# Supplementary material for: A genetic map of Xenopus tropicalis
Source: Dev Biol. 2011 Jun 1;354(1-2):1–8. doi: 10.1016/j.ydbio.2011.03.022 (PMC3098391; doi:10.1016/j.ydbio.2011.03.022)
Supplement: Supplementary Table 1 — The X. tropicalis genetic map. This table provides the linkage groups, map positions, Assembly 4.1 scaffold assignments, PCR primers, sequences, and amplified fragment sizes for each marker on the map. In addition, the full marker ID is included, which can be used to search the map database for additional information (http://tropmap.biology.uh.edu). [file mmc1.xls]

## Sheet: Sheet1
LG	position (cM)	marker	complete marker ID	F-primer	R-primer	amplicon size	sequence	Scaf. V. 4.1
1	0	032D02	00.213407.032D02	AATAGTTGGTTTCGGGGAAG	TGGCTGAACAGGACATTTG	174	AATAGTTGGTTTCGGGGAAGAATGATGATGATGATGATGATGATGATGATGATGATGATGATGAAAATTGTATTCTGTTACAGACGTTCAAAGTGAATCGAGAGAAAAAGTAAATGATAAACCGGGTTCAACTATCCATCAGACAGGTACCGCCCCAAATGTCCTGTTCAGCCA	1433
1	0.744	058B10	00.201885.058B10	ACCTACATTAAAGCCCCACC	GCACTTATCTCAGGGCAAAC	342	ACCTACATTAAAGCCCCACCAATCACTTGCTTATCTGAGCAAAACATTAGGCTTCTGACCCCTTTAGAGAGTCTCAAATTAACTCTTTCTTATCTTTCCCTTTTGTCAAGTTGGAATATTGAAAACACAATGCAAAACCTATAAAAAAAAAAAAAATAGTAATTATATATATATATATATATATATATATATATATATATATATATATATATATATAGTAAAGGGTTCCAGAAAGGGAAAAGGGGCCCACACTGACCAGTCCCACCTGGGAATTTGCCAGTATCCCGGCAGGCCAGTCCCACCCTGGGCCATTATTTCCTATGTTTGCCCTGAGATAAGTGC	709
1	1.506	074A05	00.203254.074A05	ATACAGCCAGGTGAGCAGAG	AGAGTTGGGTTCAGCATCAG	273	ATACAGCCAGGTGAGCAGAGCTGGCAGCCCTACAGTTTGTAAAATAAAGCAATAGCCTCTGTGTGTGTGTGTGTGACTGTCTGTGTGTCTGTCTGTGTGTGTGTGTGTGGGTGTGTCTAAACTTTACAACTGGCAATGAGGATTAACATTCTGTGTCACTTTCTTTGTTTGATTCTTACTAAAAGTGATAGCCGGCATTTAAGCTCCTCTGTCAGGGCCCTTTGCACTAATTACACTTTTCCACCATTTGATTCTGATGCTGAACCCAACTCT	1213
1	2.005	041B03	00.204995.041B03	TGGATTCATTGGACAAGAGC	GGTGCATAAACTTCTGTAACTGG	393	TGGATTCATTGGACAAGAGCAATAAACAAAGTAAGGCACTTCCCTGAGTGAGTGAGTGAGTGAATGAGTGAGGGAGTGAGGGAGTGAATGAATGAATGAGGGAGGGAATGAGTGAGGGAGGGAATGAGTAAGTGAGGGAGGGAGGGAGGGAATGAGTAAGTGAGTGTGGGAGTGAGTNAGGGGAGGGAATGAGTGAGTGAGGGAGGGAATGAGTGAGTGAGGGAGGGAATGAGTGAGTGAGGGAGGGAATGAGTAAGTGAGTGTGGGAGTGAGTNAGGGGAGGGAATGAGTGAGTGAGGGAGGGAATGAGTGAGTGAGTGAGTGTGGGAGTGAGTGAGGGAATGAGTCTTTAGTTGTATTTAAAGGTTAACCAGTTACAGAAGTTTATGCACC	773
1	2.39	040D09	00.203215.040D09	ATCCTTATCGACTGCACGAG	AATAGCAGGGCAGAGTGATG	388	ATCCTTATCGACTGCACGAGGGGGGCGACGCTGAGATTTATTTGGTGCAGCGGAGGAGAATGAGACTGCTTGCTTTAATTAGTGCCCTTATCTGCCTGTGCGAGAATGGAGATTGAGTTAATTAGCTCTGGAGAGAGAGATAATGAAGTGATCACAAGCGACTCATGAATCCTTCTTCTGCCTCCTCCTCCTCCTCCTCCTCCTCCTCCGAGCATTAACCCTCCCGCCCCGGGAAGGTGCAGCTACTTCTCATTGCCTGGCACCCAACAGCCACATGTGGGGAGAGAGTAATCGTGTCAATTCTGAGCAACAGAGCTAGCAATCTAATATCTACTGTACTGTATCAACACGGTACCCTGTCCTTCCTTCATCACTCTGCCCTGCTATT	1839
1	2.576	081 E11	00.203564.081E11	GAATAACACCCACATTTGCC	ACCCCATTACACCCTCTACC	351	GAATAACACCCACATTTGCCTCCAGCCCCCCCAGAGCCCACTTTTAACCCTTTCAAACTCTTTTACTAATTCTCCTATTAACCAACTCAGTACCAGGTGTTTCTCCCCCCCCTTTACTTACTCAATACCGGTCCCCTCTCTCTCTCTATATCTCTCCCTGTCTCTCTCTATCTCTCTGTCTCTCTCTCTCTATATATATCTCTCTCTGTCTCTCTCTATATGTCTCTCTCTGTCTCTCTCGTCTCTCTCTCTCTTTCTCTGTCTCTCTCTCTCAAATCAAATCAAATGAGCTTTATTGGCAGGACCAAATACATTTAGCATTGCCAAAGCAGGTAGAGGGTGTAATGGGGT	mult close matches
1	2.79	034G06	00.202829.034G06	AATGCCACTCAATGTCTGTG	TACAGTTTGGTCCCATAGGC	286	AATGCCACTCAATGTCTGTGGTGTATATAAAGCATCGTAAGCTTTGTGCTGTATATTACATACATACATAGCNTACATACATATATACATACCTACATACATATATACATACCTACATACATATATACATACCTACATACATATATACATACCTACATACATATATACATACCTACATACATATATACATACCTACATACATATATACATACCTACATACATATATACATACCTACATACATATATAATATACAGTTGGGTCAATTGCCTATGGGACCAAACTGTA	no close match
1	2.921	047F08	00.201751.047F08	TAAATCCCAGACTCACCAGC	TCGTATCCATCCAAGAAAGC	285	TAAATCCCAGACTCACCAGCAAAGAGCAGCAGCCCCCAGAGATAGAGAAGCCTCATCCTCCCACCGACACCGCACTCGCTCTGACCAGAGAGACGTCTCTCACTCACATGTCTCTTTGTTTCACAACCCACTCAGGGCTCAGTTTCCTCATCATCATCATCATCATCATCATCATCATCATCATCATCATCATTGTCTCTGGAGGAAGGGGGGGGCAGGTCAAGTGCATTCGAGGAAACCGGCTCTGTATCTTGCCCAATCGTTTGCTTTCTTGGATGGATACGA	758
1	3.08	032G03	00.204911.032G03	GACCTAATGGCGTTGTATGG	TCCTACTCCTCCTCCTCCTC	205	GACCTAATGGCGTTGTATGGGCTTGGAAATCCTTTTATATTATGATACGGGGGAGAAGAAGAAGAAGAAGAAGAAGAAGAAGAAGGAGAAGGAGAAAAAGAAGAGGAAGAAGGAGAAGAAGAAGAAGAAAAAGAAGAAGAAGGAGAAGAAGAAGAAGAANAGAGAAGAAGGAGAAGAAGAAGAAAGAGGAGGAGGAGGAGTAGGA	578; 12640
1	3.167	085B01	00.203975.085B01	TTGTAAGCTCTATGGGGCAG	TTTGGTCTTTCAGCTCTTCG	364	TTGTAAGCTCTATGGGGCAGGGACCTCCTTCCTACTGTGTCTCATACCAAATGGCACTTATATATATATATATATATATATATATATATATTGTACAAACCGGATTCCAAAAAAGTTGGGACACTAAACAAATTGTGAATAAAAACTGAACGCAATGATGTGGAGGTGCCAACTTGTAATATTGTATTCAGAATAGAACATAAATCATGGAACAAAAGTTTAAACTGAGAAAATGTTCCATTTTATGGGAAAAATATGTTGATTCAGAATTTCATGGTGTCAACAAATCCCAAAAAAGTTGGGACAAGTAGCAATAAGGCTGGAAACAGTAAATTTGAGCATAACGAAGAGCTGAAAGACCAAA	773
1	3.896	081D10	00.203488.081D10	TCCCATCAATACAAACACACAG	AATACTCTGCAACCAGCAGC	373	TCCCATCAATACAAACACACAGTATATATATATATATATACACACACACACACACACATATATATATATATATACACACACACATACACACACACACACAGTATATATATATACACACACACACACACACACACACACATATATATATATATATACACACACACATACACACACACACACAGTATATATATATACACACACACACACACACACAGTATATATATATACACACACACACACACACAGTATATATATATACACACACACACACACACAGTATATATATATACACACACACACACACAGTATATATATATATATATATATACAGTATAAGCCCTAATACATTTGGTGCTGCTGGTTGCAGAGTATT	958
1	3.923	052C10	00.202129.052C10	GCTTCCCTAACATTCTGCTG	TCCCTATCTCTTTAACCCAGG	399	GCTTCCCTAACATTCTGCTGGGCTCAGCGAGTTCTGCCGGAATGATTGGGAGGGATAATATGGCCCCGAGACATTCCCTTATTTCTCCTTGTGATATGGAGACATGGCCTGTATGTATAGAGACTGCCCTGTCTGTATCTCTTTCTCTATATCTAACCCTTCAGCTCTCATCTATCTGTCTATCTATCTATCNATCTATCTATCTATCTATCTATCTATCTATCTATCNATCTACCTATCTATCTATCTATCTATCTATCTATCTATCTATCNATCTATCTATCTATCTATCTATCTATCTATCTATCNATCTATCTATCTATCTATCNATCTATCTATCTATCTATCTATCTATCTATNTATCTATCTATGGCAGTGCCTGGGTTAAAGAGATAGGGA	958
1	4.125	117A11	00.201410.117A11	TGCGTCGATTTGTTTATGTG	AACTAAGCCCAATCAATCCC	374	TGCGTCGATTTGTTTATGTGAATTCCCCCCTTCCCCTTTATATTGCAAAGTCCCCCCCTTTATATTGCCAAGTCCCCCCCTTTATATTTTAACCATGGGCTGTAACCAATCAAATTGTTGCAATCATTTTTATACCTGCAGCTGGCTGAAAAAAGCCAATCGCTGATAGGTTGCTATGGGTTACTGCCCACGGGCAAGTTTGCCCAGTGTTGATAAATAATCCCCACAGCCTGCAGTTTGAGCTGATTGGGTGGAACAGTTTATATCTGATCAGTTTGTCGGGGGGTAATTTATACACTTTGGTGCCTTTTGTGCTGTGACCTTGATTGATTGATTGATTGATTGATCGGTTGGGGGATTGATTGGGCTTAGTT	823
1	4.227	085H04	00.200080.085H04	CTCCCAGCTTGAATGTTAGC	CGGTGGCAAATGTGTATATG	390	CTCCCAGCTTGAATGTTAGCAATGTGCAGTGTTTATATGTGTTTTTGATGTTTTTAAGAGCCTTGGTAACGTTCCCACAGGCAAGCCACTACCACAGCTGGTCTGCAAATACAAGTTTATTAAGCCCAGGGTTGCCACATGATGTGGAAAAACACTGCTTTCCTATATTTTTATTTGTCTTCCCTTTTCATAACATAAAGTATCATTTTTACCAGATAGGTCGTTAAAATACTAATTACTTGTCAACCATAGACTTTTACAGTACTGCACAGTATTAATATATATATATATATATATATATATATATATATATATATATATATAAATATATATATATATATAAATATAGTATAACTGTATTTGATTCTCTCATATACACATTTGCCACCG	69
1	4.561	077D04	00.205007.077D04	TACTTAGCTCCGGTCAGTGG	CTCAGTGGCAATACGCTTTC	397	TACTTAGCTCCGGTCAGTGGCCTCAGTCATCTATTCTCAGTGCAAAGGTGCAGGGAGTTGTGTACTTAGCTCCAGGTCAGTGGCTTCAGTCTCTATTCTCAGCAGCAGTAAAAAGGTGCAGGGAGTTGTGGCAGATATAAAGTACCCAGCTCCCTTGTGCCTCTGCCCTCTGCTCCTTAAGCACAATAACAGGCACTTGGCACAAATACTTTATATATNTTTATATATATATATATATATATATATATATATATATATATATATATATACTACACGCAGCATTCTGCCTAGGGCAAACCTGGGCACTTACACTTAGCTCCTCTTACAGATATAATAAAGATTCCTACCTTAGCCTGAGGGCTCAGCCCGTAACTGGTGAAAGCGTATTGCCACTGAG	638
1	5.35	101H03	00.210345.101H03	TATCCCTTTCCCAATATCCC	AAGAAGGAAGGAAGGAAGGC	324	TATCCCTTTCCCAATATCCCAATATCGCAATATGCCCTTTCATCTTCTCTTCTTTTCACTATTCTCCACTCTTTCTGTTCTCTCCTCTGCACTTCTCTTCTGTCCCCTCATCTTCTCTGCTAAGCTCTACTTTTCCCTTCTATACTCTCATATCCTTTCTTCTTCCCACTATCTTTCCCATTGTCTTTATCCTTCTTTCTTTCTTTCTTTCTTTCTTTCTTTCTTTCTTTCTTTCTTTCTTTCTTTCTTTCTTTCTTTCNTTNTTTCTTTCNTTCTTTCATCTATCCTTCCTTCCTGCCTGCCTGCCTTCCTTCCTTCCTTCTT	127
1	5.968	072B02	00.203172.072B02	GTCCCGAAGCTAAGGAGTTC	TTGTTTTCCCAAAGTGCAAC	175	GTCCCGAAGCTAAGGAGTTCCTACCCGGCAAATACACTCTGCTATGAGTTTTAACTACCAGGGGTTAATAAAATAATACAAAAAAAAAAAAAAAAAAAGATATATATATATATACACACACACACACACACACACACAGGAGTTTGTATGAAAAAGTTGCACTTTGGGAAAACAA	601
1	8.451	065H01	00.215382.065H01	GCCGGATAATTGTAAAGCTG	AGGATGGTATTTTGGGAAGC	388	GCCGGATAATTGTAAAGCTGTTTTATTTTTTAACAGGGAAAGATTGAATATAAAAAAGACAAGGTGTAGGGGGGTATATATATATATCAGTAAAAAAAGACAAAAAAATCCAAAATATTAACCCCTTAGGCACCATTCAGCCCTATAATCCAAAACACCGAAGCCCCCTTCGCCATAGTAACAGCTTCCCAAAATACCATCCTGAATCACACAGATATTTGGGGAAGGTGTGGGGGGTGTGTATATATATATATATATATATATATATATATCTCAGTGAAAAAGACCCCAAAAAAATTCCACAATATTAACCCCTTAAGGCGCCAGCAAGGGCCAAAACACCGAAGCCCCCCTTCGCCATAGTAACAGCTTCCCAAAATACCATCCT	127
1	11.67	033F11	00.204273.033F11	TTGGCCTCTGCAACAATTAG	TCACAGAAACGCATTCACAC	254	TTGGCCTCTGCAACAATTAGTAGGGAGAGAAGGTAGATGGATAGATAGATAGATAGATAGATAGATAGATAGATANATGGATAGATACTGNTAGATAGATNNATAGATAGATAGAAAGATAGATAGATAGAAAAACTTTGGCACAAAAGAAGTTAAAGACAGAGAACTGAAAACGCTCATGAGAGTTGATTGAAACATGAGCCAAGCAGTCATTGAGACACTTTGGGTAGAGAAGTGTGAATGCGTTTCTGTGA	127
1	13.632	042C03	00.200966.042C03	CAGTTTATGCTGGCTTTGTG	ATTCATGTTTCCTTATCCCG	321	CAGTTTATGCTGGCTTTGTGATTTATTGGATGTGATTTTTTGCATTTCTTTCNTTCTTCCTTTCNTTCTTTCTTTCNTTCTTTCTTTCNTTCTTCCTTTCNTTCTTTCTTTCNTTCTTTCTTTCNTTCTTTCTTTCNTTCTTTCTTTCTTTCTTTCTTTATGGATCAAGTTTATTAAATTCTTATACTTTCTCAGATGTCGTATAGGTGACTTGAACAAGTTTATTGAGTATAAATAGACATATAATTGAATAACTCAGATTGTTATTACATTATTAATTTAGAAAAATGTCAGCGTGTTCCGGGATAAGGAAACATGAAT	127
1	13.966	118G05	00.200966.118G05	AGTGCCAAGAAAGAAAGAAAG	CCAGCAGAATGAAAATTAAGC	261	AGTGCCAAGAAAGAAAGAAAGAAAATGAAAGAGAGAGAAAGAAAGAAAGAAATTAAGAAAGAAAGAAAGAGAAAGAAAGAAAGAAAGAAAGAAAGAAAGAAATCATTCTGTTTTAAAAACATATAACATCTTTAATGATAGTGCTAAGAAAGAAAGAAAGAAAGAAAGAAAGAAAGAAAGAAAGAAAGAAAGAAAGAACAAAGTCTATATCTGAGATATCAGGAACAGTGACAATAATCAGCTTAATTTTCATTCTGCTGG	127
1	15.267	097C03	00.200624.097C03	TTTATCTGTGTAGATCCAGTTTCC	ATGTGCCCCTGCCATATAC	395	TTTATCTGTGTAGATCCAGTTTCCATTTTAAAGATCGAAGTATCTATCTATCTATCTATCTATCTATCTATCTATCTATCTATCTATCTATCTATCTATCTATCTATCTATCNATCTGTTTATCNATCTACCTGTCTGTCTGTCCATCNGTCTGTCTANCTATCTATCTATCTATCCATCCATCTATCTATNTGTCTGTTTATCNATCTATCTATCTATCTATCTATCTATCTATNTGTCTGTTTATCTATCTATCTATCTATCTATCTATCNGTCTGTTTATCNATCTATCTATCTATCTATCTATCTATCTATCTATCTATCTATCNGTCTGTTTATCNATCTATCTATTTCTCTATCTGTCTATAGTCCCTGTGTATATGGCAGGGGCACAT	127
1	15.473	100 E10	00.201658.100E10	CAAATGTTAAAGCCACTGAAAG	CCACAAGAAAGAAAGAATAATAGC	400	CAAATGTTAAAGCCACTGAAAGAAAAATTATATAGCACTAACATACACTTTCACTTTATTTCTCGATTTGCAAGTCAAAGGCTTCAGGTCTGATTTTTTTTTTTTTTCATAAAGGATTTTTATTTTATGGAAGTTGCCTATCNATCTATCTATCTATCTATTTATCTATCTATCTATAAATCTATATATCNATCTCTCAATCTGTCTANNTATCTACCTACCTACCTANCTNTACCATCTATCTATTTGTCAGGATCTATCTATCTATCTTTCNGTCTATCTATCTATTTATCCCCTGACTGGAATTTCATAATAAAAAAAAAATTATACCTGATGCCTATATTATTAATTAGAAAGAGAGAAAACAGATTTCAGTGCTATTATTCTTTCTTTCTTGTGG	29
1	16.742	040F09	00.222364.040F09	CTGTGCCCCTTGTATGTAGC	ATCCCAAACACAAATGGATG	390	CTGTGCCCCTTGTATGTAGCTGTATGTATGTATGTATATATGTATGTATGTATGTATGTATGTATGTATGTAGGTATAACTTTATTTATAAAGCGCCACAAGAGTACGCAGTGCTGTACAATCTTACAAAATACAGAATTACACACAGGGAGGACAAGTTAACCTCCCAACTACCTCTTGCCGTTCCCACTGACTCCCAGGGATACTGTACAAAAGTGCGGGTGGGGGGGGGGTTTAACCCTAAAATGCTTAGGATGTAAAACTATCCATACAGGCACTTCTGTTAGGGGTTCTACATCCATTTGTGTTTGGGAT	217; 4949; 16951
1	16.9	085F04	00.204152.085F04	CATGCCCTGTTGGCTAATAC	TGAGGGGAGTTTCTCAAGTG	361	CATGCCCTGTTGGCTAATACATAATGGCAAAATAAAGCCCAATAGTGACGGTTGGTGACAAAAGCAAAGCCACCGCTAACAGAAAGCTGACGTCAGCGCGAGGGCTGGGAATGTTTGTCTAGTAAATAGGATACAGGATATCAAGCAGAACTCCCCCATGGGATCCACCTTCATTCCAATGCCTCTGGTATTATATATATATATATATATATATATATATATGATATANATATANATATCCTGTCTGATACAAATATATATATAATATAATATCCTGTCTGATATAAATGTATATATATATATATATATGTATCTGATATAATATCCTGGCGGTGCGGCTGCACTTGAGAAACTCCCCTCA	97
1	17.283	076B08	00.204305.076B08	TCCCAATAAACTACCCCTCC	AATAGGCGCATCGTTATGTC	249	TCCCAATAAACTACCCCTCCCTCCAACCCCACAAATAAAACCCATGGGCAGAGCAGATTTTTTTTTTTTAATTAAAAAATATACTTTATTATATATANATATATATATATATATATATATATATATATATATATATATATATATATATATATATAGATATATATACAAAAAAGAAGACATTTCCTCATTCAGATATCGTTGCATGGGCAGAGCAGATGGGCCATAATGAGACATAACGATGCGCCTATT	217
1	17.539	046G12	00.200888.046G12	GTGCGCTATTCTCTCGACC	ATACTAACTGGGCATCAGCG	342	GTGCGCTATTCTCTCGACCCGGAGAACCCCACAAAATGTAAGTAAGGTGACAGTCATAACTGAATTTATTATAACAATGTCTGTAAGTTCCTTCTAACAACATTATTATTATTATTATTATTATTATTATTCCCGACAGCATGCAAGGCACGGGGCTCAAACCTTCGAGTGCACTTTAAGGTAAGCTTGTAGGCTTTACTTACCCTTGGTTTGGGGGGGGTAATGGGATCTGCATGGCTGCAATGATGTTGTTATTCTTAGGAGACCTTCAGATTTATAGATGAAAAGAAATAAAGAATTCTGAGCAGCCATGTTGATCTCACGCTGATGCCCAGTTAGTAT	217
1	18.346	057A03	00.201807.057A03	AGGAATATGGGGTTCTAGGG	ACACTTGGTTGGAGCTGTTC	241	AGGAATATGGGGTTCTAGGGATATAGTAGTATCTGCCTGATACATGATTATAGGAGGTATATAAGGAGGGGGTATATTGTTATATATATATATATATATATATATATATATATATATATATATATATATATATATATATATATNTATACAGGGGACAGGGCATGGGAATGGGTAGGATTATGAGAGGGGATTAAAGGGAGAGGTATGTAGAATAGCTGCCTGAACAGCTCCAACCAAGTGT	728
1	19.169	003 E06	00.200010.003E06	ACACTTGTCCTCCCTGTGTG	TTACAGATTTTACCGGCAGC	170	ACACTTGTCCTCCCTGTGTGTAATTGTGTATATTGTAAGATTGTACAGCGCTGCGTACCCTTGTAGCGCTTTATAAATAAAGTTATACATACATACATACATACATACTTACATACACCTGGCCAGTATTACAAATTTACTAGCAATGTAGCTGCCGGTAAAATCTGTAA	728
1	19.545	023B09	00.202735.023B09	TGAGATCCTGAGCTGGAAAC	GGAAAGAGAGTGAGAAGGGG	211	TGAGATCCTGAGCTGGAAACGTCATGTCATTGAAAACGGATTTAGCTACAGGTTAGAGGAGAGGAAAAATGTTCTTCTGTATCCTAGTCTTCAGGCACACTCTTTCTTTCTTCCTTTCTTTCTTTCTTCCTTTTCCTTTCTTTCTTTCCTTCTTTTCCTTTCTTTCNTTCTTTCNTTNTTTCTTTCTCTAACCCCTTCTCACTCTCTTTCC	728
1	19.767	074F09	00.202631.074F09	TGTCTCATACCACATGGCAC	TTTTCTTCTGACAACGGTCC	365	TGTCTCATACCACATGGCACTTATATATATATTTATTGTATTTATTTATTATATCACTTGTCCTCCCTGTGTGTAATTGTGTATTCTGTAAGATTGTACAGTGCTGCATACCCTTGTGGCGCTTCATAAATAAAGTTATACATACATACATCTGTACCCCACCAGCATGCCATGATGGCTGCATACTTAGTTTGGCAGAGTAAATATACAATTATATATATATATATATATATNTATATATATATATATCCGCAAAGTTGAAAGCATTCACGGCAAAACAGCAATTCAAAAAGGCAAAAATATTTATATACTTATTACTCGTATCTATGCGTTTTAATCCACCAGGGACCGTTGTCAGAAGAAAA	210
1	20.644	042H05	00.200993.042H05	GTGCAAGCAGGAGAATAAGG	CAGAATGTTTTATGCCCACC	281	GTGCAAGCAGGAGAATAAGGGGCACAGATAGGTAGATAGATNGATAGATAGATAGATAGATAGATAGATAGATAGATAGATAGATAGATNGATAGATAGATNGATAGATAGATNGATAGATAGATAGATNGATAGATAGATNGATAGATAGATAGATAGATAGATAGATAGATAGATAGATAGATCATTCAGCATTCAGTAAAGAGAAATGGGAGACCCACCTATAAATGATCTATACATGAAATAAATATACAAGCAGGGGGTGGGCATAAAACATTCTG	217 close match
1	23.76	069C10	00.227395.069C10	TAAATGAACACGAATGGCAG	ACCTCTGGGAAATGGAAAAG	147	TAAATGAACACGAATGGCAGAAATTATATATATATATATATATATATATATATATATATATAATTTGGTGAATAAAATTTGCTGTGGTCCAGGATATTTTACATTTCAGCCCCCCTTTATCATGTTTCTTTTCCATTTCCCAGAGGT	349
1	25.496	115 E06	00.200511.115E06	CTTCTTCTCATTTTCGCCAG	TCCTCTTGTGTCTTTGACCC	256	CTTCTTCTCATTTTCGCCAGTGCTGTAATTCTAGCCGGCCTTATAGTTATGGTGCTTTGTATAAACATTCCGCCCCTTGGACTGTTTCACATTTTGTTATGTATGTATGTATGTATGTATGTATATCTTTATTTATAAAGCGCTACTTATGTACGCAGCGCTGTACAGTAGAATACATTAATACAAACAGGGGGTTATTAAGATAATAAATACAAGATACAGTTGCAATAAGTTAAGGGTCAAAGACACAAGAGGA	715
1	25.739	016 E10	00.200283.016E10	AATTCAGCAACCATCTTTGG	AAAATGTTCTTTTCCAATCCG	347	AATTCAGCAACCATCTTTGGGCCCCACCGGCAGCAGATTGCTTGATTGCAGCTCTCCAGTGAGAATGAAGAGATAGCAGTGACTGCAAAATATCACAAGTTATAGATGTGTAATAGTTGCTATCTAGCTATCNGTCTAGCTATCTATCTAGCTATCNGTCTAGCTATCTATCTAATCTATCCATCNATCTATCTATTTATCTANNTATCTATCNATTTATTTATCTATCTATCTGTCTAGCTATCAAACCAAAATGTTTTAAGTTAACTAACTCTAGGGGGGAGATTTACTTATCTACGAATCTGAATCCCGAATGGGGAAAAAAACGGATTGGAAAAGAACATTTT	700
1	25.944	057A08	00.201792.057A08	TGCATCAACAAAGTCGTGG	TGTCTCATACCACATGGCAC	351	TGCATCAACAAAGTCGTGGTTGTGTCAAAATAGTCGTGACTGTGTCAAAATAGTTGTGGCTGTGTTTAAGAAAAAGTTGCAAAAAAATTGTGCACGTTTTTTGTAATTTCGCAAATGTTTCAGCAATTTTATACATTTTTCAATGTATGTATGTATGTATGTATGTATAACTTTATTTATAAAGCGCCACAAGGGTACGCAGCGCTGTACAGTCTTACAGAATACAAAATTACACACAGGGGGGACAAGTGATATAATAAATAAATACAATAAATACATATATGTATATATATATATATATATATATATATATATATATATATATATATAAGTGCCATGTGGTATGAGACA	97
1	27.246	103D12	00.202518.103D12	GCGAGAGGTTGAAAGTTCTG	TCCCAGCCATAAACACAAAC	216	GCGAGAGGTTGAAAGTTCTGTTATCATTTTTGTCTAAGATTTAACTGCCGCTGTTAAAAATATTAAAGAAAAAAATATACCCTGTTTATACAAACATAACCGTCCATGTATTTTTCCACTTGAGCAGTATGTATAGTGGGAGGGTATAGTGTGTGTGTGTGTGTGTGTGTGTGTGTGTGCACAGAGCTATGGATATGTTTGTGTTTATGGCTGGGA	97
1	28.568	102B07	00.201466.102B07	TTAGCTCCAATACCCTGTGC	GACCCTTCCCAAGAGAGTTC	194	TTAGCTCCAATACCCTGTGCTACATCTCTCACCTTGTTTAATCTTGCCCATTCCCACAACTACTTCTCCTTATAACAACAACAACAACAACAACAACAACAAACATTTGTAAAGCGCTTTTCTCCCGTAGGACCCAAAGCGCATTGTAGATGCGTGATATAGATTATAGATTGTGAACTCTCTTGGGAAGGGTC	715
1	29.254	103G01	00.202889.103G01	ATGGGTGGGATAGGGAATAC	AGACTGATGAGACAGTGCCC	229	ATGGGTGGGATAGGGAATACCACAATTTCCCTGTTTTTAAGTGTACAGTAAGGGTACAGTAAACTAACCGATAGGTATGTGCGCTATATATATATATATATATATATATATTTATATGGACATTCCTAATGGTTAAAGCAAGGCTGCTACCATGCCAGAAAAATGTTTTTTGAAAAGAACACTATAATTCTGTTTAGTCAGCCACAGGAGGGCACTGTCTCATCAGTCT	87
1	29.714	026D09	00.200946.026D09	ATAACCAATGAACTAACTTGTGC	TTCACTTTCCTTCCCAATACC	298	ATAACCAATGAACTAACTTGTGCTAGACAAAGATACACAACAAGAGATAGATNGATAGATAGATAGATAGATAGATAGATAGATAGATNGATAGATAGATAGATAGAAATTTGGAGGGATAATGTATTGTTTTCTTACAATAATATGAATCCGAATTATTTTACTAACATTTTTTACCCTGGTTATTACAGTTATAAGGGTATCATTTGCCATTGTGCAGATCTGGTAAATACAATTCTGCGTTATTAAATTAAATTGATAAGGAATATTTGTATTTGGTATTGGGAAGGAAAGTGAA	97
1	30.383	057B08	00.201006.057B08	TAGTGTGGCGCTGTCTAATG	TGGCATGAAATAAAACCAGAG	354	TAGTGTGGCGCTGTCTAATGTCTGTGGTACCAGCCTTGTACTGGCTGTGAAAGCAAATGTGTGTGAGAGAGAGAAAGAAAGNGAGAGAGAGAGAAAGAAAGNGAGAGAGAGAGAAAGAAAGNGAGAGAGAGAGAAAGAAAGNGAGAGAGAGAGAAAGAAAGNGAGAGAGAGAGAAAGAAAGNGANAGAAAGAGAGAGAGTGAGAGAAAGAAAGAACAAGAAAGAGAGTGAGAGAAAGAGACTAACTGCTGGTATATGTGACTGTATGGAGGCCTCCCGGGGGGCCCAGCCCAGCAATTACAGGATTACTCAGATTGGGAAGTACAAGCTTTTTCTCTGGTTTTATTTCATGCCA	228
1	30.969	081A09	00.200722.081A09	TGGCTTTGGTGATCCTTTAG	GCAGTGTTGAAATGGGGTAG	263	TGGCTTTGGTGATCCTTTAGGTTCTAGTAGTTTAGTTCTTTAGTTCTAGTATATATATATATATATATATATATATATATATATATATATATATATATATATATATATATATATATATATATATATAAAGAGGTGTATCTATAGGTTATACATAGGTATGTGTATATGTATTTTGTGGGGCCATTTGGAGGAATTGATGGATATTGTCAGGTCAAAATATCTATGTGACTCTGCACACCAAAGCTACCCCATTTCAACACTGC	43
1	31.045	096H01	00.200644.096H01	TTTTGTTTGCTAAATGATGGC	GCTCACAGATGGTAAATCGC	372	TTTTGTTTGCTAAATGATGGCTAGACTACCAGTTTGGTGCTTTCCAGTTTTTTTCACAGTTTATTTACCTTTTTTAATAAATAAGCAAACATTTCAGTTTGGGGAAATTTTGGGTTTATTAGAGTTGAAAAAAACTCAAATTTTGATAACCAAGTCTCCCTTCATCTTATTTTTCCTTCTCCTTTTCCTTGTTAACCGTTACACAATTTTACATTTTTTAATTTAATTGGTTTCTTTCTTTCTTTCTTTCTTTTCTTTCCTTTTTTTCTCTTATTTATTTGTGGAGCCTGGCATCCTTTTTTTGATCCAGTGTGTACTACTAAATGCATTTCTACACCTCATTTCTTTCCATGCGATTTACCATCTGTGAGC	1182
1	31.349	080B01	00.200411.080B01	CCGGTTACAAACACGTCATC	TTCCATTTCTTCCACTCAGC	301	CCGGTTACAAACACGTCATCTTGCATAGGTTCTCCAACACTGCCAGGCTGAGGATACTTTAGGGTGTAAATAAACAAGTAAGCATGTTGGTTCACAAATCTATCTGCATTCTATGTTTACTTACACTTGAATACAATCTATGTATATATATATATATATATATATATATATATATATATATATATATATATATATATATATATATATATNTATATATGTGTATATATATATATATATACACACACACTATAGAGCATAATAAAAGCTACACAAAATAATTAGCTGAGTGGAAGAAATGGAA	87
1	31.858	052B03	00.201160.052B03	GTCAAAGGGAAACAGGACAG	TCCAATGTGAGGGATCTAGG	398	GTCAAAGGGAAACAGGACAGATTCGCTTATCACTACTCTCTATTTATCTATCTATCTATCTAATCTATCTATCTATCTATCTATCTATCTATCTATCTATCNATCTATCNATCTATCNATCTATCCTATCTATCTGTCTATCTGTCTATCTATCTATCTATCTATCTATCTATCTATCTATCTATCTATCCTATCTATCTGTCTATCTGTCTATCTATCTATCTATCTATCTATCTATCTATCTATCNATCTATCTATCNATCTATCTATCNNTCTATCTGTCTATATATTTGTAAAAGACCCAAAGAACGAATCATCCCTATTACTTGGGAATACCCAAATCTGAAAACTATGCCATTCAGGACCTCTGTAAAATGACCTAGATCCCTCACATTGGA	803 close match
1	32.475	046F07	00.201149.046F07	GCCACTGACCCTTATGTTTG	TATGCACGTTGACATCATTG	395	GCCACTGACCCTTATGTTTGTGTATTTATATATAAATTGGCTTTATACTTCTCCACTAGATTACTATAGATTGTAAGCTCTACGGGGCAGGGACCTCCTTCATCTTGTGTTTCTGACTCTTATTGCAACAGTACCTTGTATTTATTTGTATTTATTGTTGTACTTTGTATTTATCCATTATCTTTAACCCCCCTGTCTGTATTAATGAATTCTACTGTACAGCGTTGCGTACATAAGTAGCGCTTTATAAATAAAGATATACATACATACATACATACATACATACTAGGCAACCTATGTTGTTTATTTGTGGACACTAGTATATTGAGTGCAAGTTGCATTTACTTGAGTCAGTAGTTTTTGGTGTGGTGGCAGCAATGATGTCAACGTGCATA	542
1	32.576	050B05	00.201149.050B05	CACAACCCAGAAAGAACACC	AGGTCAGCAAATCTCTAAGCAG	368	CACAACCCAGAAAGAACACCCTTTCCACTACCACCACAAGCAGGTCAACTTCTACAGGAATCTATAAATGCCCCATACTGAAAATAAAGGAGTGGCTGGGGCACAAAGATGGACTGATAGCTAGATAGCTAGATAGATAGATAGATAGATAGATAGATAGATCGATAGATNGATAGATAGATAGATAGATTANATAGATAGATNGATCGATAGATAAATGGATAGATAGATAGATNGATAGATNNATAGATAGATAGATAGATANATAGATAGATNGATAGATAGATAGATAGATAGATAGATANATAGATAGATAGATNGATAGCAGAGCTTTCACTTATTATTACTGCTTAGAGATTTGCTGACCT	542
1	32.782	074H09	00.202658.074H09	AGCAGAAAGTAAAGGGGAGC	AAAGGAGCAGGGATTGAAAG	368	AGCAGAAAGTAAAGGGGAGCTGAATATCCTCTTCACTTCCTCTCTGCCATATGACAAATAATTTAGGTCAAGACAGATAATCTTTGAACCACCAGGATCTCAGGATTATCTGTCAGAATGGTTTATATATATATATATATATATATATATATATACATATACAGAATGCCCTAGATGTTTTTTCAAAGAATTATCAGCACAGTTTTTTATATTATTTTTCCAGTGATGAACTTTCTTCTTATTTGGGTCTCTTTACCCATCTGTCACGCCAGTGCAAGATGATATTTAACCAGACGTCCATCTTGAACTTATTAAAGGAGGAAAAGTATGATATTGCGGTGATAGATTCTTTCAATCCCTGCTCCTTT	1163
1	32.914	029B01	00.202658.029B01	TTGTGGAATCTTGGTCATTTAC	ACCACTTGCAGAACCACTTC	337	TTGTGGAATCTTGGTCATTTACAAACTTTGTTGTTGAATTAAAATGCATTTGTTGGTTTGTTATTACTTTAATATATATATATNTGTATATATATATATATATATATATATATATATATATATATATATAAACACTGCTCAAAAATAAAGGGAACACTTAAACAACACAATGTAAGTCCAAGTCAATTCACTTCTGTGAAATCAAACTGTCCACTTAGGTACCAACACTGATTGTCAATCAATTTCACATGCTGTTGTGCAAATGGAATAGACAACAGGTGGAAATTATAGGCAATTAGCAAGTCATCCCCAATAAAGAAGTGGTTCTGCAAGTGGT	1163
1	33.432	016D12	00.200771.016D12	AAGTGTTTTGGAGAGAGGGC	ATGGAGGGTCATTGTACGC	389	AAGTGTTTTGGAGAGAGGGCCTGTGGTTTTACGGTTTCCTGGTGGGCCCTTGGCATCCCAGTCCGACACTGGATGAAAGATAGATAGATCTTNNNNNNNNNNNNNNNNNNNNNNNNNNNNNNNNNNNNNNNNNNNNNNNNNNNNNNNNNNNNNNNNNNNNNNNNNNNNNNAAAATAGATAGATAGATAGATAGATAGATAGATAGATAGATANATAGATAGATAGATAGATAGATAGATNGATAGATAGATAGATAGATAGATAGATAGATAGATAGATAGATNGATAGATAGATAGATAGATAGATAGATAGATAGATAGATAGATAGATAGAATAGTGAATGTAGTGAATTGGGAATGCTTATGCATTGCGTACAATGACCCTCCAT	1654; 697
1	33.462	081G04	00.200771.081G04	AGTGGGTAATCATCCCTGTG	ATCGGGCCAAATAGGATTC	336	AGTGGGTAATCATCCCTGTGTGCCATACGTACAGGAGATTTCCATGAATCATTATTTAGCTTATGTCCAATTATGTATATTATATAATAATACTATTTATACTATATATACCGTTCTATATATATATANAAATNTATATATATATATATATATATATATATATATATATATATATATATATATATATATATATATATATATATATATATATATGTATATATATACATATATATGTATATATATATATATATATCTAGAGACCTATATTCTCATGTATATACTGAACAAACTCTACCCTTTAAACCCATTAAATTATTGAATCCTATTTGGCCCGAT	679
1	33.95	102D07	00.202848.102D07	TTTTGGAAGCAAAGGACATC	AAAACCAGTCTACGGCAATG	336	TTTTGGAAGCAAAGGACATCATACACATACTTAATAATAATAATAATAATAATAATAATAATAATATCATATTATAAAACTGTTTGCATCCTATCAACCTAACATGGAAGTTTTACAAATGAGGCAAGTGGTCTAAATAGGCAAAGTGGCACTTTTTTAGCTTTTGGATATTCATGCTGTTCTTGTTGTTTGTACATCCCAGTATCACAGCTACAGCTGCCAGCATTGGAGCAGCAGGGATCCCTCAAGCTGGCTTGGTCACCATGGTCATTGTTTTGACATCAGTCGGGCTTCCAACAGAAGATATCACATTGATCATTGCCGTAGACTGGTTTT	1091
1	34.019	049H04	00.201706.049H04	ACGAGGATTTCGAGGTTTTC	ATATGCCCAATTTCAAGGTG	338	ACGAGGATTTCGAGGTTTTCATATTCTTGTTTATTTTTATTCCACGTCTTTAGTCAATTGGGCTTTTTACATTCAGATTTTAAATAATAAATAATAATAATAATAATNATAATNATAATAATNATAATNATAATAATNATAATAATAAATAAGTCAAGATTTGTGAGTAAGTGATGTGCTCAACCAGGGCCGCCATCAGGGGGGCACAGGGGGGACAGTCGCCCCGGGCCCGGAGGATTTTCACTTTTAAGGGGGTCCCGGCCGTGCTACCATTTCCTGATTAGCTCGGGCCCCCTTTAATCAATTACGGGCCCTGTCCACCTTGAAATTGGGCATAT	350
1	34.079	071G06	00.203098.071G06	AATATCTGCACGCTTCTTGG	TACCCAGCCATACCTTTGTC	386	AATATCTGCACGCTTCTTGGAGGAAATGTAAGTAAGCAATATATATATATATATATATAAATTAGTATACAGGGAGGAGCACACCCTATACAAGTCCAAATGCCCTTGGTGCAGGTCAAAAACACTCACAGTAAATACCCCCACCACACTGTGGGTGTTGGGATATGGTCTGTTGGTTTGTCCCCGAGGAAGAGCACAGATTGTGCTCGAAACGTTGCAATTTTTTCAATAAAACCACTTTTTCTTTTGTATCAAGTCCCTATGTGTGCGGCACTCTTTCTATTATATATATATATATATATATATATATATATATATATATATATATATATAGGGATTGAAATGGTACAAACTAGAATTCTCCTTGACAAAGGTATGGCTGGGTA	350
1	34.329	108C05	00.200722.108C05	GGAAATATCATTGCGTCTCG	ATGGAAGTCCGCTGTGTG	250	GGAAATATCATTGCGTCTCGTTAGTGATGTAAATATCATTGCTTCTTAGTAATGTAAATATCATTGCTTCTGGTTAATGCTATGTATGTCACCTCTGCTGCCGAATCATTGCCCAGAATTGTTTTTTTGTCCTTATCTTTGCAATCTGTTCAGGTGTTCAAATGGTTTTGATCATCTCTGCCTAAAATGCTCTATCCCTCTATCCTCTATCTATCTATCTATCTATCTATCTCACACAGCGGACTTCCAT	43
1	34.658	101G12	00.203775.101G12	CCATCCTTCCTTCCTTTTATC	GCAAAGCATTATACCAGAACC	365	CCATCCTTCCTTCCTTTTATCTTCTTTATCTGATTACTTCCTCATTGACCTTATATCACCATCCTTCTATATCTATCTATATAATATATCCTTCTGTATCTATTTATATATCTTATCTATCTATCCATCTATCTATCTATCTATCTATCTATCTATCTATCTATAATAGATGTCTGTCTGTCTATCCCTCATTCTATCTCATCACAGTCCTTCTATATCTATCTATATAACATCCTTCTATATCTATTTATTATCTATTTATTTATCTTATCTATACTTATCTATCTATCTGATATATCCATATCTATCTATAGCTCATATTCTGGTATTGACCACTTGCATGTGGTTCTGGTATAATGCTTTGC	350
1	34.985	048H07	00.203027.048H07	TCACTTAGCTCCTCACTGGG	CCCCTCCACCTCATTTTATC	226	TCACTTAGCTCCTCACTGGGTGCTGCTTGTATGGGACTGTGAAACAGGGAGAGAGACACAGACAGCATGATTGATAAAGAGAGAGATAGATAGATAGATNGATAGATAGATAGATAGATAGATAGATAGATAGATAGATNGATAGATAGATAGATAGATAGATAGATNNATAAATAGATAGATATTAATATTTCAAGAGAGTGAGAGATAAAATGAGGTGGAGGGG	43
1	35.875	049D07	00.201119.049D07	GCTTTGATGCCTTTATTGTATTG	ACATATACCCCACTGATGCC	347	GCTTTGATGCCTTTATTGTATTGTAAATAATAGTTATAACTGCAAATGTGAAAATTATCTTTCTATACCTATGTTTATACCTCTATCTATCTATCTATCTATCTATCTATCTATCTATCTATCNNTCTCTCTCTCTGTCTATCTATCTATCTACCTACCATATATACTCGAGTATAAGTCGATCCGAATATAAGCCGAGGTACCTAGTTTTACCTAAGAAAACTGGAAAAACCTATTAACTCGAGTATAAGCCTAGGGTGGTAAATGCAGCAGCTACTGCTAAGTTTCAATAATCAAAATAAATACCAACAGAATTACATTAATTGAGGCATCAGTGGGGTATATGT	76
1	36.147	064D04	00.201119.064D04	ACATCAGGGAGTAGGGGATG	AAGCAAAGGTCTCACATTGG	322	ACATCAGGGAGTAGGGGATGAACCTAAGGGAAATATATTTCCCTTCAACCTGTTTTCCTGTTACCAGTTCACAATATATATATATATATATATATATATATATATATATATATATATATATATATATATATATATATAAAATTGCTAGAACTACAGGCAACTGTTGAAATGGCTCATTGATAATAAAAATAAAACTTAGAGCAAAAATGAATCTCACATAAGTCTGCTGCTACACCTATATTTATTACATGCATCAAAAAAGTGTAATACTTGCATTATTTCCTTTAATGAGTCACAAGTCCCCAATGTGAGACCTTTGCTT	76
1	36.368	100A06	00.201319.100A06	TAATAGTCTGAGTGCTGCCG	ACATTTAACCGCTCGTCAAC	382	TAATAGTCTGAGTGCTGCCGATAATAACATTAAAGAACTCTATAGTATTATCTATCTATCTATCTATATATNTATCTATCTATCTATCTATCNATCTATCTATCTATCTATCTATCTATCTATCTATCTATCTATCTATCTATCNATCTATCTATCTATAGTAAATATATATTGGACAATGCAATGGTATGTTCCATAGATGAGTGGAAAGTCAATATATTCATCTCTGCAGAGGGGACAGGAGCTCTGAAACCAAATATTCTTTTAATTGTCAATGGCAAAATGTCTTGCGCCCGTTAAGCAAAAAGATGTTTTAACAAACGCCTGCCTCAATGCCGAGATGTATTTGCTCGGGTTTTGATGTTGACGAGCGGTTAAATGT	286
1	37.059	021H10	00.200854.021H10	TGCTCCCTATTGCTGGTAAG	TCTGCGTGTGTGTATGTGTG	233	TGCTCCCTATTGCTGGTAAGCATGCAGTGTAGCATAGATCAATACAAATCAAATATATATATATATAATATGTACCCTCATTGTAAGGACTTTACAGGTTATACGTGTGCCTTATGTAATTAACGCACACAAAGATNGATAGATAGATAGATAGATAGATAGATAGATAGATAGGTGTTATACTGGTTATACATGTGCCTTATATAATTAACACACACATACACACACGCAGA	91
1	37.72	054B07	00.202450.054B07	AATATGAATTGGGAAACCCC	AACCACAAAGTCGCTACACC	381	AATATGAATTGGGAAACCCCCCAAAAATTAATTCTGCTATTTTTTTTGTAAATTTGTATATAATTACAGAAATATTGTTAGTATAGTTAGTATCTACTAACTAAAGTTCTTAGTCATCCTGGGGTATTAATGGGCTTCTTCTGGCCTTCAGTAGAAAAAGAAAGAAGGAAAGAAAGAAAGAAAGAAAGAAAGAAAGAAAGNNAGAAAGAAAGAAAAAAAGGAAGGAAGGAAGAAAGAAAGAAAGAAAGAAAGAAAGAAAGAAAGAAAGAAANAAAGAAAGAAAGAAANAAAGAAAGAAAGGAACGAAGGAACGNAAGAAAGAAAGAAAGAAAGAATACAAGTATAATACAAGCTTCCCAAAGGTGTAGCGACTTTGTGGTT	43 close match
1	38.033	012C05	00.200156.012C05	GTGTTGCGAATGTGTTTGAC	AAGAGGTTGGGTGAGGAAAG	266	GTGTTGCGAATGTGTTTGACACATATACTGGAAATCACACTAGAATACATATATGTATGTATGTATGTATATATGTGTGTGTGTATGTATGTGTGTGTATGTGCAGTGTCGGACTGGGGGATGCAGGGCCCACCAGGGCTGCCGCCCCTGGTGTCCCCGTACCCCGTACTGCCTTAGCCCCCACAACCCCTGCAGGCAGTGTCAGACTGGGATCTCAGGGGCCCACTCTCCAAACTATTTTGCCTCCTTTCCTCACCCAACCTCTT	58
1	38.763	108D09	00.200383.108D09	GTGGCAGTAGCTGTTGATCC	ACTAGGCAGTCGTCCATGC	325	GTGGCAGTAGCTGTTGATCCTTTCCATAAACTCACTAGTCGCTTCAACAGATGTTGCTGACAGTATCTGTCATTTTTCTCCCCATATAGAAAAAGCTCTGAAACAGTTGATGCTGCAGTTGGTCTCTTTATGATAGAAATTGATAGACTGATAGATAGATAGATAGATAGATAGATAGATAGATAGATAGATAGATNGATAGATAGATAGATAGATAGATNGATAGACAGAGTAATATATTTTTATGTAGGGATGGCATGAGTTATATTAACACCTCTTAGACAGACCTGTCCTTAGAGGGGCCCAGCATGGACGACTGCCTAGT	58
1	39.604	012C06	00.200156.012C06	AGCTCCATAACAAAGGGGTC	CAGTGATTGGTCATACAACTGC	360	AGCTCCATAACAAAGGGGTCAGTATGATAAGCTACCAAGTACAGTAAAAAACTAAATTCATTATTGATAGTTAATTCTTTTCTTATCAAATGTATCCTTTTATTCTACACATATTTACAATAGTCTTTTATTGTTTATAGATGAATCCATTTAGTAGTTTAGGATTGTCTGGACACTGGAATGCATGTATGTAATGTACTGTATGTATGTATGTATGTATGTAATGAATGTATGGAATGCAGGTAGTTAGGAATTAAAATACAAAATAAATATGAAACACAACAGCTGATACTATTTATGGATATGATTTGCAATATGAATAACTTAACAAAGCTATTGCAGTTGTATGACCAATCACTG	58
1	39.724	012C09	00.200156.012C09	ACATGCTGGGTACATTCTCC	ATGCAATAACAACGCAAATG	236	ACATGCTGGGTACATTCTCCTATTTAATGGAACTGTATTGAGCTTGGGAAATAATTAATTGCTACATTTTCACCAATACAATTATATAATATATAATTATTATTATTATTATTATTATTATTAAATACACTGGTGGTTTTTCACCAATTAAGGTGAACTTTGCCATAGTTAGACACTTTAGTATACTATAAATGCCCCATAATACTGTATATTTGACATTTGCGTTGTTATTGCAT	58
1	40.274	086 E07	00.201059.086E07	GGCAGATCAGGTAGATGTCC	ATGATGAATGAGCCCAAATG	229	GGCAGATCAGGTAGATGTCCTATTCAGTTGTTTCATAGCCATGAAGGAATTATATACACACACACACACACACACAAAAACACACACACACACACAAAAACACACACATGCAAACACACACATGCAAACACACACATGCAAACACACACAAACAAACACACACACACAGACACACAAACACCCACGCACTTTTTTTTTTTCCCCAGAGCCATTTGGGCTCATTCATCAT	7
1	40.599	032F12	00.203111.032F12	AAAGAAGACAACTGGCAAGG	GACAAGACAATATGCGGTCC	202	AAAGAAGACAACTGGCAAGGCTCTTTAAAAATATTTTGCTATCTATCTATCTATCTATCTATCTATCTATCNATCTATCTATCTAATGTTATTTTATTTTACTTTGTGCAACGCAAGTCTTTTTTCTACATACTGCATTGCTTATATTTGGCTTTTCATAGGTACCAAATGTTTGTTTGCTAGGACCGCATATTGTCTTGTC	566
1	40.68	076 E11	00.200395.076E11	TTTTGATCCCAACTAATGCC	AAGTGTTGCCAGTTCCTCAC	389	TTTTGATCCCAACTAATGCCTTATTGAAGGAAAACCAATCCTATTGCAAAAATTACAGAAATGTCACCTTATGTGTGTGTGTATATATATATATATATATATATATATATATATATATATATATATATATATATATATATATATATATATATATATATNTATAATTTTTTTTTGTTACATTTAAAGATATGATGGAATACAGTTTAAAACACCCTGTTTTTGTAAGAGCTCAAATAAATTATATCTGGCCAAAAGTTTCTACAAATTTAAAACTACTTGTTTTTTTAGTTTAAAGACAGCAAACAGCTCCTTTAGAGAATTAGCCAGAATGTGCAAGGGAAAAGGGAAACGTTACACAAATTATTCCAAGTGAGGAACTGGCAACACTT	152
1	40.77	046G05	00.201292.046G05	ACCAGGGGAGGACTGTAATG	GTCTGCTGCCTCTGTGAGAC	156	ACCAGGGGAGGACTGTAATGTTGACAGGGTCAAACCATGGGTGCCAGCTCAGGAGGATTACAACAGCAGCAAATTGTGTATTGTTGATGATGATGATGATGATGATGATAATGATGATGATGATGATGAAGAGACAGTCTCACAGAGGCAGCAGAC	340
1	41.325	081B10	00.203372.081B10	TATACAAGCCGTGAGTGCTG	ATCACCATCTCCATCATTGC	214	TATACAAGCCGTGAGTGCTGTGTGAATATCTTTGGTGAGCACCCGGCGTGTGGCCTGTGATTGGTGAGTGCCGTCAGTGGAATATATATATATATATATATATATATATATATATATATATATATATATATATATATATATATATANATATATATATATATATATTTATATAATAGCAAATGTAGTGCCCGTTGGCAATGATGGAGATGGTGAT	9500 close match
1	41.522	053C09	00.200867.053C09	TGTAACTTTGGGCTCTCCAG	TAGTAGCTTTTGCATGGCAG	338	TGTAACTTTGGGCTCTCCAGATGAAGTCATAGATATTGATATCAATACAAAGAGGGGCATCTTTGGGTTGTGCAGCCTCACAGCACTGTATACAAGGTTGCACCAGACTCTTTATAATTGCCTAAATACTATCATTAATATTATTAATCATATTATTATTGTTGTTATTATTATTATTATTATTATTATTATTATTATTATTATAAAAAATAAAATAAAAACATGAATCAATAAATAGTCCCTAAGAAATCCATGGTGCCTTTGTTTGAAGCAGCTGCTGGATCCAGGGTGCACTGTAACACTGAGGTTCCCACTGCACTGCCATGCAAAAGCTACTA	210
1	41.66	051G06	00.200867.051G06	GACCTCCATCCTCTTGTCTC	ATATCTTGTTTGCAGCCAGC	327	GACCTCCATCCTCTTGTCTCTTTGACTCTGAACTTATTGCAACTGTACCTTGTATTTATTTGTATTTATTTGTAATTATTGTTATACTTTGTATTTATCTATTATCTTAATAACTCCATTTGTATTCATCTATTCTACTGTACAGTGCTGCGTACATAAGTAGCACTTCATAAATAAAGATACTTACATACACACATACATACATACATACATACATACTACTAAATCGTTAGTTCTTATAAACTACCCAAATAAGGGTATGTTGTGGGAATAAGTATAATATAATTTTTTTAGTTTATTAGACCCAGCTGGCTGCAAACAAGATAT	210
1	41.843	097D10	00.201190.097D10	TTTTGCTTCATGCTTTCCAG	AACCCACATATCGTACAGCG	398	TTTTGCTTCATGCTTTCCAGTTTTTTAGTTCAGCCTGTTTTCTTGCAGTCTAAGAGTGTAATTGGATACATGGGGAATGTTGGGATGCTGGCCGTGATATCCAGAATCCTCAAAGCTTTTTGCCAGAGCATTTAGTAATAGTGGAGGCAAAAAGACCAGCAGCACTGGGATTTCTGTGCAAATAAAAAAAGTATATTTAATGGCGGTATATGTACATTTAAATATACTTTTATGATTTGCACAGAAATCCCAATTGTTGCTGGTCTTTTTTGAATGGTTGGTGTATGTANNTATGTATGTATGTATGTATGTATGTATGTATGTATGTATGTAATATTACATTATCATTTATTTATAAAGCGCCAACATATTCCGCAGCGCTGTACGATATGTGGGTT	12
1	42.602	089A08	00.201347.089A08	ACCTACATGCAAAGCAGCAC	TGCTACCCATAAGAAGCCAG	339	ACCTACATGCAAAGCAGCACAAAACCCCATTATATAATGCATATAATCTCCAATATAGAATTTTATTATTTGCATTACAATATATANATNTATATATATATATATATATATATATATATATATATATATATATATATATTACATAATAAGCAGCAATCACTGCATCACTGACTATTGATGGGCCTAAAGTAAAAATTCCAAGAGAATGCTGGAGGAATCCTCCAGCAAGCTGAGACCCGCCACATGGATAACATGAGGAATTTATGTAAAACATTTGGGGTTGGTAAGCCTTACTTTCTCTAGGGGCTGGTCCTTTAAACTGGCTTCTTATGGGTAGCA	311
1	42.759	056H05	00.201059.056H05	CACTGTAGTTACGCCCATCC	TGCTCAAGGGTTTAGTGAGG	327	CACTGTAGTTACGCCCATCCATAGAAATACTGTATATAGTATATAAATACACACATGTGCACATATATATGATCAATGTGACTGACACTATTTTTTTAATGTTTTCTATTCTAACATTGGTGCAATATATATCATATATTTATGTATCATATATATATATATATATATATATATATATATATATATATATATCACATAGACAAGTAAATGTAACCTACTTGTAGTTAATTGTAAACACATGTAAAACAAAAGAACAGCTGCTACCTTAGTGCAATCCCTGAGCTATTATTTATGGCAAGAGCTTTTCCCTCACTAAACCCTTGAGCA	7
1	42.938	075G04	00.200217.075G04	GCCTTAGCGGTACAAATCAG	TATGCAATCTTCTGCCTTCC	378	GCCTTAGCGGTACAAATCAGAAAAAAGTTCCATTTCCATTTTTAAGGGGCAATAAAACCACTTATGGGTATGAATAATTGACAGTATAAGAGAAACATGGAGCAAGGAACATAAAATGTATGAAATGAAACGTAGGAAATTACCTGTACAGTTTCATATAGACATGCAGAAAAAAAGAGAGATACATATACATAGATCTATCTGCATAATAAACAAATACAGTTTATTATATCATTCAGATATATACTATTTATATATATATATATATATATATATATATATATATATATATATATATATATATATATATATATATATATATATATATATATATAGCTGGTAAAGACAAACAAGATGTGGAAGGCAGAAGATTGCATA	152
1	42.981	099D12	00.200664.099D12	AATGCAAACCCACAAATGAC	GGATGAACTAATGCTTTTCCC	250	AATGCAAACCCACAAATGACAGTGCACCCCAATATAATGCAGAAACATAATTAACTATATATATATATATATATATAGATAGATAGATAGNNAGATAGATAGATAGAGAGAGAGATAGAGAGAGAGATAGAGTAAGAGATAGAGTAAGAGATAGAGTAAGAGATAGAGTAAGAGATAGAGTAAGAGAGAGAGAGCTATATTTTATATATACATACACATACAAATGGTAGGGAAAAGCATTAGTTCATCC	7
1	43.059	016B08	00.200499.016B08	AAATCACCCACTGAAACGAG	GTGAACTGCTGCCATTTTAG	366	AAATCACCCACTGAAACGAGTGTATTGTAAGAAAGAGTCAGGACCTAAAAATTAGGATAGGTCTCCATGATACCCTGGGTACATTGAAGTTTTCACGTACAATAGAACAGAGCTGTTAAATAAGGTAAATAAAAAAGAATTTGGGCACCAAAGCCGGTGATTCAACTAAATTTGGATCCCCTAAAAATAGAGTTAAGAAAAACTGCCCTAAGAATATTAGGATTCACCTATTAGAGTTCCATGAACTATATAAAAGTACACACAATGGTGTTTTATTATATAAGTGTAATGATATGATATGATATGATAGATAGATAGATAGATAGATAGATATTGTGGGAATTCACTAAAATGGCAGCAGTTCAC	7
1	43.167	017F04	00.200480.017F04	ATTCCACCTAGCTTTACCCG	GTGTATCCATCCTGTTTCCG	386	ATTCCACCTAGCTTTACCCGCTGTTTAAAGTAGTATTTTATCAAAACCAAAATAAAAACTGGTCACTTACTAAAGAAAGAAAGAAAGAAAGAAAGAAAGAAAGAAAGAAAGAAAGAAAGAAAGAAAGAAAGAAAGAAAGAAAGAAAGAAAGAAAGAAAGAAAGAAAGNNAGAAAGAAAGATCCATAGCAAATTTTCAGATTCACACTTCAACATTGTGCAATATGTGTTCAATATGACGTTTGCTTTTTATTCAGGTCAGTTGAACCTTTTGTCCCAGCTTGCTATGGGGACCCTGTAGTTCCCACCATATCCAGAATGGTGGTTGCACTAGGGTTCCCCAACATCAGTAGCCCACCATTCATTAGCGGAAACAGGATGGATACAC	152; 4802
1	43.221	119H08	00.200480.119H08	CACCTGAATGGAACACACTG	ACCGCTTACTGCATCTTCTC	388	CACCTGAATGGAACACACTGTAACCTGCACAGGTGGGCAATGTGTGTATTTTTGGGTAGATAGGCTTCTGGCTGTGGCTGCAATTTGAACATTCACAATGGATTTTGTGGACTCTATTCACAATAGAGATTAGTGCACAAATGTATGTATGTATGTATGTATGTATGTATGTATATATGTATATCTTTATTTATAAAGCGCTACTTATGTATGTATAAATACAAAGTACAACAATAAATACAGATAGATACAAGATAAATACAGTTGCAATAAGTTAAAGACACAAGAGGATGGAGGTCCCTGCCCCGTAGAGCTTACAATCTATATAACAAATATGACAAATATGTTGCTGATACCCACAGATAATGGAGAAGATGCAGTAAGCGGT	152
1	43.331	111H07	00.200500.111H07	TCCTGCCTTACAACTGAGAC	AGGGCTCTCTTCACCTCTTG	289	TCCTGCCTTACAACTGAGACTTACATGCATTTGAACAGAACCTAGTAAGCTACATTATAGACAAGCACACATACCTGTAACAATAGATAGATAGATAGATAGATAGATAGATAGATANACCAGATATATAGATAGATAGACAGATAGATAGATATTATTATTATTAACATTTATTTATAAAGAGCCAACATATTCCGCAGCGCTGTAAAATAAGTGGGTTTCATACATTGGACATACAGAGTAACATATAAAGCAATCAGTAACCGATACAAGAGGTGAAGAGAGCCCT	340
1	43.423	021H05	00.200841.021H05	GGCTGCTGCTTAGAGAATTG	GCCATTTTACAGGGAGACTG	292	GGCTGCTGCTTAGAGAATTGACAAATTCCAGAACACGCACTTTAAAAAACTAAGATGAAAGTATTTATTAGAATGGCAATTATGGTAAAACTCATACACAACTGCTAATCTCAGTGTTAATCATGGAAATTAAAAAATTGTTTTTTTTAGCATGTCAGAATATGTTGAAAATCTATCTATCTATCTATCTATCTATCTGGTTACTATTACAAAACTCCCTCTGCTCTTTGGCCTTAGTGCTTCTTTTGACCACCATTTAAAAAGAGCAGCTGCAGTCTCCCTGTAAAATGGC	7
1	43.596	099A06	00.200623.099A06	AATGTTTCCCACATCAAAGC	TGGTCCCTTAGTGTCAGAGG	377	AATGTTTCCCACATCAAAGCCAAAGTAAAGGAAAAGCTGAGGTTAAATTTCAGATTTCTTTAATTTCAATGTATTAATAAAAAGCTTCTATCTATCTATCTATCTATCTATCTATCTGTCTGTCTGTCTGTCTGTCTATCTATCATTGCATTCTGACTGCTAAATCTCAGCAACAACAATTCTAGAAATTCTATCAAATATTTAGTCACTTAGAAAGACTGAACTTTTGCAACCCAAGCTGTATTAGAAATGGTTACACTGGAACATGTAAAGCTCACAAGAACTGAAGGGTTGTAGACTGGATATTCCTGATTTTTGGATATTCCTGATTTTACATCCCAGTCCTCCAAATAAGCCCCTCTGACACTAAGGGACCA	58
1	43.654	028F08	00.201377.028F08	CCCATGTCAAAGGAAGTGAC	TTGTGATGTTGGCTGTATGC	332	CCCATGTCAAAGGAAGTGACGTGCAACGAATTTTACTGTTGCATGGAAAATGTTTTCGCCCATCCCTACTCATGGCCACCAGATCTGCATAGGTTGTTCACCAGTGTTAATTCTGTACCCATAGGCAATGAATATATAGATAGATTAGATAGATAGATAGATAGATAGATAGATAGATAGATAGATGGATAGATGGATAGACGTGTAGATAGATAGGTTTAGGACCTGGGGTTTTCCAGATAAGGGATTAACAACCCCTGTTATACTCTATATTATCACAAAATATACAAGTAGTAATGGTTTCATTGGGATGCATACAGCCAACATCACAA	210
1	43.702	020A10	00.200383.020A10	TTAAAGGGTCACGGCATTAG	GATTTAGCAGTGGGGTGATG	265	TTAAAGGGTCACGGCATTAGGAAGGTTGAGAACCACTGATCTAGTTGAATGTCTGAAACATCACTGTTCTGATATATCTATGAACTTAGCTAAGAGCCAGGGCCTGACTAAATCTCTCTAGATAGACAGATAGATAGATAGATAGATAGATAGATAGATAGATAATTGATAAAATATATATAACAATATGCAGTAGATATTAGTAATTGATTGTCACTCATATTTATTATCTAATGACCCACATACATCACCCCACTGCTAAATC	58
1	43.731	031G07	00.200821.031G07	TGCAAGCATTTTCAGCTAC	CAAAGAATCCCTTCTGATGC	368	TGCAAGCATTTTCAGCTACTATGAAACTATTAACTTTTAAACTACTATTAAGCTATTAACTTTTTTAATATTTTTGATTATTTTGTGCATATCTATCTATCTATNTATCTATNTATCTNTTTATCTATCTATCTATCAATCNATCTATCTATCTATCTATCTATCNATCTATCTATCTATNTATCTATATNTTTATCTATCTATCNATCTATCTATCTATNTATCTATCTNTTTATCTATCTATCTATCTATCTATCTATCNATCTATCTATCTATCTATCTATCTATCTATCTATCTATCTATCTATCTATCNATCTATCTANCTATCCTTCTCCCCTGGACTCCCAGCATCAGAAGGGATTCTTTG	58, 5239 close matches
1	43.79	039G06	00.205308.039G06	CTGATTGCATTTGAGCTGTG	CAGGAGCCGTAACCCATAG	379	CTGATTGCATTTGAGCTGTGTTGTAGCAGCAATTGTAACTGTCCATAAGTATATATTAGCTTACTGAAGGCCTTTTGACGTTACTTAAACCAGTTTGTTAATCTTCTAGCTAAGTAACCCAAAGCTAATTAGAATGTACATTACATACCTGGGGAAACGATGCATGTAAAGTGAGTGTAACGAAACTATCAGTTTATCATGGTATAATGTAATACTGTATAAACTACAGTATCTGATCTAATGTAATGATAGGTGATAGATAGATAGATAGATAGATACATNGATAGACAGACACATAACAACCAATCAGCAGGTAGAATTTACTTGTCACCTGTTTAAAAGCAAACATCTTATTGGTTGCTATGGGTTACGGCTCCTG	152
1	43.895	108B05	00.200499.108B05	GTGACAGTTGCAGATCATGG	AGGGTAAGCAGCCGTAAATC	329	GTGACAGTTGCAGATCATGGGGCTTTTTGTGTCATCACTGGAAAAAGTCATGGTCACAAGTGTTTTAATTCTATCTATCNATCTATNTATCNATCTATCTATCTATCTATCNATCTATCTATCTATCTATCTATCTATATATCTATCTATCNATCTATCTGTCTGCCTATCTATATATCNATCTATCTATCTATNTATCTATCTATCTATCTATCTGTCTGCCTATCTATATATCNATCCATCTATTTATCTATCTATCTGTCCATCCAATCTATTTATTAATTATTAAGTATTTCTATAGATACTCCTGATTTACGGCTGCTTACCCT	7
1	43.918	123B12	00.200664.123B12	AGGTAATGGCTGCACTGTTC	AGTGGTGTGTATAGCAGGGC	395	AGGTAATGGCTGCACTGTTCAGTCAGTAAGCTCTCTAGCACCCACCCACACACCCACAGCCCCGCTGGGAAATCTGGGAGTGGGGCTGTCCCATTAGCTTGTGAATGGGGACTCGTCCATCCTTTGCTGCGTCGACTCAAAGCCTGTGTCCTATCNATCAATCTATCNAGCTATCTATCNATCTATCTATATATATATATCGTCTATCTAATCTATGCNATCNAACTATCTATCTAGCTATCACATCNATCTANCCGTCTATCNATCTAGATCTATCNATCTATCTATCNATCTATCTATCTATCTATCTATCTATCNATCTATCTATCTATCTAATCTATGATGTATAGCGCTTTTCCCCTATATCTGGTCGAAGCCCTGCTATACACACCACT	mult close matches
1	43.956	073B01	00.202292.073B01	GGGATGGTTGTATCAAGAGC	TTGAACGTGATGGACGTATG	153	GGGATGGTTGTATCAAGAGCACTGGTTATACACAACATCTATGGGAGCAGTTTTATATTTATGTAAAAATCTCCCTTTTAATGATAGACATACATACATACATACATACATAGTAAGTTGGGTTGAAAAAAGACATACGTCCATCACGTTCAA	340
1	44.023	029D10	00.201901.029D10	GTTTCACGATTTTCCCATCC	ACCGATTTGAGAGTAGGCAG	342	GTTTCACGATTTTCCCATCCCTACTAAATACATTGTTTTACACAGAATAATAATAATATATTTAGTAAACTTCTTTATTTCTGTGTATATATATAGATNGATAGATAGATAGATAGATAGATAGATAGATAGATGGATAGATTGATTTTTTTTACATGGACTAAAGATTTTTAGCTTCCATTGTAACATCAACTGGAACCGATATTTTTTGTAAATGTTTTACAGGAAATACTGTCTTGATCTTAAAGTGTTAAATATACCATAGGTATGGATTATCTTGAGTTTATTTTTCCATGAACAGACAATTCATTAGAGGAAATGGCTGCCTACTCTCAAATCGGT	7
1	44.084	040D08	00.207522.040D08	ACGGTATGTGAATGAATGGG	TAACCAGCTCCTTGCTTTTG	388	ACGGTATGTGAATGAATGGGCNNNNNNNNNNNNNNNNNNNNNNNNNNNNNNNNNNNNNNNNNNNNNNNNNNNNNNNNNTTTGTATCTATNTAATCTATCTATCTATCTATCTATCTATCTATCTTTCTATCTATTTATCTAAATCTATTTGTGTCTATTTGCTATGACTACATTTTTTTCTCAATACTTCTATTTATTGGAACTGTATGTGCAGTACAAGATATTCTATATCCTTATTTACATTTTTTTGGACTCTGTAAGCTATAAGCTGTAGTCCATAGCAGTGACCAGTTCAAATTTTGAGTCCGACTGACATATTGTGATGGCTTCATTATGAATTAAGTTATAGTTGAGCAATCAGCTATATTCAAAAGCAAGGAGCTGGTTA	58
1	44.208	070 E07	00.202843.070E07	AAGGGGCATTTGAGGATAAG	ACCCAGGCATACTGTGTCC	354	AAGGGGCATTTGAGGATAAGATTGAACTTGTGGTCAGTAATTGCTATTCCCATTACTATCATTCTAGTTTTTCTGCTTAAATGGAAGTTAGAGCACCAGATGCCAGTAGGTGAGCACCAATTAGCATTCACATGTACAGTAGGCTAATGTATGTACTCCCTACTGTCAGTCATAACAATATCACAAACCAGCAATGGTGTTTTTTAAAAGATGCAGAACTGCACAGTATATACAGTATATATANATAAATATATATATATATATATATATATATATATATATATATATATATATATAATAGAGAATATAACAGAGTAGGCACTCACGTATATAAAGGACACAGTATGCCTGGGT	7
1	44.236	031G04	00.201059.031G04	ATAGAAGCGGCATGAAATTG	TGTCTGTTCTTTGCCTTTCC	368	ATAGAAGCGGCATGAAATTGAAAGCTACAAAGTAGAAAAACTATTTCTCACCCATTTAAAAATACCACATGTATATAAAAAAAGCAACTCATACAGAGGCATGATAGATAAATAGATAGANCGATAGATAGATAGATAGATNGATAGATAGATAGATAGATAGATAGATNGATAGATAGATAGATAGATAGATAGATAGATAGATAGATAGATNGATAGATAGATAGATAGATAGATAGATAGATAGATAGATAGATAGTTTAATAAACTACAGAAAATACCCAAGTTAACCAAAATTAAATAATTGTTTGTTTAAAAAGGACACTGTAGTCAGAGCCAGGATGACAGGGAAAGGCAAAGAACAGACA	7
1	44.372	098A08	00.200680.098A08	TTCTATCTGGCTCATCCCAG	GTTTTATGGTTTGGCAGCAC	396	TTCTATCTGGCTCATCCCAGTAAAGGTGTATGCAGAATGTTTTGGACCCTGAGTGTGTTAGATGTTAAATGCATGCATAATGCATGTTTGGTGTAAATATCAAAATGTCTGCACCCTGAGGAAACAAAAGAAACTAACTCCAACTGTAATTTATTGAACATGATCTATATTAAGATAGGCGATTAGACATATAGAAAGATNGATAGATAGATGGATAGATAGATAGATAGATCAGTACAGCCTTTTAATTTTATCAGCATGAAAGTGTTGTATGTGTTTATAAGGACTGCAGGGAAAGTAAATCATTTTCTGTTAATTTACTGCTAGAGAGACGTGGGCACCAGGGAACAGGGTGCATGACCAGCTGGCGTAAATAGTGCTGCCAAACCATAAAAC	210
1	44.437	029D02	00.200655.029D02	TCCTGGGCTTCAATAAAATG	ACACACACACAAAATGCCTG	341	TCCTGGGCTTCAATAAAATGAAACAGAATGAAAGCCTGCGCTTGATGACCTGGGTGTCTGAGCCAGGGCTCAGGGGCCACCTTGGATTTCAGGGGTAATGTCATTGTGGTGTTTTATACAGATTTGGATTACTTCTTGAGACTTGAAAATAAGATATGTGTCAAGTTTATATCTTTAAACATAAAAGATTCTATCTATCTATCTATCNATCNATCTATCTAATATATCATATTTGTTCTATCTATCTATATATCNATCTATCATCAATATCTGAGTACATATGTGTGTTTATATATAATGTACTAGAGTACGCAGCATAACCAGGCATTTTGTGTGTGTGT	7
1	44.499	110G08	00.200500.110G08	CATTGAGTTGGCCTGGATAC	ACAAAACAGCGTTAGCTTGG	266	CATTGAGTTGGCCTGGATACAGGCGCATGGAGCAAATTTTGGCGGAAAAACATTCAATACATTGACTATCTTTGCAAGAGCACAGACTAAACACAGCTTTCTTTTCTCACATAGTTCTGTTCAACATGTATGATACAGACAATGATAGCAAGATTACCCTGGAGGAATACAGAAAAGTAATGTATACGTTTTACCTTACTTGCATCTATCTATCTATCTATCTATCTATCTATCCTGGGAAGCTGTCCAAGCTAACGCTGTTTTGT	340
1	44.544	097 E12	00.200500.097E12	TCCTGCCTTACAACTGAGAC	AGGGCTCTCTTCACCTCTTG	289	TCCTGCCTTACAACTGAGACTTACATGCATTTGAACAGAACCTAGTAAGCTACATTATAGACAAGCACACATACCTGTAACAATAGATAGATAGATAGATAGATAGATAGATAGATANACCAGATATATAGATAGATAGACAGATAGATAGATATTATTATTATTAACATTTATTTATAAAGAGCCAACATATTCCGCAGCGCTGTAAAATAAGTGGGTTTCATACATTGGACATACAGAGTAACATATAAAGCAATCAGTAACCGATACAAGAGGTGAAGAGAGCCCT	340
1	44.592	101B11	00.202292.101B11	AAGCCAAACTGAAAGCAGTG	TTCGGACTTTGATAAATGGG	348	AAGCCAAACTGAAAGCAGTGTCCAATGTAATAACTTCATTGTGTGAACACAGAGGAAGAAGTAAATGAATATGTATACAAGCGGAAAATATATGTTGAATCATGAAGAGTGACTTACACTGAAGCTCTGTGAGGTCCTGTGAGGTTAATGTGCAGAGCCTGAAGATCTAGAACACATCTTACTTCAGTACTTGTTTACCTTTCTTTCTTTCTTTCTTTCTTTCTTTCTTTCTTTCTTTCTTTCTTTCGCAAAAAGGCCCAAAAGGGGTTTTACTGTATATGGAGTTTATGTAGGGATGTTTCCAAATTAAGTGAATAAGACTAAGAGGCCCATTTATCAAAGTCCGAA	340
1	44.651	073C02	00.201901.073C02	TGGGTCGTGAGAGATAGAGC	TCAGAACAGGGGAAAGTCTG	312	TGGGTCGTGAGAGATAGAGCCTTTGGCACTATATATATATATATATATATATATATATATATTGGTATTCATCTGGTACCATGGATTGTGTTTGAGATCCAACAACACTAAGTTCAGCCATTCTCTGTAGTAGGAAGTTAGTTATTGCTGCTGGCATTGCTTAAGTTATTCTCTGTTTTCCCTTTCTCTTGGAGGTCCTTTTTTGTTTAAAATAATCTGGAACAGTATTGGTGCCTGCAGCCCCTGCCTGAAAAAAACTCTTGTGGTGATGATTATTTTAGACAGTGCTGTTCAGACTTTCCCCTGTTCTGA	17835; 7
1	44.719	020F03	00.200500.020F03	TAGCATGGTGTTGCTCAATC	CATCTTCACTGCCTGGATG	324	TAGCATGGTGTTGCTCAATCTTAGCTTGCGCTCTAAAACAGAAGTCTTCTTAGTGGTATAAAGGGTCTGCAGATAGGTCTGGTCTGTGTAGGGACACTCTTCTCAATGTCTTTAAACTACATCAGCCTGTGACAGCTTTTTGCAAATATTTCTGTATATTATACTGGCAAATAAAAAATGTATATGGTAGATAGATNGATAGATAGGTAGATAGGTAGATAGATAGATAGATAGATAGATNGATAGTGCAAAATTAACAGGACCATAATCAAATAATGTAGTTAAACCACAATCTTCCTCTATAGCATCCAGGCAGTGAAGATG	340
1	44.867	102B03	00.201347.102B03	GTCAGGTTGCTGTGACTGTG	TTGACCCTACTGTGCATGTG	357	GTCAGGTTGCTGTGACTGTGGACCACCAGATATAATTAGATTTATTGGTCCCCACTGCATTTTTCAGACACTTTTTTTATTATTATTANTATAATTATATATTATTATTATTGTTATTATTATTATTATTCCTTGCAGCAGTACAAGATACTTTAACAAGTAGGAGGAAAGGTACAGTCACTGGGGGTGCCAAAATGTTAGCCCCCCCAGTAATTGTAAGAACTTACCTTATACCCTGGGCTGGTGCTCCTGTTAGGAGAAAACCGCACCAGCCCGGGGTAGTTGTGAGACAGCAATACTCTTCTGTCTGTCTTTGCTCTTCAGAATCCTGGGGCAACACATGCACAGTAGGGTCAA	311
1	44.898	016 E02	00.200516.016E02	AAGTTTTCGTTTCCAATCCG	TAAATGCACAAAAGGCATCC	377	AAGTTTTCGTTTCCAATCCGATTTTTTCCCATTCGGGATTCGGATTCGTGGATTAGTAAATGTGCCCCTAAGTAGTAATAAAGGATCTGGCATTGGTTTCAATACAGTATGATATCATACTATCAATATAATAGAGTGTTTCTGTTGTTACTCTGAATATCTTTTAAAGATTCCTGTTTGTTTGAATTTATTGTGAAGCATTGCATAATTTGCTGGCGCTATATAAATAAATGATGACGATGATGATGATGATGATGATGATGATGATGATGATGATGATGAAAGAGTGTTGCTGACAGTACAGACCTCCCAATGTTACAAAAGCAAATGAATAGAACAATTAATTGCAAAATCAGGGGATGCCTTTTGTGCATTTA	566
1	44.934	065G09	00.201188.065G09	ATAATGTCCCCTTCCCAGTC	ATCCCTCCTGAACAATCAAG	290	ATAATGTCCCCTTCCCAGTCACAAAAACAATATTAAATATATAGGAAATAATGGAAATTAGAAATCTTTATGGTTTATATATATATATATATATATATATATATATATATATATATTTTACATGTGTATAGCTGATTCTAAATGTTCTCAGTTGGGTGCCAGTGGTTCTTAAACAACAAGGATCTGTTTATTTGCTGGAACAGATAACAGTCTTTTTGAAGGATACTGGAACAATACAATCAGTCAGTAAATTGCTAACAAGTATATTCTCTTGATTGTTCAGGAGGGAT	58
1	44.986	052D12	00.201238.052D12	TGCGGCTAAGTAATCTCCAC	GCTTCTGATGTCCGAGAAAG	396	TGCGGCTAAGTAATCTCCACCATTCTTCCTGTCAGGCTTCTTGCTTTTGTAAGCATGCTATAAAATACCCTTTCTGTCTGCAATGCCATTACTATGAATGAATACACAGTTTGGTCATTTTCATCATGTATTAAATTATTATTATTATTATTATTATTATTATTAAAGCACCATCATATGCTGCAGTATAGTACAACTCATGGGTGTATACATCAAACATACAGATACGTACAAGAACAACAATAATTAACCAATACAAGAGGCAAGGAGAGCCCAGCATCATGCAACATATGTGTACTTTTTCCACAAAAAGTAATGCCAGAATGATACAGGGATTGCTGGCATAGGGCCACCACTAGGTGGGATTGCAGTTTGCCTTTCTCGGACATCAGAAGC	210
1	45.039	041F08	00.229561.041F08	GGGACATGGCACAAGAATAG	TGACTTTCCTGAATGCAACC	398	GGGACATGGCACAAGAATAGAAAAGTGTGAAAAAGTGCTTTGCATATGGCATTTTAGTGTGTGCTTGTAGTTACTGGCTATGCCTGTGTGGTCTATCTATCTATCNATCNGTCTATGTATCTANCATATCTATCTATCTATCTGTCTGTCTATGTATCTANCATATCTAGCTANCATATTTATCTATCTATCTATCTATCTGTCTGTCTATGTATCNAACATATCTAGCTANCATCTCTATCTATCTATCTATCGATCTATATATCAGGTTTGTTTGTCTATCTATCTAGGTATACCTATATATATTGAAAATACTTCTCCAATACTCTTGGTTTCTCATATTTTCTCATATTTCATTGATATTACAATCCTGTTTCCGGTTGCATTCAGGAAAGTCA	210 close match
1	45.18	031F12	00.200327.031F12	CTGAAGTGAATGGCACACAG	TATGGCAGGGTATTCTGGAG	368	CTGAAGTGAATGGCACACAGACACATGAAATTCCCCCTATTATTTTGGGGGAAAGGGTGCAGACTTTCCAGGGTGCCATAGTAATATTATTGCTGTATGCAGCACCGGTGCTCTGGTGTAGTGAAGATGTGCTGATTCTGTAAGCATGCCGTTTTATTCTTTGTTAAGTCTGTTTAAGATTGTGTTTCAAATATCTATGGTGCCACACTGCCCACAATTTTTTCTGCCTGCAGCATACATACANACATACATACANACATACATACANACATACATACATACAGGTGAATGTTAAAGGCAAAGACACATGGAGCTACTTAGTAGCAGCTACTTGTCACAGCTACTAAACTCCAGAATACCCTGCCATA	311
1	45.444	017B11	00.200316.017B11	AGTGCTGTGTGCATAAGTAGTG	TACCAGAGGTGAAGTGAGCC	377	AGTGCTGTGTGCATAAGTAGTGCTATATAAATAAAAATATACATACATACATACATACATACATACATTTGGAAGCCTTCAGGATAATAGATTGTATACCTGTTATTTATTTCACTTCATAAAGAAAACTGTCATAAGATGCCATCAGAGTGCATTATGTGTGTTGAACTGCTGCCTTGTACAAGTTAATTCTGATATATTTTATGGTATTTCATCTTTTTAATTTTATTTAGTATGGCCCCAGTGTTTTCTAGAATTTTTTCATGTTCTTTAATAGTGTATAAGCAATAGTGGATGGAAAAATCAGCAATGTGTGCTGCCTGTATGGATTTTTTAAATTGTAAGCTATTTGAGCAGGGCTCACTTCACCTCTGGTA	141
1	45.579	073B08	00.201895.073B08	CTTCCAACCCAGTCACACTC	GGTAACAGAAGGTGGTTCCC	256	CTTCCAACCCAGTCACACTCCTATACAGTGTATATATATATATATATATATATATATATATATATATAGTGTATATATATATATATACACACAAACACATATATGCTGAATACATTTACACATATTGGGAACTCTCTGGACTAGATCAATTTCTGACAAAACAGAATAATTGTGGCACAGTGTGATGGGATTGCTCTTGTGTTAAACTGTCCTCCTCTAATATTGTGTGGGAAGCTGGGAACCACCTTCTGTTACC	141
1	45.581	017 E09	00.200310.017E09	ATGGCTTCGTACACCAATTC	TCTCACCCTTTCACTTCCAC	180	ATGGCTTCGTACACCAATTCCAAAAAAAAAAAAAAAAAAAAGCTTAAATGGCTAAATTTAACAGTGTGTATGTATGTATGTATGTATGTATGTATGTATGTATGTATGTATAACTTGTGCTTACAAATCTACTAGTAGTTAACATGAAGTTGAAAATTTGGTGGAAGTGAAAGGGTGAGA	141
1	45.709	067 E03	00.200327.067E03	CATTGCTGACTATTCCCCTG	ATAAACGGACAAAATGCCAC	348	CATTGCTGACTATTCCCCTGGCAAGGACATGACCATGGCAGTTTTATATATANATATATATATATATATATATATATATATATATATATATATATATATATATATATATATATATATATATATATATATATATATANATNTATATATCGAATCAAACCCAGGGTGGCACTCTGCTGCAGTTTTTGCCTCGGGTGCAAGGTAAATTATTCAAATATCCAAAAAAGACCAACAACACTGAGTTTATTTTAAAAAAATCAATTGTATATTAAAAACGGATGAACAGCCAACGTTACGTTTTGGTTATTGATTTTTTTTGAAGTCCCTGTGTGTGGCATTTTGTCCGTTTAT	311
1	45.826	107C07	00.200212.107C07	CATGGTCATATCGGGTGC	AAGCCCAAAACAGAAAACAG	265	CATGGTCATATCGGGTGCACAAGTAAATTTAGGCACCGGTTTTAAGGATGGATATTTATGTAAGCTTAAGGCATTAACATTGATAGGTATTTTTAATATATCATACTTGCCTCCTAATAAGGGATACATGTTGGTACACTGAGATGACAAAAAATGTTGTCCTCTGTCCACTTATATATGGGTATCTATCTATCTATCTATCNATCTATCTATCTATCTATCTATCTATCTATCTATCATATCTCCTGTTTTCTGTTTTGGGCTT	141
1	45.919	070B08	00.202043.070B08	GGGAAAAGGTTACTTGCCTG	TAGAGAGGTTTCAGATGGGG	349	GGGAAAAGGTTACTTGCCTGATATGTTTTTATAAAATTACGCTGTGAGCAGCGTTTTAATGAATACATTTTTTAAATGTTTGTATAAACCATACTATAGGCGCTCACCACTTGTTTTTTGTTTGATATCTTCTTTGTAATGCCTGCAAAAATGAGCGATATATATATATATATATATATATATATATATATATATATATATATATATATATATAGTAACATAGTAACATAGTAAGTTGGGTTGAAAAAAGACATACGTCCATCAAGTTCAACCATAATGCCTATACCTAACCTGCCTAACTACAAGTTGATCCAGAGGAAGGCAAAAAACCCCATCTGAAACCTCTCTA	1133
1	46.144	051D02	00.200212.051D02	GGCAAGGAAAGACATCAGTG	GGGTGTAGTGGTTGAATTGC	384	GGCAAGGAAAGACATCAGTGTCACTCTATATATATCATCATAGCCCTTTTCTTTCTTTCTTTCTTTCTTTCTTTCTTTCTTTCTTTCTTTCTTTCTTTCTTTCTTTCTTTCTTTCTTTCTTTCTTTCTTTCTTTCTTTCTTTCTTTCTTTCTTTCTTTCTTTCTTTCTCTTTCCTATTCTACTTCTGTTCTTTTAAAAACACATTCTCCATCAGCTATGTTATAGCAAGACTTGCCTTTGATGTAAGTTAAGTCCTTATTTAGTAAACAACATATATGCGGTTGCTAGTTAAGTCATGTTGTAGTTACACTATGTATTTGCTTTTGGCACAATCTAATTGGTTGCTACATGAAACAGCACTTGAGCAATTCAACCACTACACCC	141
1	46.591	036B09	00.201240.036B09	AGCACACGAAAATGAAAAGC	ATACTGGGCAAAATGAGTGC	315	AGCACACGAAAATGAAAAGCAAAATAAATTAGAAGCAAGACTAACAAAAGACGATCTTTTACAAATCAGATGTAAATATACTTATTACAGAAGATATATTGAACAAAATGTGTTATATTCATATAGAGCCAAGACATGAGTAATCTACATAGGATGTTGAACCATTCCATAGCTGTTCTCTACCAGATACAAAAATTGTCACTGAAAGCTCCAAAGGGCATAGAATAATAATAATAATAATAATAATAATAATAGTAACACTGAAAAGAAGATTTTCCCTCTTATGTAATAAAAGGCACTCATTTTGCCCAGTAT	577
1	46.837	005C11	00.200110.005C11	GGGGAACTGAAATGTTGAGG	TAAAAGAACACCGAAAACGG	225	GGGGAACTGAAATGTTGAGGTGAAATGTGAAATGTTCCCGTTTCATATTTTTAAATAAATATTCATTTTTTCTTTTGATACAAATCTTGTGAGTGCGGACACTTCTTTTGTTTTTTTTATCTATCTATCTATCTATCTATCTATAGATATGGGATCCCTCTTATCCAACAGTTTCAAATTATGTGATGCCCATCTCCTATAGAGTCCGTTTTCGGTGTTCTTTTA	no close match
1	46.926	070C02	00.202040.070C02	TGCATCGCACTCTACAGAAC	ACAAGGAGGCAACATAAACC	307	TGCATCGCACTCTACAGAACAAGATATGATACAGCAGTTAGAACACAGAGGCTCCAAACCCAAAATGAGTATAATATTGTCATATATATATATATATATATATATATATATATAAGCAAGGAGCAGAAGGTCAGACTGTGTGTACCATAAGTGTATATTAAGGGAAATAAGAACATGAAACAAACTTTGAAAGGTTCTGAATGGCCTAAAGTTTCATGACAGACACAGATGCGAAGCATTATATTACCTGCAGTTCCGCACATAAGTGTAATTGCTTTTTCTACAAGGGTTTATGTTGCCTCCTTGT	577
1	47.049	007D04	00.200124.007D04	GCCAGAGCCAAAGTAAAATTC	AAACTGCCTGCATGGTTAAG	355	GCCAGAGCCAAAGTAAAATTCTATTCACTTGGAGACCTCTTTAGATTTACTGAAGTAGAAGAAATATATTTTTTACAGCGTAAGCTAAATGAGATGTTAGAGTGGAAATTAAATGTGGAGGATGGTGATCAGGAAAGGTAAAGTGGGAAAGTGTACATCAGTATTTACTATCTCATTTTTATTATATACACTACAAGGAGATATGTGTATAATGAGATTTTCTCTTTCTTTCTTTCTTTCTTTCTTTCTTTCTTCCTTTCTTTCATTTTTAGCTCCCACTACCTGGGTCAGGTACCCACAAAGTGCTTGGGTTTTGGTTTGAAAGCTTTGATTTCCTTAACCATGCAGGCAGTTT	12
1	47.119	005D02	00.200110.005D02	CTATGGGAGACAACCTTCCC	TAATATGGATTGCTTTGCCC	358	CTATGGGAGACAACCTTCCCATAATAGATCCCAAACCTGTACTATATATCTCAGCTAAGGCCAGACAATATCATTTATAGATNGATAGACAGATAGACAGATAGATAGATAGATAGATAGATAGATAGATAGATAGATAGATAGATACATAGATAGATACATAGATACATAGATACATTATCTCCCATCTCTCATATACTCAGTTTTCTGCTAACAGGAGCACTGGCCCATATCAGGTAAGTGATTACAATGGAGGGGGGGCTAACATTTGGCACCCCCAGTCATTGTAACTTTCCTTCTCCTTTTAAGAGGTTTAACTGAAGAATAGTCATTGTTATGGGCAAAGCAATCCATATTA	17012
1	47.127	005D01	00.200110.005D01	TTGCTGGCACTAGGAAAATG	GAAACGGAACAGATACGCTC	285	TTGCTGGCACTAGGAAAATGAATAAATGATGATGATGATGATGATGATGAAGTCATTGGGCACTTTTTTCGCTGCAGTCAATGGGCGTTTTTTGTGCATTTTTTCTCACAGCATTGTTTTGTTGTTGATATTTTTGTGGCAAGATTTTGCTATGTTTTTGCAAACACTGGACTGTGTTGCACTAGACTCTGCTATTGCTCTTCTGCAATTTGTAACCATTTCTGTCCAATATTAATTGACCCCACCCAACCTCAGCATTAGTGATGAGCGTATCTGTTCCGTTTC	12
1	47.215	007 E04	00.200124.007E04	GAAACAACAAAGCAGCAGTG	TACCCCGCAAGGTTATACTG	299	GAAACAACAAAGCAGCAGTGCATATAATCAATGTTCATCATCATCATCATCATCATCATCATGTTTTATGTCTGTCAGGCAGCATCTGGATACAACCAAACACATCCAGCTTGATGTCTATGATGAAAATAAAAAATCCTAAAAGTACCAATTAAGTTTTGAAATTTGCAAGAATCTCATTGATCGGCTTCAGAAGGTCCAGTAAGTCAACTTTTTCGTTTTTATATTTTGGTAACAAAGTGCGACAAGTGGATTATCGTGTATGAGCTCTGTATAGTCCAGTATAACCTTGCGGGGTA	12
1	47.345	019C11	00.200212.019C11	TCCATTTTGCCTCCATAAAG	ACGAGCAAGAAAACAGATGG	372	TCCATTTTGCCTCCATAAAGTAAGTTTGATTCACTATAAGCCCTGTATTATATCCTATATGATGATCTGCACTCAGGCTGCATTGACTATATAACATGAGTATATATATATATATATAAAAATAAATCAAACATCAATCTATCTANNTATCTATCTATCTATTTATCTATCTATCTATTTATCTATCTATCTATCTATCTCTAAAAAATCTGGGGAGACGTTATCATTAAGGTCCTTGAGGAAAACGCACTCTGAACTTTATTCAGCACTTTGTGCCTTTGCTTTCTCAATACCCTTGGAAAGACGATAAAACGTAATATGCACAAATTAGAGCAGCCCATCCTAGTGAGTACCATCTGTTTTCTTGCTCGT	141
1	47.403	007 E02	00.200124.007E02	ATTACCTGCTGCTGAATTGC	CTCTCCCTACTGCTCTGCAC	271	ATTACCTGCTGCTGAATTGCTGCTTGTTGCTGAGATGTTTGCATTTGAGTGTGGAACCCAGGTTGCAGTGGCTGTGATATCTGCAAAGGCAGTTGACTCTGTGGAGAAGCCGAAATCTGTACATTGGGAGGCTGGGATTTAACTTGCACCTGAATTTGTGGCTGAATTTGAGTTTCATTGATTTGCTGCTGCTGCTGCTGCTGCTGCTGCTGCTGCTGCTGCTGCTGCTGCTGTTGTTGTTGCTGTGCCAGGTGCAGAGCAGTAGGGAGAG	12
1	47.526	024A06	00.201082.024A06	ACCTCCATCCTCTTTGTGTC	AACATGAGAAAGCACCCAAG	242	ACCTCCATCCTCTTTGTGTCTTTGACTCTTAACTTATTGCAACTGTATCTTGTATTTATTTGTGCTTATTGTAATACTTTGTATTTATCTATTTTAATACCCCTGTTTATATTAATGGATTCTACTGTACAGCGCTGTGTACATAAGTAGCGCTTTATAAATAAAGTTATACATACATACATACATACATACATACATAATAGCTAAACAGGTTTTCTCCTGCTTGGGTGCTTTCTCATGTT	12
1	47.649	030F02	00.201315.030F02	TTGATACAGCTTTCGCCTTC	TGCTTTGTTTCTGTGGTAAGG	355	TTGATACAGCTTTCGCCTTCATGCCTACATACATACATACATACATACATACATACATACAATACTTAAATTAAAGATTTTACTTAACCATTGACTCGATTAAAGGAATAACGTATTCAACATTCAAAATATTCCATTTAAGATTTATGCCTTGACAGTGCTGTGTTATTCTTCTGTCACACTAGTACTTCATATCTGTGTGCTGTAAATGTGTAGTGGATTGCATGTTTTTTTGCAGGCAGCAGTGTAATAAATAATGTTGTAGATGAAGTCTAATTGTTCCTGCTTAGAGTCTTATAAGACAAGCTCTTATTGTTGAGTTCGTATGTAGAATCCTTACCACAGAAACAAAGCA	12
1	47.792	018A03	00.200505.018A03	CAGGTACTTCTGTTGCCACC	TTCCCTTGTGATCGTACTTTG	327	CAGGTACTTCTGTTGCCACCCCTAGTCCAGCATCTCTTACACCGACTTGTCATTTCCCGGCGCTCCCTCCACTACCGGCGTCCCTGCATGTACACGCGTGCGTGGGGGGGGGGCAGCGTTGTTAGCAATGTGGCCGGCCGGGTTGCCTAGGGTGCCTGGCTGACTTGGCCCACCTCTGTATCTATCTATCTATCTATCTATCTATCTATCTATCTATCTATCTATCTATCTATCTATCTATCTATCGGGGCCAATAGATGTGTTATATTTACTTGAACTATGGACAACCCTAAGGGGCCCATTTATCAAAGTACGATCACAAGGGAA	1678
1	47.822	043H04	00.201297.043H04	ACCAGACTTTCCCCAAAATG	AGTGTCTCCTGTGTGGGATG	273	ACCAGACTTTCCCCAAAATGTATTTCACAAATGTGAATGATCTGTTGTTCTAGATTTATTGTTTAATGTTGGCAGCTTAGCTTACCCTATCTATCTATCTATCTATCTATCTATATATNTACCTATATTTTTATCTATCTAACNATCTTTCTAGCTATCTAGCTAGCTATCTCCCCAGTCCAAAACTGCCATTTAAAGCTGATGCCCCTTGGAGCGTGTTAGTTGCCGGTAAGAGGCTAGGCATACTAACTAACATCCCACACAGGAGACACT	12
1	47.967	003D01	00.200010.003D01	GCCAAACAATCAATAGCGTC	TGTGGAAGTTACCCTGGAAG	263	GCCAAACAATCAATAGCGTCAATGGTGAAATGCAGACATTATCTGTGAATCCATGCCTGGTGAAAACATGTGCTCATCACTACAGATAGATAGATAGATAGATAGATAGATAGATAGATAGATAGTATGACATGCTGACTGCCTGTACACACAATTTTGAAGGAATTAGCAATGGTAGGCAGGCATGCAGAGGATCAACATACAGTTCATTGATATGATTTGTCCCTTCCTCAGGGCTCTCACCTTCCAGGGTAACTTCCACA	17
1	48.024	057A09	00.201082.057A09	GATTCCCCTACCCACATGAC	TGCACTTTATCTTACGTTGCAC	381	GATTCCCCTACCCACATGACTTGGCCAGGCCACTTTTCTCTAGTACAGGTAAGAGAAGAATGCTATGATATTACTGTTTGGAGCTCAAAAAATAGGTTCTTTGTTTTTATTGCATTGTTCTCTCTCTCTCTCTCTCTCTCTCTCTCTCTCTCTCTCTCTCTCNCTCTCTCTCNCTCTCTCTCNCTCTCTCTCNCTCTCTCTCTCTCTCTCTCTCTCNCTCTCTCTCTCTCTCTCTCTCTCAGTGCAAATCAGATAAACAATGTAAATATGTAAAAAATCTCAGTTCCAGCAGATATCAAACCAATCACAATTCCAGGTAATCTGTAAAATAAAGTGCATAATGCATAATATTCTATAAAGTGCAACGTAAGATAAAGTGCA	12
1	48.223	106B10	00.200376.106B10	TTGTAAGTAAGGGCGTCTGC	ACGGCATTTGTGTGTTTACC	363	TTGTAAGTAAGGGCGTCTGCAGGCTCAAGTGTATCTGTCCTATGGTGTTAATCAGAATCTCCAACAGAAATGTATTTAGAGCCAAGGTTTCTTATTTACAAAGCAACACAACATGTACTGTATATACTAGAGCACCTGTTTCCTATACCATTAGTCTACCATCTGGGAACCTGTATTGACAGAGCCACATTTGAAAGCTTTCTAAGATTCTTTTTAATCTTGGTATCCTGGCAGGTATTTTGGTATTTAGCAGATGATCACAAAAAATAAAGGCTATCTATCTATCTATCTATCTATCTATCTATCNAGCTATCNATCTATCTATCTTTATTTCTATATATCTGGTAAACACACAAATGCCGT	17
1	48.381	111D05	00.200232.111D05	CTTGCCTCTCCAACTCACTG	TGCCATCTCAGTCCAACAC	372	CTTGCCTCTCCAACTCACTGGATTCAAACTACTAGGAATAGATGCTTCTGAGAGTCAGCCACTCGACTTTATTGTACAAAAGAAATATCACATTGATTATAGCTAGATAGATAGATAGATAGATAGATGTCTTTTTTCAACCTAACTTACTATGCTACTGTTTTACTATGTAGATAGATAGATGTAGACAGATATACAGATACTGTAGATATAGATCTATATAAAAACGATCTTTATAGATAGATAGACGTATGTATTTTTTCAACCTAACTTACTATGTTACTATTTTACTAGATAATAGATAGATGATAGATAGATAGATAGATAGATAGATAGATAGATAGATAGATACAGTGTTGGACTGAGATGGCA	48
1	48.448	096B10	00.200376.096B10	TTGTAAGTAAGGGCGTCTGC	ACGGCATTTGTGTGTTTACC	363	TTGTAAGTAAGGGCGTCTGCAGGCTCAAGTGTATCTGTCCTATGGTGTTAATCAGAATCTCCAACAGAAATGTATTTAGAGCCAAGGTTTCTTATTTACAAAGCAACACAACATGTACTGTATATACTAGAGCACCTGTTTCCTATACCATTAGTCTACCATCTGGGAACCTGTATTGACAGAGCCACATTTGAAAGCTTTCTAAGATTCTTTTTAATCTTGGTATCCTGGCAGGTATTTTGGTATTTAGCAGATGATCACAAAAAATAAAGGCTATCTATCTATCTATCTATCTATCTATCTATCNAGCTATCNATCTATCTATCTTTATTTCTATATATCTGGTAAACACACAAATGCCGT	17
1	48.645	084 E04	00.203745.084E04	GACTCATTTCGACCCGTTC	TTTACGACAAAGTTACGCCG	317	GACTCATTTCGACCCGTTCGTGGGTAAGTAAATCAGCCCCATAGTGTATAGATTATACATTGGTGTATATATATATATATATATACACACACATGTATATAAAATAGTTTGAAACAGGCACTCACATTTAAAATAATAACCTTCCTTAATCTACATTATATATATATATATATATATATATTTTTTTTTTTTTTTTTTTTACATGATTTTCAAATACTGTTTTCGATCTTAATACATTGCAAATAGCAACCAAAGCAAAACCACTAAAATGTTATTACATACTTTCTTAGAATACAGCGGCGTAACTTTGTCGTAAA	17
1	48.812	057D02	00.201041.057D02	CTTCACAGCCTTGCTTCAAC	TTATGCTTCATCACAATGGC	286	CTTCACAGCCTTGCTTCAACCTAGTGTATATATATATATATATATATATATATATATATATATATATATATATACTAAACCTGCCATACTTTTAATCGTATTAAGATGACACCTTTACAGCAGATAGCTTACTATAGGGCTTAATTTGACTTTTAAAATATGTGTTACAAGTATCCGTTGCTTTTCAGAGTTTAATGCATTTTTTTATGCTTGAATAAAAAGCAAAGACTGATGCTTTGTATGTATATTGTTTCTTCTGTCTTTGGGCCATTGTGATGAAGCATAA	17
1	49.066	066C08	00.200256.066C08	AATTTTCCTGGTGTGCATC	CCAAGTAAGCCACATAATTCAG	268	AATTTTCCTGGTGTGCATCAGCATTTTTTACATATATATATATATATATATATATATATATATATATATATATATATATATATNTANATATATATATATATATATATATATATATATATATATATATATATATATATATATATATATATATATATATATATATATTAATATTGTGTCATAATTGTAAGCATTGTGGTATTCTATATATATACACTGACCGTTCAAAAATCCTAATTTTTTTTTTAACTGAATTATGTGGCTTACTTGG	4478 close match
1	49.132	088 E11	00.201297.088E11	TGTGGCTTTACTGACATCCC	GGAACAAGGAACACAAATGC	382	TGTGGCTTTACTGACATCCCATACAGAGTATCTGGGGCATATTCCACCACCATCTGGGGACCATAACCAGGGATTTACTATACAAGATATTTACCATTATCCACAACAGAAGGAATACATTAATGCTGCCCTGTCAAATCAAAGTGTATTCAAATTTACCAAGCCCTGTAAATGCCCTTACCTGTAGAATATGCACCGTATTGCTATATATATATATATATATATATATATATATATATATATATATATATATATATATATATATATACACACACACACACACACACCATATGTCAATTGCACTTCATGGGCACAATAATATTCACAGTGGCATAGCTGGTATACATCAGATGCTGGATGTTGCATTTGTGTTCCTTGTTCC	12
1	49.223	003D02	00.200010.003D02	CAAAGGCATGTGTAACCTCTG	GCAGGCATGATTACTTGGAC	394	CAAAGGCATGTGTAACCTCTGAATTTCTTATTTTGTAATTTTGTATAGAAGTATAGATAGCTATATATACAGACAAATAGATCATTCGATATACAGATAAATTGATGATAGATAGATAGATAGATAGATAGATAGATAGATTCATATTGTTTATATAGTATCATTATTTGTACTTTATAGAAAAGATTTATATACAGTAGTATATAAATCTTTTCTATAAAGTACAAATAATGATGCATAAGTGCATCTACTCACCTAATACCAACGCAGTCTGTATTTTAAGTGTCCCTGGATTTTGATAAATGTGAAATTAGAATGAAAATTATTTTCAAAGGACTATGCTATATTTAGAAAAAAAAGGGAAATTAGATCTAGTCCAAGTAATCATGCCTGC	17
1	49.334	012C07	00.200156.012C07	CGCAATGATCGGTATTTTG	AGGTCGTTGTGCATTACCAG	317	CGCAATGATCGGTATTTTGTGATTTTTTTCGGAAATTGTCGCGAAAAAATTTCAGCGCACNNNNNNNNNNNNNNNNNNNNNNNNNNNNNNNNNNNNNNNNNNNNNNNNNNNNNNNNNNNNNNNNNNNNNNNNNNNNNNNNNNNNNNNNNNNNNNNNNNNNNNNNNAGATAGATAGATAGATAGATAGATNGATAGATAGATAGATAGATNGATAGATAGATAGATAGATAGATATATGTGGGTCTCTATAATCTTTGCTACAATATTCAGCTAAAGCTGTGCTATTGATTTTCTGTCCTGGTAATGCACAACGACCT	58
1	49.822	003F01	00.200010.003F01	GCTAACCCACAAAATCCATC	AAATATGGTAACAGTGCCTGC	305	GCTAACCCACAAAATCCATCCAATCTATAGAAAACATTTACAACATAGATGTCCAAAAAGCAAGTCATTTATTTAAGCATACTATCTACGCAGGACTATCCTGATGACGATCCCATGTGGATTGAAACGCGTAGCTAGTATGCTTAAATAAATGACTTTTTGGACATCTATGCCGTAAGTGCTTTCTATAGATTGTATAAATATATATATATATTACAGTGTACCATAATATTCAGAACATAGATAGATAGATAGATAGATAGATAGATAGATAGAAAAGATGTGCAGGCACTGTTACCATATTT	17
1	49.915	003 E08	00.200010.003E08	CAAAATAAATGGATACAAGTGAGG	ATGGGATATGACCACACCAC	225	CAAAATAAATGGATACAAGTGAGGTTTTTTTTTTGTATGTATAGATAGGTAGATNNATAGATAGATAGATAGATAGATATGTAGAGATAGATAGATAGATNNATAGATAGATAGATACTGTTTACGCATATCACTCCGTGCCATTTCTTCACACAGATACAAAAAACAATACACATCAGAGATACGTACATAGTCTTGGATTGTGGTGGTGTGGTCATATCCCAT	17
1	50.184	005B07	00.200011.005B07	AACATGGTTTTATCGCAAATG	CCTTTTAGTTTGGCCTTTCTG	397	AACATGGTTTTATCGCAAATGTAATACTTTATCCATCCAAAATATATCTGCATTAAGAATGAAAAATGAAGAGAGAATTAAAATCATTTCAGTGACTATTGTTTGTATTGAGACTGAATACATTGCAACAGTAAGTTTTTGTAACCCAAAAAAGGATAACTAGATAGATAAATAGATAGATAGATAGATAGATAGATAGATAGATAGATAGATAGATAGATAGAAACAGTACATAGATATTGCCATACAAAATTCAGGTGTTATATTTTATTTATACAAAGGTATGTACTGTGATTTATAAGGAGGCTTTGGGATTTGTTCAGATATAACTGTTGCCAAGTAATTGTGTATAATAGTGTTGGACAGCTTTTTATTTCAGAAAGGCCAAACTAAAAGG	91
1	50.256	067A02	00.202436.067A02	GCTCTGCCCTATAACAGCAC	TCCCTGTCTCTATGCTCCAG	380	GCTCTGCCCTATAACAGCACAGATTAAATAAAGATAGGGGATAACACCATAGGGAGCTTAACCCTATGGGTCCCTACATATCCTTTATATATTTCGACAGGAAGTACATTATATATTATAAAACAAAAGTGAGTCATGTGACAGAAATTACGTTACTGAGCACCAATTATAATTGATGGCACCATTTATAAGGAACAACTTACAGGATTGTCTTGTGTGTGTGTGTGTGTATATATATATATATATATATATATATATATATATATATATATATATATATATTGTGACATGCTGAATGCCTGTACATGCAATTTTGGGGGAATTAGCAATGGTAGGCAGGCAGGCAGGCATGCAGAGGATCTGGAGCATAGAGACAGGGA	17
1	50.293	047A10	00.201656.047A10	ACTGCAAGGAGAACAACCAC	TGTCTCATACCACATGGCAC	341	ACTGCAAGGAGAACAACCACTAGGGTAACCTGGCATATCTGGAGGATCAGTTGCACTATTAGTTTATGTGCACTATTTATACTTTGTCAGGTGTGCAGACCTCATTGATTTGCCAAAAGTGCAAAAACTCTGTGCTACCCCAAAGTACATAGAGATGAACAAGCCTTTCTATGTATGTATGTATGTATGTATGTATGTATAACTTTATTTATAAAGCGCTACAAGGGTACGCAGAGCTGTACAGTCTTACAGAATACAAAATTACACACATGGAGGACAAGTGATATAATAAATAAATACAATAAATATATATGTATATAAGTGCCATGTGGTATGAGACA	12
1	50.462	102A08	00.201164.102A08	GCAGAACGAAACAGATTTGC	CTTTGATGAATGTGCCCC	296	GCAGAACGAAACAGATTTGCTCATCACTACTGGTAATTAAATTTATAAACCCAGTGCCACATAGGATCAGGGCTAATAATAATAATAATAATAATAATAATAAATACTGGCCCTACCATTAGTGGAACTCTTCTATGTGATGTTAGTTCTTGTGTATTGCACTTATGCACTTTTTACATTCTTTTTTTTATCCTTTAATATGTGTAATAAATATACAATATGAACAGTTTTTGCCTTTTTCCCCCTTAATGCTTATTTCTAAAGAACCTCCCCACTATGGGGCACATTCATCAAAG	17
1	50.736	075D02	00.202733.075D02	GCCTGTAGGGATGTAGGTTG	TGTTGTTTGAGGCAGTGATG	379	GCCTGTAGGGATGTAGGTTGGACATCAATGTTTTTTACATATCTGCACACTTCACAAAGATACAAGCAATATAATTGAAATTCATCTTACTATTCCTGAAATTCTCACTAATTTTTTTTCTAGTGTCTTCGCTGTATTTGTACCAAAAAGTATTATACATACAGTAAAGTTTGCTTGCACTCTAATATATATATATCTTTCTTAAAGTACTTTATTCCATAAATTTCAATACACACACACACGTATATATATATATATATATATATATATATATATATATATATATATATATATATAGTGAAAGAAAAAAGAAACCATCTTGTTTATTTAGCCACTTAGATACCCACCAGCCATATACTCATCACTGCCTCAAACAACA	91
1	50.918	109A09	00.200458.109A09	CAAGCCCTATTCTTTCCACTC	GGATAACATCGTATTGGGGC	307	CAAGCCCTATTCTTTCCACTCATGTTGAACAAGGGGGGTATAGTTCCACTTTAAGGAAATAGATGGGTTTCATATTTGTGTTCATATTTATATTCTCTCAGCAAAAAAGATAATGTACGTTTAAAGAAGTTAACTTGACAGATATTATGACCTATAGAACAGATAGATGAGAGATGGACAGATATAGATAGATAGATAGATAGATAGATAGATAGATAGATAGATAGATGTAATAATAGAATTTTAGTAGGAATGCCTTTGCCATAAGCTTTATGAGATTATTTTGGGCCCCAATACGATGTTATCC	122
1	51.095	097C10	00.200467.097C10	TGTCTCATACCACATGGCAC	ACTCTTTCCTTATGGCACCC	368	TGTCTCATACCACATGGCACTTATATATATATATATATATATGTATTTATTGTATTTATTTATTATATCACTTGTCCTCCCTGTGTGTAATTTTGTATTCTGTAAGACTGTACAGCGCTGCATACCCTTGTGGCGCTTTATAAATAAAGTTATACATACATACATACATACATACATACATACATACATATCTGTATATGTACTGGTTCAAGGAGTTATCTAAGCCACTCCTATCTGACAATCTGCCAACACATCATCACCAGGCAGGACATTCCACAACCTCACTGCTCTCATTGTTCACATGGTTCACAGCTGTTTTTTTTTTCTTTTTGGATGGAAGGCTCATCAGGGTGCCATAAGGAAAGAGT	91
1	51.166	026B07	00.200467.026B07	TTGAATGTGCTGCTCTATGC	CATCTGTGATCTTTGGCTCC	292	TTGAATGTGCTGCTCTATGCTGAGGTAATCGCTTAATAAAAATGAAAACTGTCTAAGGATGTATGACACATGGGTGAGGCACAAGGTCCTTGGCATGTGGAGTGGTACTGAGCGATCATAAATGGCTATCTATCTATCTATCTATCTATCTATCTATCNATCTATCNATCNATCNATCCATCTATTATATTCAATGCAAATTTTACTGTACTGGGGTGTTATGTGATTTCCTAGGCACTAAGCAGTACACTTAAAGGTGTATTTTCAATATTGGAGCCAAAGATCACAGATG	91
1	51.251	005B05	00.200011.005B05	TATTTCCTGCTGTCTACGCC	GCATTTCCTACGTGATTTCTG	382	TATTTCCTGCTGTCTACGCCTATGTGTAACTAGTTACCCTTTTTTTTTTTTTTTTTTTTTAATGAAAATGTGATCTGATCTAAAGGTTGTGTGGCCCAGTAACCTTTACTTATAGTAGTGGCAGTTACTGGACTCCTTCAAAGGTTTATTATGTTTAAAACACACTGTGCTAAATATGTAATTTTTATAGCTTTTCGGTTATTATTATTATTATTATTATTATTATTATATTTGAGAGATGATCCATTCTGAAATGGCATTTTAAACCACCCAAAAAATGCTAAAAATGAATTGATGTAAACTTGCTAATACCAAGCTTTTAGCTTCAGCGGCTCTAAAAAGTCACTAAGGGTTTACTATACAGAAATCACGTAGGAAATGC	91
1	51.309	040 E09	00.206807.040E09	AAGTTGCCCTAAAGGTAGGC	GATTATTGCTCCGAATGTGG	389	AAGTTGCCCTAAAGGTAGGCAGGCGTAGGAAATGTAAATGTATTACATACTGTACATATTATGGTGCAGAGCACCCTCATTACTTCTTGTATTGTTTATTGGTTGTTTTTGTATATTTTTTTGTATGTTATATGTTTATACCCATTTACTGGGCAACACTGCAGAATATGTTGGTGTTTTAAAAATATATAATAATAATAATAATAATAATAATAATAATAATAATAATAATAATAATAATAATAATAATAATAATAATAATAATAATAAATTAGAAAAAAATAATTAAACATTATTTAGATTTTCATGTCAGTTTTCCTGACTAAAATTATAGTGCAGCTGGCATTTTACATATAGACTAGGCCATTGCCACATTCGGAGCAATAATC	91
1	51.465	036G06	00.202529.036G06	TGAGAACGATGTAAAGCATGTC	AGCTCCGTGTGTCTTCATTC	330	TGAGAACGATGTAAAGCATGTCATATCTACTAGTGCCCAAGGGGCTGCAGGAAACTATTCCTGTACTTATTGGACCAAAATATCTGGCAGAAACATGAAATCTTTGCTCAGTAATACTTTGGAAATCAGAATAACAAGTAAGGTTAACAATCACATTACAGGTACAATTTTTTTATAAGTAAATTAAGTTTGATGCAATGTAGTGTTCATTTAATGAGTCCTGCTATATATCTTTATCTCTCCATATATCNATCTATCTATCTATCTATCTATCTATCTATCTATCTATCCTGTAAGGGAATCACTTTAAGAATGAAGACACACGGAGCT	91
1	51.601	067 E07	00.202529.067E07	TACTGGATAGAGAGAGGCGG	AGCTCAGTGTCAGGAAATGC	300	TACTGGATAGAGAGAGGCGGAAATAAAATCTTATCATACTCAAGTGATACAGTTACAGTAAGGAGATCAGGTAAGTTTCTGTGCCATCATTCATTTCGTAGTTAATAAAACTTTTATTAAAATAACCTGAACAATTATATATATATATATATATATATATATATATATAATTGGTCGTTGTGTGTTGTATATTAGAAATCACAATCACATCTCTCTGCCAGGAGCATACTCTAATACAGTAAACGGAAACTGTTTCCCATGATAATGACAGTGCTTGCCTGCATTTCCTGACACTGAGCT	91
1	51.614	103 E06	00.202529.103E06	GGTATCGCATTTGAATTTGG	AGTTTTGAGACTGCACCCAG	359	GGTATCGCATTTGAATTTGGGTGTGCTCTCCATTCTGCAATTTTATATATATATATATATATATATATATATATACAAACCACGAGGGTTCAGCACTCCTTAGCAAATGGCTAATTGACCCAGGTGCTACCGATTCAAGCAATTTCAATAAAGTCCACAGGTATAGCGGTGCACACTGGGAATCCTTTAAAAATTAGCTTTTATTGAAATATATAAAACTTAATACATGGAGAAATAGGTCAACGTTTCGGCCCCCATCTTGGGCCTTTGTCAAGACCTATATATATATATACACAAGAATAGATCAGTCGGCACTCACGATAAACAGTCTTTAAATGCCTGGGTGCAGTCTCAAAACT	91
1	51.681	095C09	00.202268.095C09	CTGACTGCAAGCTGTGATTG	AGATGCTATGGCTGAAGTGG	249	CTGACTGCAAGCTGTGATTGGCTAAAGAATCCTGAAAAAAATAATTTTTCTGTATTTTTACATTTTATCAGATAGAAATAAATGCTCCAGATAGGTGACGTGTGAATTTTTCTGCTATTCTGGTAAATCTAGACTTTGCACTTCATGTTTGGTCATGGCTATATATANAGTATAGATATATATATATATATATATATATATATATGCATCTCCAACATCTTACACTCTTCCACTTCAGCCATAGCATCT	439
1	51.739	018B10	00.200428.018B10	CCATCCTCTTGTGTCTTTCAC	CAGCAAATAATGCAGAGAGC	400	CCATCCTCTTGTGTCTTTCACTCTTAACTTATTGCAACTGTATCTTGTATTGATTGTTATACTTTGTATTTATCTATTATTATCTTAATAATCCCCTGTTTGTATTAATGTATTCTACTGTACAGCACTGCGTACATAAGTAGCACTTTATAAATAAAGATATACATACATACATACATACATACATTTGCACCAGCTTAAGTATTGTTCTTTCCTATTAAAAATATTGAAGTAAGCTACTGCCACTCAGTGATATGAGAGAATAGTGCAGAAAAAATATGTGTATGAGCAGATGATTGATATTCACAGTGTGCTTCTCTAGCACAGTAATACACAGCAGAGTCTTCAAAATCAGCATTGTCTATGTACAGGTACCCAGTGCTCTCTGCATTATTTGCTG	539
1	51.807	005B03	00.200011.005B03	TAACCTGAGCGCAAACTAGC	TGATTTTGACTCCCTGATGG	276	TAACCTGAGCGCAAACTAGCAGTGGGCTGACAAATGTATTTTCCTGTTGATGACTAAGGAAAGTGGACTATTGCGCTAAACAAAAGAAATTATGAAAATCATGTCTCTGTCCCACTGGGCCTGACATTTTTTGTTAATTGAAAGGGATACTCTCAGAATATTATTATTATTATTATTATTATTATTATTATTATTATTATTATTATTATTATTATAACCTCTTTCTGGCTAAATCACTTATAAGGCCACAGGGCTGCCATCAGGGAGTCAAAATCA	91
1	51.956	081F12	00.200428.081F12	GCAGCAGCCACAAAAGTAAG	GAACTGGATAGGCATTCATACAC	279	GCAGCAGCCACAAAAGTAAGCTGCTCATGACAGCACTATATCTGTGTCTGATTGTGTGTATAAGAATATCTGTGTGTATATATATATATATATATATATATATATATATATATATATATATATATATATATATATATATATATATATATATATATATATATATATATACAGTATATATATATTCAACAACATTCAGGAAATTGCTAACCACAGAACACATTTCTTAATGCTGATATCTGTGCCAGTTTATTCAAATGTGTATGAATGCCTATCCAGTTC	539
1	52.008	034G01	00.203177.034G01	GTGGAGATAAGGCCATTCAG	AGGCATGTGCATCTTCTACC	284	GTGGAGATAAGGCCATTCAGCTGTGTGCTCTCCATGCACTGACAAGCACAGCATTGTTAGAACATATAGGGTGGATTTCAGAATGAAAACATGAAGGTATGCATTTTCATTCAGCATCTGATCTGTCTGTGCTGACAGGTTGATGTCACATCATGATCACTATATACATACATTATGTGTAATAATAAATAAGAATAAACAATAAATAGATAGATAGATAGATAGATAGATAGATAGATAGATAGAGGTATAGAACTATGGGTAGGTAGAAGATGCACATGCCT	1383
1	52.297	067D08	00.201902.067D08	CAAAACAAAACCAAACCTGG	TTGCTAAGGAGTGCTGAACC	253	CAAAACAAAACCAAACCTGGTGCAATTTCAGTGGAAAACAGGGGTTGTCCCTGGAAATTCTGGACAGTAGAAACAATATACTAATTGTACTGTAGGAATTGCTTGCCAGGCAATTAGAAGTTTGTTGGCATTGAAACTGATTTGTAGCTCTTAGACATGGAAGGGGTTAAGTATCTGTGTGCATTTAGAATATATATATATATATATATATATATATATATACAAACCAAGAGGGTTCAGCACTCCTTAGCAA	792
1	52.394	074B09	00.202788.074B09	AGTTGAGAAACTCGCCACAG	GACCTCCATCCTCTTGTCTC	221	AGTTGAGAAACTCGCCACAGGTGGCAGCACCCCCAAAGTTACTAGGGTGACAAAGAGCCATCACTGGTACCTTAAAGAGCCGATAAAGGTACCAGTTAATATTATTAATAATAATAATAATAATAATAATAGATAAATACAAAGTATAATAATAAATACAAATTAAATACAAGGTACAGTTGCAATAAGTTAAGAATCAAAGAGACAAGAGGATGGAGGTC	723
1	52.469	020F09	00.200524.020F09	TTACGGAACATAGCGAGAGG	GGACAATAGAGGCTACCCAG	294	TTACGGAACATAGCGAGAGGAAGGCAGGTATTTTTTCCAGGTAGCAACTCTAGTTCCATAAAGAACCTATGTCCTCCCCATATGCAGTAAATTAACTAAAAATCATACACACATATATACTGTACATACATACATACATACATACATACATACATACATAAATTATAATCTGGTAAGTCTACCAACAGTGATTATTTTATAAAATAAGTTCCTTTTTGACTTATTGATTTGGGAAAGGGCAATTTGCAGATGGGTATTAGCTTAACTTATCATTCTGGGTAGCCTCTATTGTCC	647
1	52.56	057F09	00.201255.057F09	AAGTGCAAGATGGTGAAAGG	TGTGATCCAAAATGGTTTCC	367	AAGTGCAAGATGGTGAAAGGAACACTATTTTGCTTTTCTTTGAAAAACTTTTAGCACACAGGAGAGCAAAAAAAAAATAAAAAATAAGAGTATTCAGGTTTCCCCCAGGAACACCAGGATTATGAAAAATTTTAGCGTAAAGAAAGTAGCATAGTGGAAATCAGAACAAAAAAAGTATGAGATTTTATTGTAGATAATGAGTTTAAAAACACTATATATATATATATATATATATATATATATATATATATATATATATATATATATATATATGTCTGTGCGTGCATGTTTCAAAAACAGCTAGTAAAGACTTCTGGCAGACTCATATGTCAGACTGTGTTAAATAAGGAAACCATTTTGGATCACA	256
1	52.57	042A12	00.201022.042A12	GCCATATTACCGCCTTCTTC	ACCATAGTTTTACTCAACAGCAC	393	GCCATATTACCGCCTTCTTCTCTTACACGGCTACCTATAGCTGTATAGCTACTGACCACATTCAGCTTACATTCTTTCCTACTAAAGTTTTGTTACTAAAAGTTTTAAATCAGAAATGTTTCACTTGCAACAGACTAGCTGCTGGTGTACTAACAACCTCAGTGTTCCCTAACAGTTGATCCTCAAATTTGTACAGATTGAATCCTTAATATCCTATTATAAATCATAAAAATATGTATCTTAATTTTATTTGACTATTCTTTGATCTATCTGTCTATCTATCTATCTATCTATCTATTTATCTATCTATCGCAAAATTAAATGGGCTGTAAAGTCAAATTTTAAGTTAAAGTATTTTGACATGTTGTATGTGCTGTTGAGTAAAACTATGGT	256
1	52.581	048B05	00.201912.048B05	TTAAGTGGGGTGGAGTTCAG	GCAAATGGTGGGTGATAGTC	262	TTAAGTGGGGTGGAGTTCAGCCACAGCTTTATTATATGATACATTAGATAGATAGATAGATAGATAGATAGATAGATAGATAGATAGATAGATAGATAGATAGATAGTCCTTGCCATGTATTTCACCTTTACCAAACATTTAACAAACTGTATAATGGTTTTATATAACCCGAATGCCAGCCACTGCAAATGCAGTTGGCATGTGGAAGACATCAAATAACACCACTGATTAAATGGCCAAGGACTATCACCCACCATTTGC	256
1	52.602	026G09	00.201912.026G09	TGAAGTGAAGCACAGCACAG	AGGGACTTTTCCAGATCAAG	305	TGAAGTGAAGCACAGCACAGTGTACACACATACAAAATATTTGCTTTTAATCATGTCAATTTGTCCTTCTTCTACCAAAAGAATATTCTATTTTACACAGAATTAAAGATNGATAGATAGATTCATAGATNGATAGATNGATGGATAGATAGATNGATAGATAGATAGATAGATAGATAGATAGATAGATAGATAGATNGATAGATAGATAGATAGATAGATAGATAGATAGATAGATAGATAGATNGATAGATAGATAGACATAGATTGTGTTTTAACAAGGTTCTTGATCTGGAAAAGTCCCT	256
1	52.629	098A04	00.201255.098A04	AATAGGGCTTGTGATGAGTAAAC	TTTCAGTTTTAGATTTTGCCC	393	AATAGGGCTTGTGATGAGTAAACTTAAACAATTGCAGAAAATATGGNNNNNNNNNNNNNNNNNNNNNNNNNNNNNNNNNNNNNNNNNNNNNNNNNNNNNNNNNNNNNNNNNNNNNNNNNNNNNNNNNNNNNNNNNNNNNNNNNNNNNNNNNNNNNNNNNNNNNNNNNNNNNNNNNNNNNNNNNNNNNNNNNNNNNNNNNNNNNNNNNNNNNNNNNNNNNNNNNNNNNNNNNNNNNNNNNNNNNNNNNNNNNNNNNNNNNNNNNNNNNNNNNNNNNNNNNNNNNNNNNNNNNNNNNNNNNNNNNNNNNNNNNNNNNNNNNNNNNTTATTTATTTATTTATTTATTTATTTATTTATATCTCTTGCACTAAACAGGGCAAAATCTAAAACTGAAA	mult close matches
1	52.631	117B02	00.201255.117B02	AATAGGGCTTGTGATGAGTAAAC	TTTCAGTTTTAGATTTTGCCC	393	AATAGGGCTTGTGATGAGTAAACTTAAACAATTGCAGAAAATATGGNNNNNNNNNNNNNNNNNNNNNNNNNNNNNNNNNNNNNNNNNNNNNNNNNNNNNNNNNNNNNNNNNNNNNNNNNNNNNNNNNNNNNNNNNNNNNNNNNNNNNNNNNNNNNNNNNNNNNNNNNNNNNNNNNNNNNNNNNNNNNNNNNNNNNNNNNNNNNNNNNNNNNNNNNNNNNNNNNNNNNNNNNNNNNNNNNNNNNNNNNNNNNNNNNNNNNNNNNNNNNNNNNNNNNNNNNNNNNNNNNNNNNNNNNNNNNNNNNNNNNNNNNNNNNNNNNNNNNTTATTTATTTATTTATTTATTTATTTATTTATATCTCTTGCACTAAACAGGGCAAAATCTAAAACTGAAA	256 close match
1	52.659	043 E08	00.201255.043E08	ACCTCCTTATCTGCCGTTTC	GGGACCTCCATCATCTTGTC	354	ACCTCCTTATCTGCCGTTTCGGCCACCTTTACTCTGCCTCTGTATGGGACCCCTTTATACACAACACTAGGAAATGTGAGCTCCCATAATATAATATACCTTTGTCTTTGCTCCATTTTTTACATTTTATTTTTACATTGTAGTTTACAATGTTTTGCGTATGTATGTATGTATGTATGTATGTATATCTATTTATAAAGTGCTACTTATGTACTGCACTTAGCACTGTACAGTAGAATAGATCAATACAAACAGGGGGTTATTAAAATACTAATAGATAAATACAAAGTATAACAAATACAAAGTACAGTTACAATAAATTAAGAGTCAAAGAGACAAGATGATGGAGGTCCC	256
1	52.947	082D11	00.203594.082D11	GGGACACCTGCACACTCTAC	TTCCTTCCATGTCTCTCCTG	361	GGGACACCTGCACACTCTACACATGATTCAGGTGAAACATTTTTGCAATACTTTGTGATATTTGCAATGATGTTCAACTTTATGACGTTTTTACTTTGTACAGTATATACTACACACTGATAACATCACAGGGGGTGGGGTGGATGCCAATTAACATAATCAAGTGGACCGAAATGTTGACAAACAAATACATTTTTTCTCGTTCATAAGACCCTTGAGTACTCCATTTTTTACATGTGGATATTTAATTTTCTTGGATATATATATATATATATATATATATANATATATTACTGCTACACTTGCATGTTTCATGTTTTGTCTGTATTATATTACACTCTCAGGAGAGACATGGAAGGAA	17
1	53.13	021A09	00.200620.021A09	TGTCTCATACCACATGGCAC	AAGAACACCCTCGGCTATTG	388	TGTCTCATACCACATGGCACTAACTCCCTGTGTATTTATATTGTATTTATAATTATTTATTGTATTTATTATAACACTTGTCCTCCCTGTGTGTAATTTTGTATATTGTAAGATTGTTGTATTGTATTGTACTCTTGTGGTGCTTTATAAATAAAGTTATACATACATACATACATACATACATTGCTTAAAATGAACTGAAAATGTAAATGCTTTTTTTAAACACTACAAAATCAAATTGAAAAAAAGCATGACAAAATAGATAAAAACACATATATAATATATTCTTGTTGCACTTTCTACATTAGCAAGGTAAAACCATTCACACTAACATTCTGAAACAATTTACTCTAAAGCTATGTTTGAGGCAATAGCCGAGGGTGTTCTT	122
1	53.2	114F01	00.200620.114F01	GATGTCCTTTATGTGGGCAG	AACTGAATACTGGGGTTGCC	374	GATGTCCTTTATGTGGGCAGAGGTAGATCCTATAACAGGTACTTCTTCACTTCATCTTCAGTCACATTCATGCTTCCAGCCCTATCTATCNAGTCTATTTATCNATCTATCNATCTATCTATCTATCTATCTATCNATCTATCTATCTATCTATCNATCTATCNATCTCACTGCTAATTATTTTATTTCTGCAGGTATTCATGCTGTAACACTAGGATTCGACTGAAGCAGTTTGGTGCATCCATACTTTCAGTACTTACCATTTGCCTTGCTTTTGTGCAAAAACGTAAAAAGGCAAGTGCATACCATGTTCATGCTAGTAATTGCAAAACCTGTGTCCATTTTGGGACATTGGGCAACCCCAGTATTCAGTT	122
1	53.268	108F05	00.200570.108F05	GTGTCCAACTGCCCTTACAG	AGGCTTGTCACTTTCCACAG	253	GTGTCCAACTGCCCTTACAGTTCATGGGGGGAAATAGGGGTTGGAATAGGATTAGATCATGCTGTTGGTTTATGAAAACAGTTTTTGTTATGTTTTTCTTAAGGACATGGATACAAAATCCCCTGCTATGATACTTTCAAGATACAAGTTTGATGCAATACAAGAAAGAAAGAAAGAAAGAAAGAAAGAAAGAAAGAAAGAAAGAAAGAAAGAAAGGTAAGTAAAAGGCAAGTCTGTGGAAAGTGACAAGCCT	122
1	53.36	062F11	00.201436.062F11	TGTTCTCTGCCCCATATTTC	TCTAAGTAAACCCAGCGCAC	376	TGTTCTCTGCCCCATATTTCTCTGGAAAGGGATCACAACATAGATCAATACAGATTAGGATAACACTTTATGGGGTGCCAGAGCAACCTGGGCACATTTTGCTCTTCTGTTATGGCTAATCAACTGGTGAAGGTAAGAGAAAATTTAATCCTGAAAACTTTGTACTTATATATACATATATATATATATATATATATATATATATATATATATATATATATATATATATATATAATACAACTAGGCCTTTATATAAGGAACCATGTTCCATATGATACTAATATCTACAGTTAGTATTAGTGTGTGTATATATAGTTTATGTATGTGAGTGTATAGATAAGGCAGTATAGGTGTATGTGCGCTGGGTTTACTTAGA	272
1	53.453	098A06	00.201414.098A06	GTTCTGCGTATCTTTTGACAG	GGTGTGCGTTATTTGCAC	400	GTTCTGCGTATCTTTTGACAGATTCGCAAATTTCACGGTGAAATTCACTCATCGCTATTACTGAGTTTCTATTGTAGGTATAATCAGTATCAGTTTTTTTTTTTTCATTCTTAATTCATACTTAATCTATCTTTGAAAAGGGAGTCACTGATACCAGAAGCCAAAAATCTATCTATCTATCTATCTATCTATCNATCTATCTATCTATCTATCTATCTATCTATCTAGCTAGCTGGCTAGCTATGTATCTATCTGTCTATCTATCTATCTATCTGTCTGTCTGTCTGTCTGTCTGTCTGTCTATCTATCTATCTATCNATCTATCTATCNATCTATCNATCTATCTATCTTTAAAACGCATTTGCTAGTTAAAATTTAACATGTGCAAATAACGCACACC	272
1	53.648	013D04	00.200162.013D04	CTTTTGGGTGTCTGTGAAGG	AATCAGCTATGGTATCAGGGG	332	CTTTTGGGTGTCTGTGAAGGGAATAGGAGATACTGAAGCTGTAAAAATAACGGTTTGTATTTTGACTACTAATTGAAAAGTTTATTGCATTGTGATTTAAATTAACTGTTCTGCATTTTTAATACCTGCTTGATGGTGATGATCTATCTATCTATCTATCTATCTATCNATCTATTTATCTCTCTGTCTATCTATCTATCTACACATATATATAAAAAAACTGGTTGTTTCCTAATACAATGTTGTATACACTAATGTATACTAAGTACTAATAAATATGATATGATTGCAACTATTAACATGCTACCTCCCCCCTGATACCATAGCTGATT	272
1	53.732	089F12	00.201423.089F12	AGGAAATGGACGTAAAAGGG	ATAGGTTTGTGTCTGCCGAG	296	AGGAAATGGACGTAAAAGGGCAATATTAACAGATCTTTATATATATATATATATATATATATATATATATATATATATATATATATATATATATATATATATATTCTAGTTTGGTTAAATTCTTTAATATGCCACTTAATACAATCTAAACTGTCTGTATTCATTCTGAAGGTATAGTTTTCCTTTAAAAAGTAGATAAAAATCTACTGTAATATTTATAGTTACATAGGCTTGAAAAAAGACCAGAGTCCATCAAGTTAAACCCTTCCAAGTAAACTCGGCAGACACAAACCTAT	272
1	53.858	013D01	00.200162.013D01	CAGGAGTTGGGGATACACTG	CATGCTGGCTATGAAAATCC	394	CAGGAGTTGGGGATACACTGCACTCTTTTTTCATGTTTTTTTTGTGAGTTCAACCAAACCTTTTATTTCAGAGCTAGTCAGATGGCATATATTTTTTCTTTTTCTCTCTGGACATAAAGGAGCTTTTTATTTTAAAAAAATAAATAAATAAATAAANAAANAATATATATATATAAATAAATAAATATATATACATACACACACACTATTTTGTACAGAATATCCTAAGGATTTATTTACATAGGCAGGGCAAAGGTTTTAAATGACTGCAAATTGCTTTTTGTCCCCAGGAAATCAAACAAATAATAAATGGCTGACTAGTGGGCTTAACAATTTGTGCCCTATTTACCAATGAAAACTCAAACTGCAGGTCTGGATTTTCATAGCCAGCATG	272
1	53.901	013C12	00.200162.013C12	ATATGTCCCTGGTTTGTCCC	CTTCAAAACTGCCCTGAGAC	281	ATATGTCCCTGGTTTGTCCCTGAGGAAGAGCACAGTTGGTGCTCGAAACATTGGATCTTTTTCAATAAATTCTTTTTTGTTTTTCCTAAAGTCCCTATGTGTGCGGCACTCTGTTTGTTTGTTTGTTTATATATATGTATGTATGTATGTATGTATGTATATATTCTGGAGTGGATAGAAAGGAAATCCCTATATATATGTAAAGTTATAGATCTCAAGCTATTGTTGAGAAAAAGATTTGAACATTCCAAGTGTCCAATGGTCTCAGGGCAGTTTTGAAG	272
1	53.947	013D03	00.200162.013D03	GAAAAGAATCACCCCGTTG	AACAGTAGGACAGGCAGTGG	286	GAAAAGAATCACCCCGTTGCCCAGGGAAAGTATAATACCTGCCTAATAGCAGGATGCTACTGAAACCTGCCTTTATCCAGACAGTGTTTAGCGCAGCTCTGGGATTTCACAGATAATTAATGAGGCTTAATAAGAGATCGCTAGAACCTGGGTTATTAGAAAAACACAATCACTCTGTACAATTGCAAAATGAAATATTCTATTAGTCTATATACATATCACATTTCTATCTATCTATCTATCTATCTATCTATCTATCTATCTATCCACTGCCTGTCCTACTGTT	272
1	54.012	018 E09	00.200409.018E09	CTCAATAATCAGGGCATGTAATC	GCAGACATAAGCATTGTACCC	399	CTCAATAATCAGGGCATGTAATCTTATAAAGTAGTGCCCGGGAATGCATTGCTGCAATCAGTGTGTCCTATCCACATGTGGGCACCAATCTGTATAGCTGCAATGGTTCTTTCTGAACCTAACAGCAGTTACTTGGCATGTAACATGGGTCTGCATATGTTCTGCATGCTGCAAAATGAAGTATTATTTTATAGTTTAGATAGATAGATAGATAGATAGATAGATAGATAGATAGATAGATAGATAGATAGAGAGATNGATAGATAGATAGATTGATAGATAGATAGATAGATAGATAGATAGATAGATNGATATATAGATTGAACTCAAAATAGATTCTATCTGTAAATTTTCAGAAAAATTGTTAACTTGTACAAAGGGTACAATGCTTATGTCTGC	554
1	54.059	061A09	00.201414.061A09	TTATTAGGTGCGCTGAAAGG	AATCGAAGCCAGTGAGAATG	354	TTATTAGGTGCGCTGAAAGGGGCCATTTAGTGTATATAGTGTGTGTGTGTGTGTATGTGTGTATATATGTGTATATATATATATATATATATATATATATATATATATATATATATATATATATATATATATATATTTAGTGTATATTCATAAATCTTTACAGTTTTGCTAATCGGTAAATGGATTCCTGGTTTACATGAGAACCACAAATTTTAAAGCAGCACAAATATAAAAAGAGACCGTATTGTGCACAGATTTTTTTTTTCCTTTCCATATGACTGCTGTTAAACAGATGGAGATGAAAATTGCTCTGAGGTCAATAAGCCATTTGCAGCATTCTCACTGGCTTCGATT	272
1	54.178	089F03	00.201414.089F03	TAAAGGAAGGGAATGCTGTG	TCCTGGTTTCTGAGGTCTTG	379	TAAAGGAAGGGAATGCTGTGTCAGTGAATTTTAATACTAAATATGAATACAAGGGCAGCTGTAGCCATGACTTTATGGGCATATAGGGTTGTTACTCCTTATTGAGTATAGGACAAGGGATGTGTTCTGCACCCATCCAAGTCTATTTGGCAATAATAAGAATCAGTTTGACTGCAATTAAATCACAAATACTTGTTTGAACAAGGCCTTGACCAGAGTGAATTAGAAATCAATTGCCTAGTAAAAAAATATATTTCTGTATATATATATATATATATATATATATATATATACTTTGTCAAAATAGACATCACTGTATAATTGGTCATATACATAAACCATGTGGTTTTGATTTGCCACAAGACCTCAGAAACCAGGA	272
1	54.255	107C05	00.200635.107C05	AGAAGGACGGAGACTTTTCG	GCTGTGAAGGCAAATAAAATC	394	AGAAGGACGGAGACTTTTCGGCAACCCAACTACTTAAGTATTAATGTTCTTTGCAAGGTAGCTATTGGAGATAAAAAGTAGATAGATAGCTAGATAGCTAGATAGATNGATAGATAGATAGATAGATAGATAGATAGATAGATAGATNGATAGATAGATAGATAGATAGATAGATAGATAGATAGATAGATAGATNGATAGATTATTAGTTAATGATATATGTAGTGTGAGAAAATAAAAAAGGTTTTATCTGTGATTTGTTAGACCTTTGTTTTTTGGTTAATCATTCATTTTTTAAAAAAATATTTACTATAATTTAAGCATAGGCAAAATGATGCTTTACTAAATATATTTCTAATTAGATGGATGCAAAGATTTTATTTGCCTTCACAGC	272
1	54.403	099D08	00.200311.099D08	TCCCTGGATTTGACACGTAG	CCCTTTAGCCTTCCCTAATG	238	TCCCTGGATTTGACACGTAGCCAAAAATTTTACTGACAAAATTAGGGAAATCCTTCTCAATGGTCTCTTGAATTACATCAAACATTCTATTCTTTCCACTAAAAAAACAAACAAACAAACAAACAAACAAAATGAATTAAAAAATGGTCTAGAGCTATCATCATGTTCTAACAGGCAAAATATATAAACTGTCATATTATACAGTAAGATTATCCTATCATTAGGGAAGGCTAAAGGG	158
1	54.939	003H01	00.200101.003H01	CATTACCACCACTAGCCCTG	ATCTGCCCACTTATTCCCAG	373	CATTACCACCACTAGCCCTGCTAGAGAAGATTAATTGGGGGGGGGGGGCGAAAGGAGGAGATTTGGTACAGGCAATCTAGGGTCAACGTTTTAAAGTTTTTTTCTGGGTCTGATGCCAGATGATACAGTAAAAGGTTGAATTTGGATGGATGGATGGATGGATGGATAAATGTCCCTTTTCAATCCATATTAGCTATGTAACTATAATAGCCTGCTTGTTTTATTAATAAATACATTTATTAATTTAAAAGGACAATGTGCATTCTATCTATATCATCTCTAACATCAAACTAAGAAACTAAAAATGTGCTACAGTGTTGTACAATTGAACTCCATGGCGAGGTATGATATGTCTGGGAATAAGTGGGCAGAT	696
1	54.949	099H06	00.200846.099H06	TGCAACTTTTCGCTTCTACTC	GGTTTTGGAAAGACTGGTTC	340	TGCAACTTTTCGCTTCTACTCACATGAATAAAATCATTCAAATGAATATACGGACTGTAGATATTTCTTTCCATATACAAACATTCATATAAACTTTACTTTCCATCATCACTTTACATCATAATCTTAATTTGTGCAATTTCAGGTTCTTTAGCACAATATTTTCACAGCTTTCTGTCTGTCTGTCAACATACTTGTTTATCTATCTATCTATCTATCTATCTATCTATCTATCTATCTATCNATCTATCTATCCATCTNTNTTTCTATCTATATAAAATATACTTTATAGCCTTTTGTTAAATTGTTATTGCAGCGTGGAACCAGTCTTTCCAAAACC	158
1	55.103	007D03	00.200124.007D03	CACTCATGGCAGAAGAAACC	AAACACCAAAACACCAGCAG	319	CACTCATGGCAGAAGAAACCATCCATAAACACGTTTTTTCCACACAACCTTAGCTTGTTTTTTTATTTGGATAATAAAACAACAAAACATGCATTCAGCAAACAAAAAATAAAGCAATCATGTTTGTTTTTTATTGCTACACCGCATTAATCATATTACCCGACACTAAACACTTATACTGCTGTATGTGTTTAATTCACATGAATATATGAGGTATATTTTAATCTAGGAGGGTACACACGCACGCACGCACGCACGCACGCACACACACACACACACATATGTATGTTGTACAGGACCTGCTGGTGTTTTGGTGTTT	86
1	55.104	021H07	00.200846.021H07	GTTACACAGCTCAGGGTTCC	TGCATGGTCAACTTTAGTGC	400	GTTACACAGCTCAGGGTTCCTACAATAATTTAACAAATAAGGGTTACAGAGTAAAAGAAAGATTAGAGGGCCCTACTACTCACAACAGTTTATATATTATATACATACATACATACATACATACACACACACACACATATCTATATGTATTATAGAAAACTATTTTAATAATTGATACTGGCCTTAAGCCATATGCTAGGTGCATTCAAGTACATGTCACACTGGTATCCCAGAAATGGAGTTCTAAGAACCAATTAGAAAATTAGAACTGTGACAACATGCATAAGAGTAGATCTAATTTATTTGTGGTCTGCAGGGTGGAGTTACATTGGTGAGGCAAACAGCAATTATGAGAGCTAGAAAGTGACTCAAGTGAACTCGCACTAAAGTTGACCATGCA	158
1	55.105	007D02	00.200124.007D02	TCCCATTTTAGTCAAGGCAC	ACAATGCACCCTTCATACAC	387	TCCCATTTTAGTCAAGGCACTTTTATGTACTCTTGTGATGCCTTTAACTAAATACACAGACACATAGAAAAAAAACAAACAGTAATTTTATGTAGTAATGATGTAATTGGAGCTTTGTTACATTTTCAGAATTTATGTCTACACCAAACTTCAGTCTATCTATCNATCTATCTATCTATCTATCTATCTATCTATCTATCTATCNATCTATCTATATCATNTATCTTATAAATCNATCTATCNAGTCTGTCTATCTATCTATCTATCNATCTATCTATCTATCTATCTATCTATCTATCTATCTATCTATCTGTCTATCNATCTGTTCAATTAATGTATTATTTCATCAGTCATTCAGAGATTTAATGTGTATGAAGGGTGCATTGT	86
1	55.217	106B07	00.200215.106B07	CAGATTTGCAGTCAGTCAGAG	TTGGAAAGCAATATACTCCCC	351	CAGATTTGCAGTCAGTCAGAGAGAAAAAAATTAATTGACTGTAATTCTGCAGATGATGACAAGATAATCACTGAAATCAATAGAAAAAGTAGGACAATAGAGAATAGATAGATNGATGGATAGATAGATAGATAGATNGATAGATAGATAAATAGATNGATAGATAGATAGATAGATAGATAGATAGATAGATAGATGGATAGATNGATGGATAGATAGATAGATAGATAGATAGATAGATAGATAGATAGATAGATAGATAGATAGATAGATAGATAGATAGATAGATTGTTTCTATGAACATGGGCTCAGTTTCTTTAGACTAATCATGGGGAGTATATTGCTTTCCAA	86
1	55.311	072A03	00.200236.072A03	ACTGCCTGTGTTGGAACG	TAAATGAGCTGAACCCAAGG	322	ACTGCCTGTGTTGGAACGTTCCATAAATAGGTTTTTATGAAACCCTGAGTAAAATGATTTTTAATTAAATGCAGCCTACTTTCATTTCAACTAAAACAGAAGATGGTGGAATATATATATATATANATATATATATATATATATATANATATATATATANATATATATATATATATATATATATATATNTATATATATATATATATATATATATATATATATATATANATATAAAACATACACACTGATTTGCAAGGGGTTTCCTATATTATTTTTTTCCCTATGAGATTCATATGGTGTTTCCTTGGGTTCAGCTCATTTA	17
1	55.59	096B07	00.200215.096B07	CAGATTTGCAGTCAGTCAGAG	TTGGAAAGCAATATACTCCCC	351	CAGATTTGCAGTCAGTCAGAGAGAAAAAAATTAATTGACTGTAATTCTGCAGATGATGACAAGATAATCACTGAAATCAATAGAAAAAGTAGGACAATAGAGAATAGATAGATNGATGGATAGATAGATAGATAGATNGATAGATAGATAAATAGATNGATAGATAGATAGATAGATAGATAGATAGATAGATAGATGGATAGATNGATGGATAGATAGATAGATAGATAGATAGATAGATAGATAGATAGATAGATAGATAGATAGATAGATAGATAGATAGATAGATTGTTTCTATGAACATGGGCTCAGTTTCTTTAGACTAATCATGGGGAGTATATTGCTTTCCAA	86
1	55.624	044G05	00.200215.044G05	AACCTAACAGGATGGCTAGAG	TGTGGATGCTAAAGAATTGAAG	315	AACCTAACAGGATGGCTAGAGAGAGATAGATAGATATAGATATAGATAGATAGATAGATAGATAGATAGATAGATAGATATAGATATAGATAGATAGATAGATAGATAGATAGATAGATAGATAGATAGATANATAGATAGATAGATAGATAGATAGATAGATAGATAGATAGATAGATAGATAGATTGATAGACCGATATAGTTGATAGATAGATTGATATATAGATAGATAGATAGATNNATAGATAGATAGATAGACATAGATAGATNNATAGATAGATNGATAGATAGACTTCAATTCTTTAGCATCCACA	86
1	56.061	110G02	00.200669.110G02	TGGAATGTTATTTGCTGAATG	TGAAAGTGAATGGTGGAAAAG	230	TGGAATGTTATTTGCTGAATGACATTTTAAAAGGTCATTTAAAAATATTTTAATACTTACAGTGATTCATTCTAGATGGATAAATATCAATCTATCTCTGAACCTAAATATTTTTTGTATGTCTCTTTGTATGTCTCTTTGTCCATCTATTATTAATCTATCTATCTATCTATCTATCTATCTATCTACCTATCTATCTCTCTCTCTCTCTTTTCCACCATTCACTTTCA	175
1	56.148	105B09	00.200323.105B09	CAGTACAACCCTTACTTGCATC	TAGCAGAGAGACGGGAACAG	334	CAGTACAACCCTTACTTGCATCTTATAAAAAAAAACTATAGTTCAGCAACAATAGGTAAAAAAATCTGATATGTAACACTCTTATTATGTTCCTGTTGTTGTAATTGGTGTAATATGTTTGCTGTCAGAGAGAGAGAGAGAGAGATTATCATAGCAATATTATTGTGCAATAGAACCATTATGAGAATTATGGGGTAGATAGATNGATAGATAGATAGATAGATAGATAGATAGATAGATAGATAGATAGATAGATAGATAGATAGACAGACAGATAGATAGATAATCATGCTTAGTTTCTTTCCATCTGAATCCTGTTCCCGTCTCTCTGCTA	78
1	56.42	018G09	00.200523.018G09	CTTTGTAGCTTTCGTGGTGG	CTTGCTAATGAAGCAGTCAGC	389	CTTTGTAGCTTTCGTGGTGGGAAGAAAAAAAATGTGTACAAGGATCTCATATCCCTATATTATGGCTTATAAGTTCACTATCAGCTTCCAACTTTTACAACCAATAGGAATAACCTATTCTAAAGCTAATGTTGCAAAGGCCCACGTACATTAAGAGATATATACAGTATGTAGTAGGTAGATTTATAGATAGATAGATAGATAGATAGATAGATAGATAGATAGATAGATAGATATGGAGCCTGTGGGCATATGTTGTTTTGTCTGGATCCCATAGATACTTGGGAAAGTTCTAATTGTGGAAGAAGAAAGGCATAGAATTTATGGGGCAGACGGGGAGGAGAGGTGAGGCAAGGACACTGCATGGAGCTGACTGCTTCATTAGCAAG	567
1	56.468	101C10	00.200523.101C10	CACCTCTGCCCATGTCTATC	ACATAACCCCAAAGAAAGGG	327	CACCTCTGCCCATGTCTATCCTCTTTAAACATTTAACATTAGCTACTGCTAAAGCTTTCAAAACAATGACATACTATCCTTGGTCATTTTACATAAATAGACAATAGCAAGAAACTGCCTTTTGGTTCAGTTTTATATAAATATATAATTAAGGCAAATAAATTATTGGAGGGCATTGTGCAACTCTTGAGAGTCACAATACCAATCTAATTATCTTTCTTCCTGGATCTCCTTTCATTTTTCCATCTATCTATCTATCTATCTATCTATCTATCTATCTATCTATTGTCTGTTTATCTGTTTACATCCCTTTCTTTGGGGTTATGT	567
1	56.529	082C12	00.200523.082C12	AGTGCTTGCTGACACTTTCC	GCCTCTTTGTTCTTCTCTGC	342	AGTGCTTGCTGACACTTTCCAATTTATTTCACTACCCAATCATTAGTATAAAGAGAGAGAGAGAGAGAGAGAGAGAGAGAGAGAGAGAGAGAGAGAGAGAGAGAGAGAGAGAGAGAGAGAGAGAGAGAGAGAGAGAGAGAGAGAGAGAGAGAGAGAGAGAGAGAGAGAGAGAGAGAGAGAGAGAATGTTTTAATATGGCAAGCAAACATTTCTGTGTATAGGCTTTTGTTTCTTTATATACAGGAAAGCATAATCCTCTAAAGGCAACAGAACCGGTAATAGGCTTTAAGTACCATATGCTGCAAACTCATACTAGAATAAGGCAGAGAAGAACAAAGAGGC	567
1	56.637	083 E11	00.200606.083E11	TAGTTGTTGCTCTGTGCTGC	ACATGGGGAAGTGGACTAAG	398	TAGTTGTTGCTCTGTGCTGCAATCAAATACAATTGTAAAAATCCAAAAAATAGGAAAAAAGCTTCAGCAGGTTTACTGCAAAACATTTATTGTGGGTAGTGGTAACCACATTTTTTGGATTTTTACCATAATTCATAAGATGTTAACCACCCCCCCTCTTCACACACACACACNCACACACACACNCACACACNCACACACACACGCACACATACACGCACACACACNCACACGCACACACACACACACACACACACATACACGCACACACACNCACACGCACACACGCACACACACACACNCACACACACACTTTTCTGACTGGACAGAGCAGATTGTAAAGCAATTAAACATTTACAGTAATTGTAGTCAATATAGCTTAGTCCACTTCCCCATGT	443
1	56.858	080G08	00.203277.080G08	TGTAACTTTGCGTGTTGCTG	CATCATTATTTTGGATGCCC	360	TGTAACTTTGCGTGTTGCTGTTGAAACACACTGTTTTTAATAAATAATTGTTATCTGATATGTCACAGGACATGATAGCATTTTCTAATATATATATNTATATNTGTATATATATATATATATATATATAAATCAATGGCCATAAAACAATATCATATATATTTTCATAAATATAACAATGTGTTTTTTCTCTTTTTATATTGATTAAAAATATGGTTGTAAAAATACAAGTATTTGTGTTTGGTTCCCTCCATCATAAGAAACACTCTATGCATTTAGTCTTCCTAAACAAAGCCTGGTTTAGCATGTGTGAGAAGGGCCAATGTGACAATACATTGTAGGGCATCCAAAATAATGATG	554
1	56.923	067H06	00.200323.067H06	TGCTTCTGCTTTCCCTACTG	ATGCAGGTTTCCAGTTGTTG	353	TGCTTCTGCTTTCCCTACTGTGAACTACATATAGAGAAAGGCACTTCTATATTCTGTATGTGTAGCAAGGAGATGGGCCTTTGTATAAGATAATTGGGAAAATCTCTTTTTGTTTTTATATATATATATATATATATATATATATATATATATATATATATATATATATATATAAATATATATATATATATATACACAGTATATACACACACAAACATACTCACACAGAAACACTCACATACTTGTAAACACAGGACAGAAACAAGGTTCCCTGAAAATACAGGAAGGCTGAGGGGGGGGAGAGCTTAAATCAGTTGGGAAAATGCATTTCAACAACAACTGGAAACCTGCAT	78
1	57.063	103D10	00.202846.103D10	CCTCCATCAGGCAAGATTC	AAGAAGATACCAATCGTCATGTAG	254	CCTCCATCAGGCAAGATTCAAAATATGCCTGCTACATATTGTTTTTAGGTGTATTGAAAGTATAGCTCAAACATGCATGTGCCCCTGCCACGTGTGCATTTACCTGGTCAAGCTTGCAGTACAGGTACATGCATTAGCATATTATCTCACATATATATATATATATATATATATATATATATATATATATATATATACACATATAATGTTTATATTTGTGAGATAATGTACTACATGACGATTGGTATCTTCTT	443
1	57.153	111B06	00.200323.111B06	TACCAGCCCCACTGTTAATG	GTGAGAAAGAGAAGGAGGGG	362	TACCAGCCCCACTGTTAATGTTGGTAAGATTATACCCACTTCATACTATACTGTATTTAAAAAAAAAAAAAAAGATAGATAGATAGATAGATAGATAGATAGATAGATAGATAGATAGATAGATAGATAGGATATATAGTCCTACCTTGTTAGGAGTAAAATTAAAAATTGGTAACACTACCTGCTCTTAAAGTAATTAGCACAAAACTCCCAGATATAGCCATATCCAAACTTCACATTTAATGCAAACATGTATGTTACTTATTGTGCCAGTAAACCAAAATGTATAATGCTTCAGGGAGTCTGTACCTCATTTCATCAGGCAGTCTCTACAATAGTATTCCCCTCCTTCTCTTTCTCAC	78
1	57.355	111F11	00.200323.111F11	GCTGATGTTTTCACTCCCC	TGATCCCTTTATTTGCTCCC	368	GCTGATGTTTTCACTCCCCATACTATCTATCTATCTATCTATCTATCTATCTAGTCACATGGTACATTAAAACATGGTAACAAAAAAAATGGCAGTAGCAGTAATTCTGTAAAGGAGTTCCATCGATATTAAAGACAATAAATAAGCATTCATCTGTTTGTTTGTCTATCCATGTCTTAAAACTATACCCAGTATAAAATGGCAATTGGCAAAAGTTTTCTTTGCCACTGCCCCCTGTAGATGTTCAATGTATGCACTGCTGAACAGAATGCATGTCTTAATACATTGCTACATAAATATATAGACTTTCTAAAAGTACAGTGGTACAAGTATCAGGAAGAGGGTGGGGGGAGCAAATAAAGGGATCA	78
1	58.114	060 E11	00.210773.060E11	ACAAGCTCCACAGCAGAAAC	TTAAAATGCCTACCAAAATGC	385	ACAAGCTCCACAGCAGAAACTCAAACACCATTAGTTTTATTTTCATCAACTGCAGGGACTACATCTGAATTTACAACAGCGGGTAAGTTTCTGTTTCTATTAAACATCTTTTACATAAATATAAGAAGGTTTCATTCCTCTGTGGTTCACTGATAACTATCTACATAGGGTCACGCATGTTTTAAAACATAACACATGAACAAATATTAAAAACGTATCACAGTTTGACATACATTTTCGGCAGCCTTAAAAACAATAACTTGTATGTATATATATATATATATATATATATATATATATATGCAATGGAAAAGTGTTAAAGTGAAAAATTTAAAAAAAAATGTTGTTAATATTTATTGGTAATGCATTTTGGTAGGCATTTTAA	327
1	58.348	093F08	00.201947.093F08	GTGTTCATATTCCCTGCCAC	TCCTTCACTGCTAGGGTCAC	358	GTGTTCATATTCCCTGCCACATTTTTATACCCATGATATGCCACTTGTTGACATATGTTGTAAACAGCTTGAAAGTTACTTGCCAATGCCTAACTATATATATATATATATATATATATACATTGAGTAGCACACCATTACAGTATTTGCACAGTAAAGTCAGGACCATTTTCAAGGTAACTTATGCCTTCAAATCAGTCACATGTACACATGTATTGTATATACCCAAAATAATCAATAGCAAAATTAATAGTAAGTGGCATCTAAGTGAAAATTCAATAATGTGACTATTGCAGTAAATGTGGTGCAATGGACCGATGCTATAAAGTGACCAAGGTGTGACCCTAGCAGTGAAGGA	78
1	58.383	098G09	00.200480.098G09	TATAGGCTTGAGATGCCCAG	ACACTTGTCCTCCCTGTGTG	367	TATAGGCTTGAGATGCCCAGTCTTATTACAGACCCTTACACAGTCTTTAGCAAAGGATAACAGCAATGACCAACACAACATTGAATGATGGAACTTGAACTGTAAACCCTTATATGAATACCTCTATATATGAAATGGAATGGGGAGTGGAGAAAGGGATCATAGCCCTATCCTAAATCCAGGTTTTTTAATGTGTGATTAAGTATATATATAGTACATAAACTCTCTGAAAGTGATGTTATATTTACCTTGTGACAATGTATGTATGTATGTATGTATGTATAATATTATAAATAAAGTGCTACAAGGATATGCAGTGCTGTAAAGTCTTACAATATACACAATTACACACAGGGAGGACAAGTGT	152
1	58.425	083 E08	00.200058.083E08	AAAATCAGTCTCTGGCAAGC	TGGGTTTATTGGGTTTCAAG	394	AAAATCAGTCTCTGGCAAGCTTGGCAAGAATGTCTTGTTAATTCTTACATTTATTTTAAATGCGAAAAATGGGAATGATGGTTCTTTCTTTACTTGCAACAGAAATCTTCTATGTGTGTGATATTATAAATGTGCATATATATAGATATATAGATATATATATAGATATATATATATATATATATATATATATATATATATATATATATATATATATATATANATATATATTACATGTTTGGTTAAGAAAACTACTACTGCAGGAATCGTTGTAAAAATTGCAAATGGTTCATTTCCTTTCAAGAACTTGAAAAAAAACAATTACTTTTTTTTAAGTTTAAACACTCAAAAAGTGTTCAGAATCTTTTATTCAACTTGAAACCCAATAAACCCA	78
1	58.495	003F02	00.200010.003F02	TAAAGGCGAAGACATTCCAC	GGTACTGAGCTGTCCTGTGC	346	TAAAGGCGAAGACATTCCACACTGTGCTCTAAAGATAGATAGATAGATAGATAGATAGATAGATAGATCATTTAAACTAAGGATATTATAGTAAGGTTCTAAATAATATTATGTACTGTATATTTTGAGGGATCACTGTANNNNNNNNNNNNNNNNNNNNNNNNNNNNNNNNNNNNNNNNNNNNNNNNNNNNNNNNNNNNNNNNNNNNNNNNNNNNNNNNNNNNNNNNNNNNNNNNNNNNNNNNNNNNNNNNNNNNNNNNNGAGCTGCTTGCTTGAATAGGGGGTCATAATGTTGTATAGAGGCCTAATAGAAATTAAAACATATAGCACAGGACAGCTCAGTACC	17
1	58.549	107H12	00.200059.107H12	GAACGTAATGGGAATTGTGC	TGGTCAAGATGTCAGTGTTCC	248	GAACGTAATGGGAATTGTGCTTTTATTGGAATTGCATATTGTTTTTTAGGGCATATAAAGATTAAAAGCAATTTTAAAATTAAAACATTATCGCAAAGTATTGATTTGTTTTACACATCAAGAAGATACTAGATAGATAGATAGATAGATAGATGCATACATACATATATACAAACATACTTTGGTTAGAATTCTAAAAAGAGCAGCACTTAAAACAAGAAAGATAAGGAACACTGACATCTTGACCA	17
1	58.576	113H03	00.200810.113H03	GATGGAATGGTCTTGCTCAC	TCCTCTTGTGTCCTCGACTC	250	GATGGAATGGTCTTGCTCACTGTTTTGCTTACCACCTTTAGCTCTGCTCACTACATAAGGGTATGTATGTATGTATGTATGTATGTATATATATCTTTATTTATAAAGCGCTACTTATGTACGCAGCGCTGTACAGTAGAATACATTAATACAAACAGGGTGTTAATAAGATAATAGATAAATACAAAGTATAATAATAAATACAGATAAATACAGCAGCAATAAGTTAAGAGTCGAGGACACAAGAGGA	no close match
1	58.604	012C08	00.200156.012C08	ATAATGGCAGAAACGCAATG	CCCGCTACAGGAGAACAAAG	322	ATAATGGCAGAAACGCAATGGCAAAGAAAAGAAATGGACAGAATAATTCTGCTTTCAACTTAAAAACCTAAAATATTAATTACTGCATAATGGGAAGATTCCTAGAATTACAATTTTACAATTTAAAGAGGGTAGATTTTTTTAGAATTTTTAGATTTTAAATAATAATAATAATAATAATAATACTAATATTAATAGTTGTGGTTATTATTAGTATTATTAAAATCCAGGAACTATCTCTACTAAGATAAAAGCATATTTGATGACAATGCTTACAGTCTATAACACAGCACTTTATTAAACTTTGTTCTCCTGTAGCGGG	58
1	58.633	034 E04	00.202436.034E04	ATCTCACCTTCATGCTCACC	GCTTGGGTCTTTGTGTACTTG	278	ATCTCACCTTCATGCTCACCTTTAGTAAAATGTAGAGAGTGGTATTTGAAACTGTTATTTTTTTTAACCTTGTGTTTTTTATAATGTTTTTTTTTGTCTTATCAGCTTAATGTCTAAACTGGTAGCTAGGTTTACTGGCCTTAGAAACTGCTAAAATGACAAATAATAATAATAGCTATTATTATTATTATTGTTATTATTATTATTATTATTAACAAACCGGTCCAGACTGCGATTGAATATAAGCCTTTGCATTTCAAGTACACAAAGACCCAAGC	17
1	58.665	048C02	00.201960.048C02	TGCCGTTTCTGTATTCCTTC	AACAGGTTCCCCTTGATTTC	360	TGCCGTTTCTGTATTCCTTCTTTTCTAAAGCAATTGACCTAATGAGTGTAATTGGCATACGTACCCTATCTATCTATCTATCTATCTATCTATCTATCTATCTATCTATCTATCTATCTATTTATCNATCTACTGTATCTATCTATCCCTGTCTCTCCTTCTCCATAACCTATGTAAATATGTATGGCTCTGACTATTTTGCAGAAGAAAAGCTCTGCGGTATTGTCCAACAGGAAGAGTTTCAAATGATATATTACTTTATACCTAACATCGCCTTCATAAACACCACTATACTGACAGTGGCTGAGCTACTTATTTTACATAATCTGCGTGTTAGACTGAAATCAAGGGGAACCTGTT	141
1	58.684	118B08	00.200327.118B08	TTTGGGAAAAGCATGGATAG	TTTGTGTGTATTGTCGTGGC	283	TTTGGGAAAAGCATGGATAGGAATAAATAAATAAATAAATAAATAAAGATGATGAAAGGTGAAAGAGGGAGAGGAATAGAGAGTACCAGAACACAAAGCTAGAGTGCAGTGTATAAGATCAAACCAAGAAGATAGGAAAGTTGGATAAAAAAAAAAAAGAAGGGGCAATGGTGAAGAAACAGAAAACATGTTCTCTTAGGGCTCTGGCACACGAGGAGATTTGTCGCCTGCGTTTTTTCCCCCTGGCGCTTTGGTGACAAGTCGCCACGACAATACACACAAA	311
1	58.7	107F06	00.200059.107F06	CAGTTGAGTGCAATGGTGTC	GCCTCTCTAATTTGCCACAG	123	CAGTTGAGTGCAATGGTGTCTGTCTATCTATCTATCTATCTATCTATCTATCCGGAAACTGGTCCAATTGCCATCTTGGCGTCAGGAAGAATTTTTTCCCCCTCTGTGGCAAATTAGAGAGGC	17
1	58.751	088 E08	00.201292.088E08	GTCATAATCCCAGGAAGCAC	AAGCTGCAAGAGGAACACAG	313	GTCATAATCCCAGGAAGCACTTTAACAGTATTTCAGGAACATCACTATTTATTTAGAGAGACATATATGACATTGCCCTAAAATTCTGGTTCCACTTTTAAGAACATTATATATATATAATTATACAAAGTGTATATATATATATATATATAGATATATATATAGGGACATTGCCCTAAAATTCTGGTTCCACTTTTAAGAACATTATATATATATAATTATACAAAGTGCATATATATTTTTATATATATTCCTTTAAACAATGTCTCTCTACAGATTGAAAAGAAGTAGGGCTGTGTTCCTCTTGCAGCTT	340
1	58.842	030C07	00.201347.030C07	TTGTATAGCACAAACCCAGTG	TGGCAACATAAATCTCATGC	352	TTGTATAGCACAAACCCAGTGGGACTGTTTTGCCTCAGTAAGGTTTAATGCTACAGAAAAAGCAAATCAGTCAGAAAAGAAGAATTCATTAGTTAGCTAGGGTACTGTGGGACATGACATTTCCACATATGCGATCCTATACCTGTAAAAAGGAATGGCTTGCCCTGTTTAGAATATGTATGGTAAATGGTGATCAGATTATATGCTGAACTAACAAGGATTCCTAACAGTCTATGAAATTGGATAGTTCTTAACAGCTGAATTAATTATAAATTCTAGATAGATAGATAGATAGATAGATAGATNGATAGATAGACACAGTCTATTGAATAGCATGAGATTTATGTTGCCA	311
1	58.873	069C11	00.227396.069C11	TGGACACTTGAGAAAGGCTG	TGAAACACAAAGACCCTTGG	181	TGGACACTTGAGAAAGGCTGCAGTGGTAGCCGAAACGTTAGACACAACTTTTGAATACATTTTTTGGCATTTTGGAAGCCCTGTGAGTGCGGTACCAGTTACTTTGTGTTACAGATATATATATATATATATATATATATATCAAAATAAAACAGCCAGCACCAAGGGTCTTTGTGTTTCA	777
1	58.926	115D06	00.200642.115D06	GCAGAACATCAAGGGAGAATAG	CAAGGGATTGTTTTCACAGG	196	GCAGAACATCAAGGGAGAATAGACAATATAAATGATGTTACTGATGCTATCTATCTATCTATCTATCTATCTATCTATCTATCTATCTATCTATCTATCTATCTATCTATATAGTTTGGGTGGGTGGCGGTCTGGCCAATATCTCTTTTAATAACCACAAGCAAGGGTGGGTTAAGCCTGTGAAAACAATCCCTTG	6570
1	58.962	121B09	00.200051.121B09	TTGCATGTTTTGCTAAGAACC	TGCCCTTCAGAGTTACAGTTG	363	TTGCATGTTTTGCTAAGAACCACATGTTGTGCCTCTTCTTTGTGCACAAATATATCTTCATAGCAGGGATTCGAAATTCAGACTTAACATCTTTGTGACACACTCCGGCAAGCTTTATCCCTACAAAATAGTTACTGTACCTAGTAGATAGATAGATAGATAGATAGATACTATCTATCTATCTATCTATCTATCTATCTATCTATCTATCNGTCTATCTGTTTATTTATCTATATATCTATATNTCTATCTAGGTGTAGCACAGCAGTTCAGTCAGTTTGTGATCAGTTGTGATTGTTATTAACATATAAACAAATAGCTTTACAGATATACATGGAAATTCAACTGTAACTCTGAAGGGCA	162
1	59.087	020C05	00.200416.020C05	GATGCCCTGAACACAAATG	CTGGCGTTCTGTAGAGTTGC	320	GATGCCCTGAACACAAATGTATTAGGTGACTGGACATTGTAGAGCTTTATTTAAAAAATGTAATTTCAAATCTATAACTGCAAATATGTTTATCTTGCATGCAAGCAAATGGCATGAAAACAACACTAGTGCAAACCTGCAGGGATATTCCAAGAATGCAAACATAGATAAAAGGAGCAAGTACGTTATATCAGTACTGTATGAATGTATGTATGTATGTATGTATGTATGTATGTATGTATGAATGTATTGGTACATTAACATATACTGCAGCATCATGATATACATCAGAGAGATATAGCAACTCTACAGAACGCCAG	78
1	59.277	048H05	00.202280.048H05	AGGCAGCTAGACCTACCCTC	AATCCACCATAAGGAGAGGC	331	AGGCAGCTAGACCTACCCTCAACGCATTTATATTTTTAGGTGAATTTAAGGCTAAGTGAGTAATTGCAATCTACTGTGTAATATTGCAGTTTAATGTTATTGGGGTTATTGGGGGTCATCAACCAAAATAGCCCTACAATTATCTATCTATCTATCNATCTATCTATCTAGCNATCTATCTGTCTGTCTGTCTGTCTATCTATCTATCTATCTATCTATCTATCTATCTATCTATCTATCTATCTGTCTAGGCATTTGAGGGGCACCTACATGCCACCCATCACCCTCTTTCTCTACATATAGTATACAAAGCCTCTCCTTATGGTGGATT	43, 15920
1	59.573	040F05	00.209648.040F05	TTGGTCCTGTATGCACAATG	GAAACACACCCACTCTTTGG	389	TTGGTCCTGTATGCACAATGACATCAAATGACACATGTATGATAGGAACTCATTATCTCTAACTGACTAATATACACAATAACATCAAAACTGTAATTTACTGCACATCAGATTATATGTCCCTTTCATAATGAGCATAGTGTTGCTATCTACATTTTTTCTAGCCAGCTCTATCTACAGTATCTATCTATCTATCTATCTATCTATCTATTTATCTATCTATCTTTTCTCATAAAAAAACCTAAAACATTAAAATAGCCCAAGATTAATTTTCTAAAGGGTTTACAAATGTACTTTGACAATGATTAATGCAAAGTATATTCTAGAGATTGAGGAGTTGTGCTTAAATATTCCATTATAGTTGTGCCGCCAAAGAGTGGGTGTGTTTC	472; 8485; 2789 close matches
1	59.771	021G10	00.200825.021G10	GGCAAACATAATCCGTCAAG	ATACAAGCCACAGCAAAACC	374	GGCAAACATAATCCGTCAAGTCACATCTTCAACATCCTCAATTCCATACTGTAGGTACAACCTCCAAGATAATTAACTGCTACATTTAGCCTATGGCAAAGGATAGATAGATAGATAGATAGATAGATAGATNNATAGATAGATTAAACCCTGCAAAGACATATGTATGTGTACGTATGTATGTAATTATTTAATGAATCATTACTGTATGTGCTTACATTAGTCATCTTAAAAATTGTTAATAATAAGGCAGTGAATAATATTAAGTATTTACAATCAGTATCATTTCTTTAATAATAAATAAGCAGGTATAGTAGAATCCAGGCACCAGATCTCCAAGTAAGAATGCAAGTGGGTTTTGCTGTGGCTTGTAT	646
1	59.912	100H08	00.201712.100H08	TCAAGCAATCACATCCTTTG	ATCCACCCTGACTCTTACCC	371	TCAAGCAATCACATCCTTTGTCAATCCATTGGAGTACACATAAAGAGTCTGCAAAGTGCATCTTTCGCTATCATCTTCATCTTCTGTATGTCTGCACAGGTATCTATCTATCTATCTATCTATCTATCTATCTTTATATATGTTGTACCGTATGTCTATCATGCCCATATGTATGCACCCTGCCACATATCAGTTGTATGGGTTCTGCACTAACTCTACGGTCAGGTCTCCTCCATACTCCTTCCACCTTCTGCTGTCATCCCTTCACTCTCAATCCTCCCCCCTCCTTAACCTAATGCTCTTGTTAACAGTGACCCTAACCACAAAAGTTTAACCTCAGGATTAGAGATAGGGTAAGAGTCAGGGTGGAT	162
1	60.031	119C11	00.200277.119C11	GAATGGATAGCATTTGGCAC	AGTTACATTTTGCCGCCC	336	GAATGGATAGCATTTGGCACACTCAGTTGCTTCCAATATCATTTGATCTGTCATCATTTGATGACAGATAGATTGACAGACAGAGATAGATAGATAGATAGATAGATAGATAGATAGATAGATAGATAGATAGATAGATNGATAGACAGATNGATAGATAGATAGATAGATAGATAGATAGATAGATAGATAGACCGACCAATTGATCCCAGGGGTACACCATAATACTTTTTAATAACACTCTCATTTAGGGGGAAGTGTTTGTCTTATTAAAAGCAATTAATTAATTAATTATTTTAACAAATCTTGGTACTTAGTGGGCGGCAAAATGTAACT	383
1	60.033	016A12	00.200277.016A12	AAACTACTGCTGGGATGGAG	AATTCAGAGGAAAATGCTGC	393	AAACTACTGCTGGGATGGAGTTTTTTATCAATGTATTTAGAAAATTACAGAAAACAGAAAAATCGTCAGAAATGGAGAACATTTCTGTTTAAATCAGTTTTGGTGGCCTGACTGAAAGATAGATNGATAGATAGATAGATAGATAGATNGATAGATAGATAGATAGATAGATAGATAGATAGATAGATAGACAGATAGATAGACAGATAGATNGATAGATAGATAGATAGATAGATAGATACTGNTAGATAGATNGATAGATAGATAGATAGATAGATAGATAGATAGATAGATAGATAGATAGATACTGNTAGATAGATNGATAGATAGAAAATGCAAAATTCAAATGAAATTACCAGGTCTTGCCCACAATGCAGCATTTTCCTCTGAATT	383
1	60.097	100 E07	00.200682.100E07	GGGCCACCTTTCTACTTACC	ACACTTGTCCTCCCTGTGTG	364	GGGCCACCTTTCTACTTACCTACAATTTCGTATTCGTATTCTGCTTTCGTATTCGAATCCCCATGCATGCTTTTTCTGGTTTGAGTTGAGTGCTCGGTGCTCACAGCTGAGGCCTATATTATGCCTTACAGTATTGATATACAGATATCCAGCTCTGTCTATACTATTCCCAAATTAATTATAGGTCTGTGAGATGGTAAGGAATCTTCAAAGTAAATAACTTTTATATTATCTTTATTTATGTCCTTTGAGAGTTGTATTGTATGTATCTATGTATGTATGTATGTATGACTAATAACTACATGGATACACAGTGCTGTAAAATCTTACATTATACACAATTACACACAGGGAGGACAAGTGT	1048
1	60.122	003D03	00.200010.003D03	CCTCTTTGCCTCTTGTATTGG	TGCTTTTGAGAATGTTTGGG	323	CCTCTTTGCCTCTTGTATTGGTTATTGGTTGCTTTGTATGTAATTATGTATGTTTAATGTATACAACTATTTATCATACTGTTACAATATACAACTATTCATTGCTGCAGAATATGTTGGTGATTTTAATATACATGTTAATAATAATAATAATAATAATAATAGTGCTCTTGCACCAGTCTTGTTAAATTAGCCCCTAAGACTTCATCTACTTGATCTATACCAGATCACTGACGTTTACATTTTTGCCCTTTTTGTGTTATAGGATGCTGAGAGTTCTATCCAGATAACTGGATGACTGTACCCAAACATTCTCAAAAGCA	17
1	60.248	109 E08	00.200539.109E08	ACACACATTCACAGTCACGG	TGGGGAATAGACAGAGCAAG	340	ACACACATTCACAGTCACGGTTAGATCCGAACCAAACAATGGCTTATTAGGAAGTGTCACCCATTATGTAGTCCGTGGAAGCCTTCAGCTTAGTTAATGTGAGAGGAGGGGTGTGTAAATGAACAGATGTCTAATGTCTTTGCCTAGATTTATTGGATTTTTTACTTCCCTAACATATTTGTTGTAAGCATTGAAAGTTTTACATCTACTTTTATATTTCTGATATAGATAGATAGACAGACAGACAGACAGATAAACAGACAGACAGACAGATAGATAGATAGATAGATAGATAGATAGATATTTTTTTTCTAATTCAACTTGCTCTGTCTATTCCCCA	590
1	60.395	033 E03	00.202931.033E03	TGTGTTTGTTGTACCCTCCTG	ACATTGAACCCTGGTCTTTG	247	TGTGTTTGTTGTACCCTCCTGAAATAGATTATGGCGCAATAAGTGTGTATATATACACACGCATACATACATACATACATACATACTATAAATCCTAAAACTTGGCTTGAATAAAGTATATCTGGGTGTGACAAAGGAAAATGTTTTCAGGTCAGCATTAAGAACTGTAAACTATGATGGTAAGGGTGGGGACAGATGTAGAGAGAACAATTGGCACCTATGGTAATCAAAGACCAGGGTTCAATGT	175
1	60.481	046 E05	00.201579.046E05	CTCACTTTTGGTGGCTTTTG	AGGGGAATAGGAAAATGCTG	153	CTCACTTTTGGTGGCTTTTGATGCTATCTATCTTATCNATCTATCTATCTATCTTATCNATCTATCTATTTATTTATCTATCTATCTATCTATCTATCTATCTATCTATCCTTTTTTCCTTTGCCCCATGTGACAGCATTTTCCTATTCCCCT	175
1	60.555	065A11	00.213749.065A11	CTCACAGCACAGCACTTTTG	AGCTTAACTGGTGCCTGATG	291	CTCACAGCACAGCACTTTTGCCTATGTGTTATAGTACTTTCACAATGTTAAATTCATATATATATATATATATATATATATATATATACAGTATATATATAGTGTGTAATTGTGTCTATTACAATAGAGAAAATGTTTTAAAACCCATGCAGAGTAAGCACAGTATAGACCCTGTTTTATTGCTTCAAAGTAGTTGTGCCATTTTCTTGTTTTTTAAACCACAAACATTGTTTGGAGTGGAACATGGATTCAGACCCTGCCCTTAGCGGTACATCAGGCACCAGTTAAGCT	175
1	60.687	107C09	00.200221.107C09	TATGCACGGTTGTACTCAGG	AAAACACTTAGGTAGCAGCCC	285	TATGCACGGTTGTACTCAGGTTTAAAATGGAAAGGGCTATATTAACCTTTAGTTCATTAAAATACCTATCTATCTATCTATCTATCTATCTATCTATCNATCTATCTATCTATCTATCTATCTATCTATCTATCNATCTGTCTATCTATCTATCTATCTATCTATCTATCTATCTATCTATCTATCTATATATACTCTGTTCACACAACTACACACAAATGTAACTGTAGCTCTTGAGAGTTCAAGCATTTAAAGATGCAGCCAGGGCTGCTACCTAAGTGTTTT	94
1	60.901	028H06	00.201512.028H06	CAACGGAGGAATATGGAGTG	TTCTGACTTTGATGCCTTCC	336	CAACGGAGGAATATGGAGTGAATGGAGTGATTCTGTTTTTGTCCCAACGGGTAAATAAAATCAAATAACACTGTTTATTTTTTATATTACGTCACAATATCCAGTGGGTGATATTGTATCTGTACCATCCATCCATACTGTACACAATGGCTACACTAGCAGAAAATATGTGCACCTCACTGAACATATAACATTGCTTTCACATATTAACCAAATATTTCCTTGATCAGGAACCAATAATAAGAATGACTGCATCCAGTTTGGAAGGATGGTATGGATGGATGGTATGGATGGATGGTAAGGATGGCATGGACATGGAAGGCATCAAAGTCAGAA	112
1	61.079	018C08	00.200502.018C08	CCTATCAAGGTCAATGGCAC	AGTCAAATGCTCCAAAATGG	288	CCTATCAAGGTCAATGGCACATGTTTTCCCTCATATGTCCCAAGATAAGATACAATATTATGTAAGTGTCCCTATGATTTCTAACAAAATTTCAGGCAAGCTAATCCTGGAAAGGAAGAGAGCTTTCCTCTTCATTTGATTTCAGGATAACAACAGTAGTTGGAGTTTTGTTTATTTTATCTATCTATCTATCTATCTATCTATCNATCTCGCTCTCTATCTATCTATCTATCATCCAATTTTTTGTGAAATTATTTAGTTAGTGACCCCATTTTGGAGCATTTGACT	175
1	61.092	072B11	00.203213.072B11	ACTTCTATTATCGGCCCTCG	TGCCATTCTGTTTATCCTGTC	349	ACTTCTATTATCGGCCCTCGGTACCACAGAAGTTGGACAGCACTGCTCTATATGAATTCCTTCATAGTATCCCAGGGCCAATTTTATGTAAAATTTACCAAAACTATATATATATATATATATATATATATATATATATATATATATATATGTATATAGAGCAGGTTTCATTTCTAAGACCAGAATAATAACCAGAAAACATATATTTAATTTAAAATAAAAGGCAGAATTAATACAGTGTCAAATACAGTGCCCCCAAAACACATGGCAGCAAAAATATAGTGCCAGATCCATTCATAATATATATATATTACCTTCCAAAACAGCTGACAGGATAAACAGAATGGCA	175
1	61.176	031D09	00.201844.031D09	GCACCACACTTTGTTTAGCAC	GCCCGGAAATCATCATACTC	365	GCACCACACTTTGTTTAGCACTTTGTAGAGCAACTATTGTATTGCACTGCACTGTATACAACTTGTTAAATTTTTGAATGCTCCATAAAAGAAAATGTTAAAAAAAAAAAAAAAAAAAAATAAAAAAAATATATATATATATATATATATATATATATATATATATATATATATATATATATCATCTTATGTGAATATGTACATAAATATGAAACTCGAATATAGGTAATAAATTTAATTTATAGAGCATACACTGTTTTATTATATTGTTTTTCTTGCTCACAGAAATTAAATCTGGACAAAAAAACCATCCCTGAGAATTTCTATCAGGACTTTGAATGCCCAGAGTATGATGATTTCCGGGC	59
1	61.21	082C11	00.203393.082C11	GCTTCAGGCAAGGTAGAGG	ACTGGCATTCTGAGCTTTTG	349	GCTTCAGGCAAGGTAGAGGTTTATATAGACGGCTTCCTATTAAAACCTGAAACAGCTTTATAACCCACTGCAAAAATAAATACAAATTTGGCAAAATGTTATATATGTGTATATATATATATATATATATATATATATATATATATACATATATATATGTATATATAACTGTATGGATTAATAATTATGAAAACATTGTGTGAAATATTGGAATTTGAATCTTTTGTTTGCAACCGGACAGCAGTGGGTTAACAAGTCTCTTTAATGGAATGATCACATCAGTATAAGCTACTTTAGCCTTGCTTAATGGGAAAACGTGCACTTCAAGCCAAAAGCTCAGAATGCCAGT	175
1	61.308	050H04	00.202798.050H04	ATTATTGCATTGTTTTGGGG	TCACTCAGATCCAGTTTCCC	251	ATTATTGCATTGTTTTGGGGCAAATTGGAAAGTAGATCTTTCATAGACTGCAAATAGACTGAATCTTGGTTCCTTCCATAAAAGAACCACTGGTCTTTGTGAAGAAATCACATCAACAAAGACTAAACCCGTGCAAGGGGAAACTGTGTAATGTAGGGCTATGGCCCTAACAGTTGCACTGCACCTTGTTTCATCATCATCATCATCATCATCATCATCATGTGATATACAGGGAAACTGGATCTGAGTGA	1565
1	61.395	018G05	00.200045.018G05	CTTACCAGCACTTACCAGCG	CAGTGTTTCCAGCTACCAGC	374	CTTACCAGCACTTACCAGCGAGTCCTAGTCACATGATAAATATCACATGGGGATATGTAACTCTCTCCTTTTGTCTGCATACTGAATTGAAACTGTATATGTGAGTTTAAGGCAGTCTAAATACATTAAGAAATTAACCCAATATGATGGGTTTCTAGAAGCCACAGAAAGAATCTAAGCTAACAAAATATTCCAGTTATTGATTAGCACAGACGAGTCATTTACTGACAAATTATGTTGAATTCAAGAAGCATCTATCTATCTATCTATCNATCNATCTATCCATCTATCCATCTACTTTACTATCTAATGTCTTTATTATAAACAAAACAATCCTAGAGCAGTTCTCTATGAGCTGGTAGCTGGAAACACTG	54
1	61.409	097F08	00.200522.097F08	TATTAAGCGATGAGCGGAAC	CAACAAAGCAAAACATTCCC	361	TATTAAGCGATGAGCGGAACTGCAATGTTTCTCTCCAACAAAATTTTGTGAAATTCTTTTTGTGAAAAGATTTGCGAAATGCATTGGAGTCAATGGTTAATGTATGTATGTATGTATGTATGTATGTATGTATGTATATCTTTATTTATAAAGCGTTACTTATGTACGCAGTGCTGTACAGTAGAATACATTAATACAAACAGGGGGTTATTAAGATAATAATAGATAAATACAAAGTACAACAATAAATACAGATAGGTACAAGATAAATACAGTTGCAATAAGTTGCAGTTGCAACAAGAGGATGGAGGTCCCTGCCCCGTAGAGCTTACAATCTATATGGGAATGTTTTGCTTTGTTG	no close match
1	61.477	017B01	00.200407.017B01	AGGAATACTGCAAACCTCCC	GGGGCAAATTAAGTACACTGC	324	AGGAATACTGCAAACCTCCCTTATGTTAATAACGTTAACCTAAAACCTCTGTAAAGGCATGGGGGTATTGTGCAGCTTATTGTATTCATAGAATACATGTCAGTCTACATATGAGTAGGATAATGTTATGCTGCTTGCATCCAACCCAAAGACAAAACTACAACAGAACAGTAGTCAGAAATGTAGTCTATCTATCTATCTATCTATCTATCTGTCTGTCTGTCTGTCTGTCTGTCTATCTATCTATCTATCTATCTATCTGTCTATCTATTGTGCTTTACATCCATAAAAAACACTAACTAGGCAGTGTACTTAATTTGCCCC	229
1	61.568	051D12	00.201385.051D12	CTTTCTGTGGGAGTCAATGC	GGGACCTCCTTCCTACTGTG	269	CTTTCTGTGGGAGTCAATGCCTTATTCTATTGCTATTCAAGGTATATGTTTCCTGTACTATTTCGCTTTAACCCTTATGTATGTATGTATGTATGTATGTATAACTTTATTTATAAAGCGCCACAAGGGTACGCAGCGCTGTACAATCTTACAGAATACAAAATTACACACAGGGAGGACAAGTGATATAATAAATAAATACAATAAATACATATATGTATATATATATAAGTGCCATGTGGTATGAGACACAGTAGGAAGGAGGTCCC	472
1	61.703	077B04	00.200407.077B04	ACGTCGGCTGTTTATGCTAC	TGGTCCGCACACTTGTATC	394	ACGTCGGCTGTTTATGCTACTTTGAATATATGTTTTGATTTTTCACAAGAAATCCCGGAGTTGCTGGTCTTTTTTTATTATATATATATATATATATATATATATGTATATATATGTATGTATATATATGTATGTATATATATGTATATATATATATGTATATATATATATATGTATATATATATATATATATATATGTATATTAAAATTTAGTGGCCTGCATTTTTTCTTCAGATGCCTAATAACTTACCATTGCAGGCTTTAAAGGGCACCTATTATCTACAAATTGTTTCCCCAACTGGAGATGCAGCCATATTTTAGTCTCTAGGCTCATTCTTTATTCACATATATGTGATGCTACACGAGCATAACATCGATACAAGTGTGCGGACCA	229
1	61.908	071H12	00.203168.071H12	TTAGATGCAAAGCAAACTTGG	TATGTCTGGGTGACAGGTCC	305	TTAGATGCAAAGCAAACTTGGTGATGTCTCCACCCAATGAAAAAATGAAAATCAAAGGAGTATTGGACATTACTAAGGATTTTGGTGGCCATATTAAGGCAAAATGATGCAGACCTTTTTATAAAGTGTGTGTGTGTGTGTGTGTGTGTGTGTGTGTGTGTGTGTGTGTGTGTAAAGATTTATAGCACTCATCAGGTCCCAATGCTTTGGTCACTGAAAAATATTTCTGTACCAAAACGTTGAGCATTAAACAAAAACATTCTTCCAGGACTTCTTCTTTAAAGTGGACCTGTCACCCAGACATA	656
1	62.007	108B04	00.200362.108B04	CAATTTTCTTCACGCTGTCC	TTTGTGCTGTCCCATTAAGC	388	CAATTTTCTTCACGCTGTCCCTATGCAATAAATACTATCAACAAAGTATTGCTATAAATAGTTAAACATACATACATGCATGCATACATACATACATACATACATACATACATACATACATACATAGTAGGAAATAAGTATTGAGAAGTAAAATCTTTTCTACTAGCTGCTATGATACAGAGGATCTGATTAGAAATACTTTTCTTAACCTTTTATTTATCTAACCATGTATGCAGCTGCTGCCCATTAGCCAGATGGTACCCGTTATGGCTGCCAGCTTATTGAGCATAAAGCTCAATATTACTGGGCAGGTTTACTACAGATGCTATAACCTGATCTAGTACACACACAATCTCCATAAACCCTGTGCTTAATGGGACAGCACAAA	529
1	62.205	074C11	00.202915.074C11	AGTCAGTTTTACCCACAGCG	CCAACAGGCAACAGAGTACC	288	AGTCAGTTTTACCCACAGCGATTAACATAGGGAGCAATGTAAGGTCCACACCTTGTGTCTCAACCCTTTCTCCTTGTAGATTGTAAGCTCTTTTGGGCAGGGCTCTCTTCACCTCTTGTATTGGTTATTGATTGCTTTATATGTTACACTGTATGTCCAGCGCTGCGGAATATGTTGGCGCTTTATAAATAAATGTTAATAATAATAATAATAATAATAATAATAATAATAATAATAATAATAATAATAATAATAATAATAATTTTTAGGTACTCTGTTGCCTGTTGG	606
1	62.345	085A07	00.203958.085A07	GCAAACCACCCATTTTATTG	CCCAAGTATCTCAAAGAAGGC	240	GCAAACCACCCATTTTATTGGAGATAAGGGCCACTACTGTGTATATGAAAGCCATGTCTGTCTGTATATATATATATATATGTATATATACTGTATATATATATATATATAGCCTTCAACTTAATACAGTCCAAGCTTTCCACACTATTGTGGATTTTCTGTTTAGTTGTGAAACATTATTGCAATCCTTACTGTGAAAGTCTGTCTGCTATTAAATGGGCCTTCTTTGAGATACTTGGG	229
1	62.401	065 E11	00.201723.065E11	GTGGCTGATCCTGGTAAATC	ACATGCCTTTCCTATTGGG	384	GTGGCTGATCCTGGTAAATCAAGCTTGCTGCATTGTACCTCTTAGGCAAAAGGGAAGATTAGATATCTGTAATATTTGTTTGGGTATTTCTGTGTTTATGCTAAATTATATATATATATATATATATATATATATATATATATATATATATATATATATATATATATATATATATATTAGTATTTATTTTGGCCTTGCAACTCATTATGGTAGATATTAAAATCTCATATTTATAAAGTAGGATGTTCAAACAGAAGTGAAGTAAATTCTTTAACTGTAAAGTATTAGAAAAAATGAAGAGATAAGGAAATTATACTCTTACTCAGTTATAGAATAAAATAATACTATTAGTTGACAGTAATGTCCCCAATAGGAAAGGCATGT	656
1	62.497	084H02	00.203894.084H02	TAAAAGAGCAGGTCCCACAG	AGCACCCGAGGTATGTTATG	271	TAAAAGAGCAGGTCCCACAGGATACTATAATATAAAACAATGTTACCACGTTAAAACAGTTACAAAAGTTAAAAACATTTCTTAATAGGTTACAAAGTTTCAAAAGAGAAATATATGCCTTACCCTGCTTGTAGTGGAAAGAAAGTATCTATCCCTGCTAAGTACTCAAAAGGATTATTTATCTGAAATAAAACATATATATATATATATATATATATATATATATATACACAAAGGATGGCACACCGCTACATAACATACCTCGGGTGCT	198
1	62.575	092C07	00.201768.092C07	CTTTGTCCAGTGTGTTGCAG	GCGGCTTGTGCTAAAGATAC	393	CTTTGTCCAGTGTGTTGCAGTAACTGTATATATATATATATATATATATATATATATATATANATATATATGACATTTTGGTCCCAATTATCATTATTAGACTTAAGCCATTTTAGGTGTATGACATTTGCGAGAGTTGTAAGTAACATGTAAAGATATATAAGTGAGGTATCAGCATACATATGATGTTTGTGGCCTTTGAGTTTTTGTGCTAAAGTTCTGACATTTTAGCACATTTCTATAAAAAATTCTTTGTTTAGAAAATATTTGTCATTGTTTACTTTCGAGCAGAAAGTTTTTAAAATGCACAGATTTTTTGCTTTTAGAGGCACATACATGACTAAAAGCATGCTCTGTGTTTTAACTTGTTCAAGTATCTTTAGCACAAGCCGC	505
1	62.774	117F01	00.201875.117F01	AATGGTGTGCTGTTCAGTTG	GTTTCAACCTACATTTGCCC	372	AATGGTGTGCTGTTCAGTTGTGAAGTAGAAAAAAATTAAGCGATCCTTTAAAGTTGGATCGCCACATTCTAATTGATATGACAGTCTAAATTCCCATTCTACTTGTATGTATGTATGTATGTATGTATGTATATCTTTATTTATAAAGCGCTACTTATGTACGCAGCGCTGTACAGTAGAATAGATTAATACAGACAGGGGGTTAAAGATAATGGATAAATACAAAGTACAACACTAAATACAAATAAATACAAGGTGCAGTTGCAATAAGAGTCAGAAACACAAGATGAAGGAGGTCCCTGCCCCGTAGAGCTTACAATCTATATGGGAGGGGTAACTAACAGACACAAATGGGCAAATGTAGGTTGAAAC	327
1	62.911	065H07	00.215921.065H07	GGTATCCAGAAGTGTAGGGG	CAGAAACTCAAACGCCATTAG	390	GGTATCCAGAAGTGTAGGGGGGTCAGTGAAACACTTACCACAGTGCATTACCAATATTTTATTTTTTATTTACAACACTATTCCAATATATATTCATTTGGACAATAAATAAATATATATATATATATATATATATATATATATATATGTTATTGTTTTTAAGGCTGCCAAAATTTATGTCAAACTGTGATACTTGAAAATATTTGTTTATGCGTTATTTTTTAAAACATGCTTGAACCTATGTTGATATTTATCAGTGAACCACAGAGGAATACAGCCTTCTTATATTTAAGTAAAAGATATTTACTAGAAACAAAAACTTACCCGCTGTTGTTAATCCAGATGTAGTCCCTGCAGTTGAAAATAAAACTAATGGCGTTTGAGTTTCTG	16667
1	63.029	017B06	00.200662.017B06	AGGTGTGTTCCTCAGTGTCC	AACAGAATGGGTGAATGCTG	291	AGGTGTGTTCCTCAGTGTCCACTAGGTGGAGGCACTGCGCAGTTCCCAGTTCCCAGTATCAATATTACTCTGAGAACACACATCTCCTGTAAATACAGCCCAATATTAAGTGTATGTATGTATGTATGTATGTATATTTTTATTTATAAAGCGCTACTTATGTACGCAGCGCTGTACAGTAGAATACATTAATACAAACGGGGTTACTAATACAAACAGGGGGTTAGGGTTACACAGGTACCACTGCCCTTTTAAGTTTTTTACACATTGACAGCATTCACCCATTCTGTT	327
1	63.042	087H04	00.201215.087H04	TATATCCAATGCTATGGCCG	GAGGAAGAGCACAGTTGGTG	228	TATATCCAATGCTATGGCCGTATAGTATTCTGCCCAGGGTCCTAATTATGTGCATATATTTGTTTATATATATATATATATATATATATATATATATATATATATATATATATATATGTATATATATATACAGACAGCAAGCCGCACACACAGGGACTTTTGCAAAAAATCACACATTTATTGAAGAAAAAAGGTCCAATGTTTCGAGCACCAACTGTGCTCTTCCTC	112
1	63.131	028D11	00.201215.028D11	TATTTGCCTTCTCCACCAAG	AAGCCCACATAAATGCAGAG	330	TATTTGCCTTCTCCACCAAGTGCACCTGTGCAAAGCAATGGATAGATAGATAGATAGATAGATNGATAGATNGTTAGATCGATNGATAGATAGATNGATGGATAGATAGACAGATAGATACTGTATATAGATAGAGATGTAAATAATATATACAATTTGGCAAGATTTCAGGTATCGCTCCTATCATTTTATTATTTTTTAATTCATTTGTGCGATCAACATATTTTGTTTCCTTTATATATGTATCCATCTTTTCACTTTTTTCCTTCTGCTTATTGTTATCAATCTGTTGGAAGCTAGATATCTGCATCTCTGCATTTATGTGGGCTT	112
1	63.188	066G02	00.200279.066G02	TGTAGGTTTTCAGGAGCTGTG	TATAATGCTTTGTGGGAGCC	390	TGTAGGTTTTCAGGAGCTGTGATCAGAGCTCATTCAGAGGAATAGCATAAGATGCAAAAAGGCTTAAAAAACAGTAGAGAATTTTCAATGGGTTTATATAGCAAATTTATATATATATATATATATTTATATATATATATATATATATATATATATATATATATATATATATATATATATATATATATATATATATATATATATATATATATATATATATATATATAAATATATATCTTTACTAATGTACAACAATCCTAATAGACTAATGACAAGACCAAATATCCTCTACATCAGAAAATCTTTAGATTTTCTGTATTTACATTCAAAATACTATAACATGAAGAATCCAAAAGATAAAAAACCGAGTGGCTCCCACAAAGCATTATA	392
1	63.233	062A08	00.201512.062A08	TAAAGCACCACAAGGGTACG	CCTTATCTAGGGGCCAAATG	393	TAAAGCACCACAAGGGTACGCAGCGCTGTACAATCTTACAGAATACAAAATTACACACAGGGAGGACAAGGGATATAATAAATACAGTATATATATATATATATATATATATATATATATATATATTTATATATTAAGTGCCATGAGACACAGTGGGAAGGAGGTCCCTGCCCCGTAGAGCTTACAATCTAACATGGTAATTATCCAGTGGTACATTTGAGAAATTGGACCTCCAGTTGTCTCTGTACTGTCCAACTCAGGGTGAATTTCTTGTTCTGTAATAGTTGAGAAACTGCCTCAGCAGTTAGTGTATCACCTTGAACATCTGACCTGCAGATCTGCACCATTTACTAGGTGCTCCTTGTCAAAAAAACATTTGGCCCCTAGATAAGG	112
1	63.276	082 E09	00.203957.082E09	GATTTACAGGCGTCTTCGAG	CCCTCCATCTTTCAACTTCC	346	GATTTACAGGCGTCTTCGAGGAATACTCATAATTTTGATACTATGTCTCAGATATACAGGTATGAAAAGTGTATGCCTTTATTCACTTTAACTGGAGTATTATTTTATATCATTATATATATATTTATTTATATACAGTATATATATATATATATATATATATATATATATACAGTATATATATATATATATATACACACACAGGTATAGTGCTGGCAGAACATTTCTTTTTAAATTTTTAGTAAAATTCTTTATCACCTGATTGTTCAGCTGCTTTGCATAGTAAGTCGACTCTGAGGATCCCGAATGTGTAACGTTAACTCTAAGGAAGTTGAAAGATGGAGGG	327
1	63.318	060 E02	00.210449.060E02	TACATGCAACTGATTGTGGG	CATTGGTGCAGAGATATGGAG	243	TACATGCAACTGATTGTGGGTAAATAAGCCCTAATATCTTTTTATGAAAAGGGATATATATATATACTGTATATATATATATATATATATATATATTCTGCAAGGATGAACTGCAAGCCGTCCAGCTGGAAATTTCCTGTAGACCCGGTAGTGACATTATTAGTCCTATTATCATTGGATGTTGGTAACACATTACATAGTTTTTGAAAATAGAGCTTAATACTCCATATCTCTGCACCAATG	44
1	63.431	123G04	00.200306.123G04	TTGCAGTTACCGTGGTTTG	TTTCATCATCATCCTCCAAC	399	TTGCAGTTACCGTGGTTTGCATATTTACAACATTGCATGATACTTTGCTGGTTTACTGTACTTAGGACCATATAGTAAATAGTAATGTATTTGCTGGTTAAGATGAAGTAGGTAGTTCATTGGACAGTGGAACTGCAGTAGATGTGATCTATTTGGATTGTGCCAAATATTTTACAATGCTACATAAATGACTGCTTTCTAAACTAGTCTGTTGGTCTTGGTAATATTGTTTGTACAAGGATAGGAGACTAGCAACATAATTGTGTTAACAGCGTGGTCTATCTATCTATCTATCTTTCTATCTATCTATCTATCTATCAGTTTGCTTTGTAGTATATACAGAAAGTACAATTTAAATAATTCACACAACTGTAACACAGTTGGAGGATGATGATGAAA	289
1	63.454	114B10	00.200740.114B10	CATACACAAGGTCTGCGAAAC	CCTGGAGCAAAATTAAGAGC	398	CATACACAAGGTCTGCGAAACGACTATAATATCTTTTATAATGTGTTGTATTAAATAGTTTGTATGGCTCTGCACGGATAGATTAGATAAATAGATNGATNGATNGATAGATNGATAGGTAGGTAGATAGATAGATAGATAGATAGATAGATAGATNGATAGATAGATAGATAGATAGATAGATAGATAGATAGATAGATAGATNGATNGATAGATAGATAGATAGATAGATAGATAGATAGATAGATAGATAGATAGATATAGATAAAGACTGGTATATACAGGATTAATATACATATAACAATTTATTTTGCTTCACTCTTTGCACTTTGTCAGATGCTAATCCATTATTTGCCAAGCTCTGCTAAAATGCACTGTGCTCTTAATTTTGCTCCAGG	410
1	63.506	089H09	00.201452.089H09	TAATGAGAAAGGTCCCGATG	ACTTTGCAGGAAGATGAGAAG	259	TAATGAGAAAGGTCCCGATGTGGACCGAAACGTTATGTCGGCTGTTTATGCTACTTTGAATATATGTTTTGATTTTTCACAAGAAATCCCGGAGTTGCTGGTCTTTTTTATACTAATATATATATATATATATATATATATATATATATATATATATATGTTTCATATAAATTATTTCTATTAACCAGAAAGTAATTTTTTAAGTTTACTGTTTTATCTTATTTTTTTTTTAAAAATTCTTCTCATCTTCCTGCAAAGT	466 close match
1	63.551	061A12	00.201462.061A12	GCTATGCTCAGATGCTATGG	GTGCATGGTGCTTTCTTTTG	400	GCTATGCTCAGATGCTATGGAACAGACTTTTATGTAGTGTAAACCTCACTGCTACACTAGAACAAATAAAGCAAAAAAAAAAAAAAGGGCCTCCAGGGCAAAAACCTTTATTTTTATATATATATATATATATATATATATATATATATATATATATATATATATATATATATATATATATATATANATATGTATGTATGTATGTGTGTATATATATATATATATATATATGTGTGTGTGTTTTAAAGGTTTTTATATATAAATATCTTTTACTCTCTTTAACTGTGTTTAATCTTTGCAGCAGAGCTACCAAATTTGTCATTTTGCTATCACTGTACACAAACAGGCACTTTTATAAAGATGTGTAAATTATTGGTGTGCAAAAGAAAGCACCATGCAC	717
1	63.565	049A06	00.200872.049A06	CCACTAGGACCATCCATGAG	TAGGCCAGGAATATGCAGAG	341	CCACTAGGACCATCCATGAGACTACTAAGATAGTACAGCGCTGCGTACCCTTGTGGCGCTTTATAAATAAAGTTATACATACATACATACATACATACATACTGCATCTTGCAACTAACTAGCCTTTCTAACTTTCCTCACTACAGCCTGCCTAAAAAATTCTGCTGTTAGGATCCCCCTTCTCTCATCTAATAAAGAGATAGAATAGACCCCTCCACTACTGCAATGCTGATCATGTCTACACATTGAATAAAGAATAACTTCTAAACTCTTTCTCATGAATTTGAGCCTTTGTAGCTATCTACATCACCTCTCATGTGTCTCTGCATATTCCTGGCCTA	3917; 289
1	63.641	023B03	00.200872.023B03	TTCCTTTCTGTCCTCCACTG	AAAATGAGCCGATAAGAGGC	209	TTCCTTTCTGTCCTCCACTGGGATTTGCCAAGTGTTTGTGGAGATCAAATATTAAACAGAAAAGAGATTTTTTTTTCTGTTAGGGTTTGCTACTTGCTACTACTATGTTCCTAACAACTCTTATGTATGTATGTATGTATGTATGTATCTATGGAGGATTGACTGACAGCCAGATTCAAGCATATGTGGGCCTCTTATCGGCTCATTTT	289
1	63.673	078F04	00.200382.078F04	TAGACTGTGGGAGTGCTGTG	ATGTGGCCCTTTGAGATATG	352	TAGACTGTGGGAGTGCTGTGTTGTTCAACAACTGCTTGAGAGCATGTTGGACGTACTGTAACCTTAGCCACTTTTTAACAGTTTGCACTTAAAATGACTGACAGTTATGGAATTGTAAAGTATATATATATATATATATATATATATATATATATATATATATATATATATATATATATATATATATATATATATATATATAGGTGCTAACATACACAATCAGTACTTCTTAGTGGGTAGTTATTCTAGGAAAAGTCCTGCCTGGCACATTGCCATTCTGCTTAGAGCTAATGGGTCACCAGGTTTTAACAGAAGACTTGAGGGCAACAATGCATATCTCAAAGGGCCACAT	79
1	63.704	099H10	00.201768.099H10	GTAATCAGCCAACATCTGCC	TGTCTCATACCACATGGCAC	214	GTAATCAGCCAACATCTGCCTATTTATTGTATGTATGTATGTATGTATGTATGTATGTATGTATAACTTTATTTATAAAGGGCCACAAGGGTACACAGCGCTGTACAATCTTGCAAAATACAAAATTACACACAGGGAGGACAAGTGATATAATAAATAAATACAATAGATATATATAAATGCACAGGGAATAAGTGCCATGTGGTATGAGACA	505
1	63.73	065 E07	00.201714.065E07	AAACACTAAAGGTTATGAACTGGC	CAGAAGTCACCCAAAACTGC	380	AAACACTAAAGGTTATGAACTGGCCTATAATAGCTTACAGTCTAAAGTTTATATATATATATATATATATATATATATATATATATATATATATATATATATATATATATATATATAATACTGTGCAGAGACTTTAAAACTTAAGGTAACAGATTAAACAAGAAACTCCACATTCAAAATGTAATTTTGTAAACACTGGATGTCTTTAGTGATCTTTAGTGATGTTTAGTGACTTTAGTGAGTGCACATCTGTTTAATAAATCAAATTGGATTATGAAAAAGGGAAAGTTTGATGGCTTGGGTCATTACATTCATAGAGATACTGAACCTCTAGGTTGTTACAGCAAGTTTCCTTGTGAGGCAGTTTTGGGTGACTTCTG	151
1	63.765	059H11	00.210266.059H11	AGCATGGGTAGAGACTGCTG	TGAAAGGCCAAAACAATTATG	170	AGCATGGGTAGAGACTGCTGAATGTTAGTTCCACAAAGCATTTCACTCAATTTCACTAATATTTCCTAAGGGCCATTAGTAAATTTCTCTTCCCTCTCTCTCTCTCTCTCTCTCTCTCTCTCTCTCTCTCTCTCTATCTACAAGTTTTCCATAATTGTTTTGGCCTTTCA	323
1	63.803	095B11	00.200225.095B11	CTTTGCACACTCTACAGGGG	TGCAGTACCTGGCCTCTATC	391	CTTTGCACACTCTACAGGGGAACATTCTTTTACATTACTGTAAGATGCCATACAGCTACAGTATAAAGCATCATTACTGGTTGTGAATTATATATATATATATATATATATATATATATATATATATATATATATATATATATATATATATATAGCTAGAATTATACTATTGCAATCTATAGAAAAAGATTCTTACCATCAGGATAGTTTTATTTTTGCTCCCTCTGCTAGGGCTTAACTCCATTATATAATTATTTCATGTATAGATGTCATTAGTACTAATGTGAGAAAACTGAAAAAATGCATGCTTAGCCGATTCCTGACTTCCTATTTGGAGACAAGTTGATAGATTAAAACTAACCATGCTTACAGATAGAGGCCAGGTACTGCA	462
1	63.838	013H12	00.200166.013H12	TTACTCCACATATCCGGGTG	TGCAGAAAGTGTCAGTACGC	246	TTACTCCACATATCCGGGTGGTCTCTCCACCGGATTCCACACCATAGACAATAGCAAAAAAAAAAAAAAAAAAAAAAAGGCATACATACATACATACATACATACATACATAAAGGGCACTCCAGTAAAAAATGGCATTTTTATTAAGTAGGCCCTTGCAGACTCCATGCCTTACATGTTTTGGGCTCCTGTCGTTCTTGGGGTCCTGCAGTGAAGCACCTGCAGAGCGTACTGACACTTTCTGCA	79
1	63.863	057F11	00.201821.057F11	ATGCAAAGGCATAACATAGTG	GTCCTTCTCCTCCACCAGTC	216	ATGCAAAGGCATAACATAGTGTTATAAATTCAACACAGTAGGAATGAGGTCCTTGTCTCTATAAACTTGAACCCCCCATATTTACCAGTCTATTTACCCTATATATATATATATATATATATATATATATATATATATATATATATATATATATATATATATATATATATATATAAAATATACCCTCGTTATACTAGACTGGTGGAGGAGAAGGAC	555
1	63.905	053D09	00.200888.053D09	TGGGGTAGAAATCCACTAGG	TGAAAAGCCACCTGTTTAGC	243	TGGGGTAGAAATCCACTAGGGGATCATAATGGCAACATTTCATGCTATTTTGAGACAGGGCTATTTAAATGCCCAGTATACTCCCCATATAGATAAATAGGTCTTAAGCTGAATATAACAACAACAACAACAACAACAACAAACATTTGCAAAGCGCTTTTCTCCCGTGGGACCCAAAGCGCATAAGCTTGTCTCAGATAAGTTATGTGGCCATAAATGCCAGGCTAAACAGGTGGCTTTTCA	768
1	63.938	097H09	00.200740.097H09	CATACACAAGGTCTGCGAAAC	CCTGGAGCAAAATTAAGAGC	398	CATACACAAGGTCTGCGAAACGACTATAATATCTTTTATAATGTGTTGTATTAAATAGTTTGTATGGCTCTGCACGGATAGATTAGATAAATAGATNGATNGATNGATAGATNGATAGGTAGGTAGATAGATAGATAGATAGATAGATAGATAGATNGATAGATAGATAGATAGATAGATAGATAGATAGATAGATAGATAGATNGATNGATAGATAGATAGATAGATAGATAGATAGATAGATAGATAGATAGATAGATATAGATAAAGACTGGTATATACAGGATTAATATACATATAACAATTTATTTTGCTTCACTCTTTGCACTTTGTCAGATGCTAATCCATTATTTGCCAAGCTCTGCTAAAATGCACTGTGCTCTTAATTTTGCTCCAGG	410
1	63.972	020A09	00.200382.020A09	GCCAGGGTTGGTACATATTG	AAGTAAAAGGGTGCTCAGGC	355	GCCAGGGTTGGTACATATTGGAACTCTGCAGATAATTCACTTTTCCTTTTTTATTAAGATCACTTGATAGGATCATTTGTTATAACTACTTCTGTTAGATATCTTTCACCTGTGAAATACAGAATGGGAGTAATGCAATAACTGAACCTGACCATAACTTGCATAAAAGCTAAGGATGGGTTAGTCACTCTGTTCTTTCAATGGGATCCCTGTAGCAAATCATAAAAAATAATAAGAAATCTATCTATCTATCTATCTATCTATCTATCTATCTATCTATCTATCNATCTGTCTATTGTACATAGTGCAAGGAAAACAAAACTTCAGTCACTGTTGCCTGAGCACCCTTTTACTT	79
1	63.991	079 E09	00.207069.079E09	ATCAGAGAGACGTGAGTGCC	CTGTGTAAACTGGGCCGTAG	169	ATCAGAGAGACGTGAGTGCCTGATTGTTTGTGCCTTTATATATATATATATATATATATATATATATATATATATATATATAATTAGATGTGCATGTGCAAATGTACAGATAAAGTGAGGTTAACGTTAAAAGTTAATGTAACGTGTTGCTACGGCCCAGTTTACACAG	768, 362 close match
1	64.001	045F10	00.201457.045F10	AGCATAAAACTTGCCTCTGC	ACTTAGGGTCATTTGGAGGG	363	AGCATAAAACTTGCCTCTGCCAAAAGTCCCAAATATGTGTGAATAAAATGGCTCATGTAAGTCTGCTCCACTATTATTATTATTATTATTATTATTATTAAAAGGATGAAGAAGAACAGGTTGAATTTAAAGGACCAAAAAGGACCTTTGTCTACCTTCAGCATTTTGAAGCAAATAAATTTAAACTTACATGCTGCAGAATTGATTAATTGCCTCTGATGCATGCTGCAGACAACAGTTTCTAATTTCTAGCAGTTACATTTCATAAATGTTCTGTTTTAAATGGACAGATAGTTACACATTTAATTTGGGCGAAAATAAGACAAGTCCATCAAGTTCATCCCCCTCCAAATGACCCTAAGT	79
1	64.015	086G05	00.201085.086G05	GCTGTTGGAATTAGCCAGTG	CTAGCACCCAGGTTTTGTTG	222	GCTGTTGGAATTAGCCAGTGTCTGGCGACGGGGTTGGGGGTGATGTTTTGTTTATTTTTTCCCTATATATATGTACCCCTGAGACTACCCACTGAAGTTACCACCCTAGACCCACAGTATAGTATATATATATATATATATATATATATATATATATATATATATATATATATATAGTCCATAGGGTGCACACCATTTGCAGCAACAAAACCTGGGTGCTAG	79
1	64.038	021H03	00.200836.021H03	TTACCTTAACCTCCTGTTTGC	AATAGGCACGTCTGTTGACTG	281	TTACCTTAACCTCCTGTTTGCATTAATGTATTCTACTGTACAGCGCTGCGTACATAAGTAGCGCTTTATAAATAAAGATATACATACATACATACATACATACATACATACATACAAATGTCAGGTCATGCACCTCAGATGTAAAAATATGCCTAAAACTTACTTGCTTTCAGAAGAATTTTTTTCCTTCCTCTGGATCAACTAACATTTAGGCAGATTTTTTACATAATATACTGTAAATATATAGATGTAAAAGGTTTCAGTCAACAGACGTGCCTATT	555
1	64.061	026G08	00.201589.026G08	ATGATGGGTGCATAAGGTTG	CCGAAATGTTGGTACTGCTC	305	ATGATGGGTGCATAAGGTTGGTACTCATGAAAAAAAACTGAAGGATAAAAATATTATGACAAAATTTACATTTGATATGCTGCATTAATTTATAGGTTTGAAGATGTCAAGCAAGACAGTGCATAAAAAGCTGTGGCACTAGAGATGTATCTTTCTTTCTTTCTTTCTTTCTTTTTAGTAGCTATAAAAGAAAGAGTTACATTCAAGTATGTATATACACAGGACCACCATGAGAAACTTTGGGGCCCTGTACAAGTTATTTATACAGGGCCCCCATAAACATGAGAGCAGTACCAACATTTCGG	936
1	64.071	020C03	00.200414.020C03	TGCAGTGGTAGAGAAGACCC	AGAGAGCCTAAAGAGCCAGC	388	TGCAGTGGTAGAGAAGACCCCATGAATAAATAAATGCATTTAATGTCTTTCCATTTATCTATCTATCTATCTATCTATCTATCTATCTATCTATCTATCTATCTATCTATCTANNTATCTATCTATCTATCTATCTATCTATCTATCTATCTATCTATCTATATTATATAATAGTGGTGTTGTGTTTGCCTTTCTTTTTTATTCTCTGTCTTCCTTGGCTGAAATACAATGAATCCCAAATATTGATTGAGAAATTGTTGTAAGAGATAGTGGGCCTCCTGCATGCTGCCAACTGATTTAATTTAGAAAACATTTAAATTTTATGGAGCTGTAAATGATAGCGGCACGCTCCCTTGTGTTAGGTAGCAGCTGGCTCTTTAGGCTCTCT	323
1	64.075	024G04	00.201821.024G04	AGGTTGAGTTTAGGATGGGC	CAGGCCCCTAGCTTTTAGTC	264	AGGTTGAGTTTAGGATGGGCTACTACAATTGTCTTTACAGCAAAGTCTTTCCTACAGTAGAAAACAACTGACAGAAAATAAATGATTCTTCTGATTTACTTTGGCAAAAAGTTAAAATATACAGACGTATGGTTTTTTTTCTCATCTACTCTCTAGATAGATCTCTACTACTCTAGACAGATANATAGATAGATAGATAGATAGATTGATAGATAGATAGTGCTGTTTATTCTAGAGCAGCACCGACTAAAAGCTAGGGGCCTG	555
1	64.094	116D05	00.200225.116D05	CCAAATAAAACACTGGGCTG	TACCTTACAGGGCATTCTGG	400	CCAAATAAAACACTGGGCTGTGAAATAAATAATTGAAAGCATCTGTAAGACCCCTGAGTGTGATGAATTTTGGAGATTTGATCACTGTTGCTGATCAAACTGCATCTATGTGCTTAAGTGGCACAGTAACCAGAATGGAGGGTATCCAAATAACCAGAGTAACCAGAATGGATCATCTATCTCTCTGTCTCTGTCTGTCTATCTATCTATCTATCTATCTATCTATCTATCTATCTATCTATCTATCNATCTATCTATCTATCTATCTATCTATCTATCTATCTATCTATCTATCCATCTATCTATATATCTATCTATTTATCTATCTATCNATCTATCTAGTGGAAGAGTAACCAAAATAAAGGGAAGGCATGTGTTTCCCAGAATGCCCTGTAAGGTA	462
1	64.105	089H12	00.201457.089H12	AGGGCATTTTAAGGACAAGG	GATCCTGTGGTGATCGAAAC	250	AGGGCATTTTAAGGACAAGGAATCCCCCCCCCCCCAATCTTTAAAAGATAATTGTTTCTTTTGGGGCAGATATTAGTGAATATGTTGGTAACAAATAATAATGTGCATATGTGTATATGTATATATATATATATATATATATATATATATATATATAACTCAACAGTAGAAAGCACTCACACCTATAGCATCAATCAAGTCAGTGATTTATTTCAGCATACCATCTACGCGTTTCGATCACCACAGGATC	mult close matches
1	64.124	113G05	00.200225.113G05	TGTGGGCGGAAACACTATAC	AGGTGGATGGTACAGACAGG	352	TGTGGGCGGAAACACTATACTTGACTTGTATTTAGTGTCAGGAATTTACAATTTGATTCCTTAGAACAAAACTTGTTCTCTTTTCTTCTTCCTCTCAGTGTTATTACATGTTTTGCTTGATTTGCAGCTCTAAAGGCATACAGAGCAGAATATGTATTTTGGCGAGTGGTTGTATGTATGTATGTATGTATGTATATGTATATGTGTGTGCGCTTGTGCGTGCATGCATGCATACCATGCCACATTTAGGGTTTTTTCTACACCCAACTCTCAACTTTCCAGTATCATCATAATTCTCTCTGCCGCATCTGATATTCTCCAGGGTTGGTCAACCTGTCTGTACCATCCACCT	462
1	64.146	023F08	00.202198.023F08	CATCGCGTTTTGTAATAGCTG	TGCCTGGGTGCAGTATAAAG	231	CATCGCGTTTTGTAATAGCTGAAATAGCAGAAGGTAATTATTGTACTTTTAAAAATTGAAGAAATGTATATTCTATATATATATATATATATATATATATATATATATATATATGTGTGTGTGTGTACAAAACTAGAAAGAATATGCTGCACACTCAGGTCTTAGATGCAAAAAACAAAATACATTTTTATTTGGATCAAGTCCTTGCTTACTTTATACTGCACCCAGGCA	660
1	64.147	122B11	00.200836.122B11	CTTTCCTGATCCCCTGTTTC	TGCCTGTATGTTACCCAACC	382	CTTTCCTGATCCCCTGTTTCACTAGTAATTGAATATCTAAGAAAGTTTTACAAAAACAGGGGTTTTTAGTTTAAAAAATTATGATATAAAATTGACAAGCGGGGGCATGGCCAGGTCTTTGGCTCCCTGTGTCCGAATAGCCTAAAAATCAGCATAATTACTAGTGATGTATGTATGTATGTATGTATGTATACATACAAGGGTATGCAGCGCTGTGCAATCTTACAAAATTACACACAGGGAGGACAAGTGATATAATAAATAAATACAATATATATATATATATATAATGCACAGGGAATAATTGCCATGTGGTATGAGACACAGTAGGAAGGAGGTCCTACTGAGCTTACAATCTAAGTGGTTGGGTAACATACAGGCA	555
1	64.149	097D12	00.200275.097D12	CCTGAAAGCCAGATAGTTGC	TAGTTAAGGCAAAACCTGCG	289	CCTGAAAGCCAGATAGTTGCAGGAGACTGATAGGAATGCTAATAATAACAACTGAAAAACTCTATAATATAAATCATTTTAGCCCAACTGAAAAGCTGCTTAGAATTGGTCTATAAGATACTAAAAGATTATTTTAAATGCAACCTTTAAATTTCAAAATGATGATAGAGAGAGATGGATAGACAGATAGATAGATAGATAGATAGATAGAAAGATAGATAGATAGAAAGATAACAGATTATTTAATTTATATTTGATAATATTTTTCACGCAGGTTTTGCCTTAACTA	79
1	64.163	030B01	00.200833.030B01	CTATCAGCAGGCCCCATAC	TAGGCACTCACCACCTGTTC	350	CTATCAGCAGGCCCCATACATGGGCAGATAAGCTGCCGACTTAGTCTGTAACAGAATAAGATAGCAAAACAGAAGAAAAAAAGATAGATAGATAGATAGATAGATAGATAGATAGATAGATAGATAGATACAAAAATAAATACACTCATAATACACTCATGATATTTTTTATATTCTTAGGTGTATGTCCTCACTTATTAAAAATATATGTGATGCTACTTTCCTAGATTCCACCGAAGGTGTCTGTAACTGAGGAAGTCATTACAGAAAAATATAAAGCAAGGAATGATCAAAGGAAAGAAGGGGGGCAACAAGGAAGTATTACTTACAGAACAGGTGGTGAGTGCCTA	323
1	64.182	014A05	00.200166.014A05	GATTCCAAGTGCAAGTCAGC	CTCTCTTCACCTCCTGCATC	384	GATTCCAAGTGCAAGTCAGCTTTTTTTATTCTCCATCTGACTTTATGAGAAATTGCATAATTTAAATGAGTACCCAAGGAACTAAAGTGTAAGGATGAAGGCAGTCTTGGAATTAAGTTTGTTGGGAATGTTCCTCCTACTTCAATAGAAAATTGAATTGAATTTCTTTAAGACTCATTGGATCAAGCCAATCTAGAACTACAGAAACATTGCTATATCCATTTTATTATTATTATTATTATTATTATTATNNNNNNNNNNNNNNNNNNNNNNNNNNNNNNNNNNNNNNNNNNNNNNNNNNNNNNNNNATAGGTGGATTACATACATCGGAGATTTAGAGTAACATATAAAGCAACCAATAACCGATGCAGGAGGTGAAGAGAG	79
1	64.188	005 E03	00.200111.005E03	GTGTCTGGTTTTGGTATCGG	CCTTTCGCACCTTACAGAAC	307	GTGTCTGGTTTTGGTATCGGGGTAACCTGGGCTAGAAGTGACTCTCCCCCCCAGTATCCTCCCTCCATGATTTTGTTTAATGCTTTTGTTAGATAATTAATTAATTAAATAANTAANTAANTAANTAANTAATTTAATTAATTAAATAATTAATGTTTTAGCATATTTTTTATAATATAAGGTTGTAAAGCCATCCGGGCCGGGTGCTTTTGATATTTTTAATAATTGCTTTATTGCCTTTTGAACTTCCTCCTAGGTTATTGTGTTTTCCATTAAGTTAGCTTGGGGTTCTGTAAGGTGCGAAAGG	343
1	64.189	051G07	00.200888.051G07	GTTCAGATGTTGGTGGAAGG	CACGGAACTACAGGGAACAC	376	GTTCAGATGTTGGTGGAAGGGAGTCCTATATATTTACTTTTTTTATTTAAGGACCTATGTTTGGGCTCTTCCAATTAATTAATTATGTATGTATGTATGTATGTATGTTACCCAACCACTGTATGTATGTCACCTGTATGTTACCCAACCACTCAGATTGTAAGCTCTACGGGGCAGGGACCTCCTTCCTACTGTGTCTCATACCACAGCGCTGCGTACCCTTTTGGCGCTTTATAAATAAAGTTATACATACATACATACAATTAAAGCAAGCAGCCTGACTTCTGGGTGGTTTCATTTCAAAACACTTGCATTTCAAACATCTGTGTTTAGTCCCAGCATAGACAAGCATGCCAGTGTTCCCTGTAGTTCCGTG	768
1	64.2	019D06	00.200225.019D06	GCACAGGTGAGCACATTTAG	CTGCACCAGGGTCATTATAC	187	GCACAGGTGAGCACATTTAGATTACAAGTTTTAGTAGATATATACACTATCTATCNATCTATCTATCTGTCTATCTATCTATCTATCTATCTATCTATCTATCNATCTATCTATCTATAATCTAATTAATCAAGCATGAGAGTTACACATCACACTCCATTAGTCATGTATAATGACCCTGGTGCAG	462
1	64.202	013H11	00.200166.013H11	TAACTTTCTCCAGGCACAGC	TGACACAGATCACATCCACAG	308	TAACTTTCTCCAGGCACAGCCACAGGACTTGGCACTCACTCTAAAGCTCAGACCTCTTGTTTTCCATCTCTCAATCTCAGACACTCTCTCTGTCTCAGGTATATATACATACATACATACATACATACATACATACATACATACATACATACATCAACAATCCTACAAGCACAAAAATAAAGAAATTTCCTAATTGCACATGCTTAAAAAAGAACATTGGTCAGGGTAAGGTAAATCAGTTCTTTGATAGTTATAAGACTATGAAATGTTACAGTGGCTGACTACATCTGTGGATGTGATCTGTGTCA	79
1	64.214	087F02	00.201180.087F02	AAATGGACCTGGACACAAAG	TTCCTTCCCTGTGCTTACAC	340	AAATGGACCTGGACACAAAGGGAATTTTTTAAGAAGAGAAATAATGATCAATTGAATTATGAATTCATATGTATACACCCAAGAATAAATAAATAAGCCAAATGTAATTAAGTTTAATTAATGAAATCAATTAGTTGATATAAATAAATACTACAAGAAGTTAACGTATATATATATATATATATATATATATATATATATATATATACACTATGAATTAATAGCACTATAAATCATTATAGATACAATATCAACATGTAGATACATAATTATTAAAGACGTAGGACAAATTTATCACAGTACAAAGGCCTGATTACAAAGTGTAAGCACAGGGAAGGAA	569
1	64.236	025C06	00.200888.025C06	CACATACAGATGGGGACCAC	AACAGCAGAGGGCACTTATG	276	CACATACAGATGGGGACCACAGAGGCCACTCTCCGCATGGAAAATGTGGATGTAGAAGTGAAAGAGGAATGGCAAGATGAAGACTTCCCCAGGTGAGTTGTCTTTTTACAGTATGCTATTTTATTTATTTATTTATGTANTTATTTATTTATTTTGATAAGCCTAAGCCATAACATATTATTATTATTATTATTTATTGCGTTTTGCCTTTCATTTTCATGATATTAGCAGACACTGTTGATATCATGAACGTATACATAAGTGCCCTCTGCTGTT	768
1	64.306	031C08	00.201837.031C08	TGCCCTTGGTAACTCAGAAG	AGGTTGTGCATTTATTCCCC	363	TGCCCTTGGTAACTCAGAAGTTGGATAGCATTTAGACACTCCAAAAAGGATTTTTACACCTGGTTAAGAAAATTAAAGAGCAGTTGACCTTTAAAATTGGCTTTAAGGTTTGTTGCAAATTATGATATTCTGCTCTTTATTTATTTATTTATTTATTTATTTATTTATTTATGTTGTTTCTATTCTCCCTACATCAGAGCTTCAAAGCTTTGCAGTCTTTTATACATTTTTAAAATTACTTTTTAAAATTACCTGTGCTCTCCTATATTGAAATGAGTCACTTTGCTACTTGGGTGGAAGAGGCGCATCACCAGACTCTTTTCCATATGCAAGCTTTACTGGTGGGGAATAAATGCACAACCT	79
1	64.343	076 E04	00.204528.076E04	TGATCCGAATATAAGCCGAG	GCCCTTTGTCTCTTCTCTCC	358	TGATCCGAATATAAGCCGAGGTACCTAATTTTACCTAAGAAAACTGGAAAAGCCTATTGACTCGAGTATAAGCCTAGAGTTAATAAATCATTAAATCAATTTCAGACATATTGAGACTGACGCGCGGGAGCCAATTTGATATATTTACACTCATATATATATATATATATATATATACACACAATCAGGGGAGTCTTAAATAGTCACATTCAGTAAACTATGGGGGAGGGTCACTGGTGTTAGATACAGGGGATGGTCGTTATAATTAATACTATTGTACAGCCATTAAATAATTAATTGATAAATTGTGCACATAAACATAGTGCACTCGATCATTAGGAGAGAAGAGACAAAGGGC	343
1	64.374	023G10	00.201714.023G10	CAGGCAGACATTAACCAAGG	TTATCCTTCCCAACCAAAGG	236	CAGGCAGACATTAACCAAGGCAAGATTGTATACCGGCCGCCCAGAGCTGCAACACACCTGAGCGAAATTGCTGAGTTTTCCTTTGCAGGTAACAATATAATTATTGGATCTGTCTATCTATCTATCTATCTATCTATCTATCTATCTATCTATCTATCTGTATTTATGCATATATTTATATCTGTTTATTGGCTATAAATATCATGTTACTTGCTACCTTTGGTTGGGAAGGATAA	151
1	64.411	078F09	00.200391.078F09	AAATGCTTTCATTCAGTGGC	CTTCCGATTGGCTCATACTG	343	AAATGCTTTCATTCAGTGGCGTAACTGTTAAGTTAACTGCCATTAAGTTTAGGGATTCTATTAGGATAGCTAAAAACAAGTAAGTTTCCAATATATATACATATATATATATATATATATATATATATATATATATATATATATATATATATATCTCTATATATATATATATATATATATATATATATATATATATATCCATTTTTTTTCTTACTGATGCAAAGAATAATAACCACAACCACATGCCACAGGCAGCCTCCATCAGCCAGTGCTTTGATTCTGAAGTAATCTGACTGGTCTCCTACTACACGATCCTCCGTGTTCAGTATGAGCCAATCGGAAG	1121
1	64.447	122 E07	00.200330.122E07	AAACTGGGTTCCTTGACTCC	TACCCTGGTCCTTCACACTG	304	AAACTGGGTTCCTTGACTCCAGTCCATTCAGGGCACTGCTTTGTGGAATTTGCATGTTATTCCTGATATTGCATAGGTTCTTCCAGGCAATCCATTTTCCCCCACACTAAATAGTTGGTAGAAAGAGAGGGGGGGGGGGGGATAGATTGATCGAAAGATAGATAGATAGATAGATAGATAGATNGATAGATAGATAGATAGATAGATAGAGTGAGTGAGTGAATATGGCTAGCTCCTTGGGGAGTAAGTGGGAGTAGCTTCCCAGGTCAGGCCAGGTAGGATTACAGTGTGAAGGACCAGGGTA	214
1	64.47	081D03	00.203469.081D03	TTATGGCTCTGACTTCCAATG	AGCGTGACAATAAAATTCGC	395	TTATGGCTCTGACTTCCAATGCAAAGTTGCAAGGCAGCTGTTAAAAGCACATTCCAAAACTTAGACCTAGTCTTTGCAATTACTATATATATATATATATATATATATATATATATATGCTAGAATCATTTTTTTAACATACAGTATAACATTGTTACCCATGTACTAGAAGCACTGTTCTATTTTGCTTGCAACGGATTACCAGTAGTGATGCACAAAATAATTTGGCGTGTCCCTAACTTTGGCACGGGCATCGCTTTCTCTGACGTGCAGGGCAAAAGAATGTCACACTAGGCAAAAAAAAAGTACGCACGCGTCAAAAGCGGACGTGACCGTCAAAGAAAGCAACGCCCACACCAAAGAAAGCGGTGCACGGCGAATTTTATTGTCACGCT	151
1	64.513	013H09	00.200166.013H09	GCAGTGGTTCATCTTCCAAC	TGACTCCTTGGCTTTAATGG	218	GCAGTGGTTCATCTTCCAACTACTGACAGCTTACCTTTGTAAGGTGTAACCTAGTGGTATAAGCAACACTGAACTCTGCAGGGGTAAACATTGCCAACACAAGGTGGTTAGTTTTCATGGAAATGCAAAAATAATAATAATAGTAATAATAATAATAATACATAAAATGAGGGTTAGTTTTTAATACTATTACAAATCCCATTAAAGCCAAGGAGTCA	79
1	64.591	037F08	00.202915.037F08	TCCACCCCTTACTGTTCTTG	TTTGCCTTTTCCATTGTGTC	346	TCCACCCCTTACTGTTCTTGTGCTTCTCTCCAGAGTCTAGGTAAATAACTATAATCTATCTATATAAATAACTCTATCTATCTATCTATCTATCTATCTATCTATCTATCTATCTATTTAATAAGGCAAACATTAGTTTTGTGGTATGCAAATTAATATGATTCACTTGTATGTGTTTTATGGTTTTTCTAAAAGATGAAGCTACTATTTGTTCTTGTATGACAGAAAAAAACTGTAAAGAGCTCAGGATGACTTGCCCGGGCCTTTTTACAGCAACTATAATAAAGAACTACTCATCTTCAAGCTTTTAGTAAGAGCTCTTGTAAGACACAATGGAAAAGGCAAA	606
1	64.609	054A03	00.202915.054A03	CGGAGCTTAACAAACCCTATG	AATGATGAGATGGGGAGAAAG	144	CGGAGCTTAACAAACCCTATGAATCTATCAACAATCTATCTATCTGGACTTGGGCTTTTTTCAACCCAACTTTATCTATCTATCTATCTATCTATCTGTCTATCTATCTGTCTATCTCTATATCTTTCTCCCCATCTCATCATT	606
1	64.638	025D12	00.202064.025D12	TGATTTGAGCTTTTATTTGCG	CCTACAGGAAGGGGAGAGAG	280	TGATTTGAGCTTTTATTTGCGTTAATACTTAAAACTTAAAGGACATATAAATTAATTAATATATATATATATATATATATATATATNTATATATANATANATNTANATATATATTAATTAATATAAATTAAAAGTAAGTCTAAAGGCATTCTTTTTAAGTACTTACTGCATATCTAAATTCCCAGATCCCTGCTTACTTCTCTGAGATATGGTGCTGGCAGCCTACAGCAGTGTGAAGACTACAGTGACATCACTGAAATCTCTCTCCCCTTCCTGTAGG	214
1	64.731	016F08	00.200735.016F08	ACAGTTCGGTAATGGTTTGG	TCTTGGCATTCCTTCTCTTG	239	ACAGTTCGGTAATGGTTTGGAATTCAGACATATCTTTTGGAGGATATTTTGGTTGAATTAAAAAAAATTAAGGGTTTCATGCATCCCTATTTTACATACAGTGTCAGATAAACTACATTATTATTATTATTATTATTANAATTATTATTAAATTATTTTTAGGATGTACTCTTTCCATATGTAAAAGAAAACATTAAGAAATATCTTCTTGAGCACTGGCAAGAGAAGGAATGCCAAGA	214
1	64.872	070C01	00.202064.070C01	GCAGGCTAGTCAGTTGGAAG	CCCAGTGTTGGCATTGTAAG	117	GCAGGCTAGTCAGTTGGAAGGTGTACGTAATTGGCCAATGTATGGCACCTTATTGTAAATAAAGCAAATAATATATATATATATATATATATATATACTTACAATGCCAACACTGGG	214
1	65.026	017C02	00.200279.017C02	AGTGTTTCCTGTATCCCATTG	AAATACCACACATTGGAGCG	380	AGTGTTTCCTGTATCCCATTGATACGTTGTAATCTTACTTTGTAGTCCCAACATTTTGTTTATATTTAACTTTGGCAAAGGTTGCCCTGAAAAAGTGTTAAATACATACATACTTACATACATACAGTATATATATATATATATATATATATATATACATACATACTTACATACATACAGTATATATATATATATATACATACATACTGAGACACGAAATATTATAGAAAACACTGCACACAACAGGTCTTGTGCAATAAAATCAAATAGGCTTTATTTAAATTCCCACCTTAGGGGGTGTTTTATCAATTTTTCTTGATTTTGAGCTTAAAAAACTTCAATTCTGGGTTACCGTTTGTTCGCTCCAATGTGTGGTATTT	392
1	65.219	120B01	00.200279.120B01	AGAGCTTCCCATTCCAGAAC	GCACAAACAGGGCATTACTC	245	AGAGCTTCCCATTCCAGAACATTACAGGACTTTTTTATATAGTATGGAATAAATTTAATTATATTATAATCCTTTTCTTCTGGTTCGTTACACATCTCATAGCACAATTATTGTTGTCTTTATTTAATTAATTAATTAATTAATTAATTAAAGCTGTATACATATTTCACTATCACGAGTTACTAGGTCAACCTTGGTCCAGCCTTGCTCTTCTTTATTTTACATGAGTAATGCCCTGTTTGTGC	392
1	65.414	006A09	00.200116.006A09	TTTCATAACACACTGCCTGC	CGGCTCATTTCTTGCTAAAC	334	TTTCATAACACACTGCCTGCAAGGCATAATTTTGCAGCTATGAGCAATGACTATTATGAAGTCATAATGTACCCTGTAGCCAGGCTTAGTGTTGTACTTTCTTTTTTTCCAAATGCGGGAAATAAATATGTATGCTAAAAATATAATAGAATAAGTGTGTATTNTTATTATTATTATTATTATTATCATCATGATTCANTAGTATTATTATTATTAATAATAATGCATATGTAGTTGTTATTTTAATTATAAAGCAGTAACAGAGCATTGTTTTGCTTTCACACTTGCTATCCTACCATTAATTAGCTGAGGTAGTTTAGCAAGAAATGAGCCG	1282
1	65.583	114D02	00.200238.114D02	TTCCAAACTCCAGCATCTTC	GCAAGGCTACAATCTTCTGC	159	TTCCAAACTCCAGCATCTTCCATTTAAAAATGTTGGTGCCCTTGCCTGCCCTAGTGTTCAGGAATCCTTATGCCACAGGACATGGTAGCAATGAAGTACCTGAGGGCTACTTTTGAAAGAAAGAAAGAAAGAAAGAAAGGCAGAAGATTGTAGCCTTGC	863
1	65.629	017 E02	00.200741.017E02	ATGAGCATTTGGCTTTGAAC	AATGTATTTGGCTTATGCAGC	255	ATGAGCATTTGGCTTTGAACAATCTACAAATTAGAAAATGTTGATGCACTTATGTTTGGAAATCAACCACAGTATAACTATGCATGTATGTATTTATGTATGTATGTATGTATGTATGTATGTATGTATCTATCTATCTATCTATCTATGTAATCATACTTTCATCACTTGTAGTGGTTTAAAACCTACAAATTCATTTTGTCACCTAAGAAACTGTTAATTCTAACTGCAGTTGCTGCATAAGCCAAATACATT	234
1	65.739	023F10	00.200325.023F10	TGTTATTATGCCCATTGCTG	ATTTTGGCCCTTTTGTTCAG	231	TGTTATTATGCCCATTGCTGCTAGATAGATAGATAGATAGATAGATAGATAGATAAATGTAATCTATATGTGACAAAAAGTGCTTTAGCCCTCTGTTATAACTGTGCATACGTAACTATTCTATATAAATTAATAATTTTCACATATTCCCATGAATGTTATCATTGTTAGCGCTATTATTTGTGACACCTTTAAGAGTAAATCTAAATTTCTGAACAAAAGGGCCAAAAT	111
1	65.8	006A02	00.200116.006A02	TGGGCTGTATAGGACAAAGG	TGGTGGAAAGAGCCAAAAG	400	TGGGCTGTATAGGACAAAGGACATCTATTTTTTTCTCACTGATTGCATTTCAGTAATGTATTTACAACCACATCCCCAGACTTCAGATATAAGCCTCTAATTTTAGTAAAGTCTTCCTCAATAAATAATGATGTCTAAAGAAAAATGTGTATATAGTGCACTCATGGTTTGATGTGTGTATCAATCAAGGTGTTAATAAGAAACCAGCATGTCTTCTGTCTTATAGATAGATAGTATTGNTAGATAGATAGATAGATAGATAGATAGATAGATAGATAGATAGATNGATAGATATATTTTAGTATGTTATGGAATATCTTTTTCTTGGCAACTTTCAAACACGTATTCAGTTTTGATCTTTAAAAGTTTTTAAATTATATCCTTTTGGCTCTTTCCACCA	276
1	65.889	100C04	00.200741.100C04	GCCTTTCCAGAATCCAGAG	TTTTAGGGGAGCATTGTTTG	344	GCCTTTCCAGAATCCAGAGCTTTGTGGACATCGGATTTATGAAGGATTTCATACGAGTGTAGTGATAGAGATAGACACAGACAGACAGACAGACAGATAGATAGATAGATAGATAGATAGATAGATAGATAGATAGATAGATNGATAGATAGNNAGATAGATAGATAGATAGATAGATAGATAGATAGATAGATAGATAGATAGATNGATAGACAGACAGATAGATAGATAGATAAATAGATAGATAGATAGATAGATAGATGCACACCAGGAACTTTAAAATCTTATTTATTGATATTTATATGTCATAAGTTCTATGAGATCCAAACAATGCTCCCCTAAAA	234
1	65.916	114B09	00.200421.114B09	GGGCTATGGGAATCAGAAAG	GAGGGAGTAGACAGACAACCTG	299	GGGCTATGGGAATCAGAAAGCCATCGGGTTAGGTATACCCCCACTTTACTGTAACATAATGATGAGCCCCAACTCCATTTATTTATCTATCNATCAATCTATCTATCNATCTATCTATCTATCTATCTATCTATCTATCNATCTATCTATCNATCAATCTATCTATCTATCTGTCTGTCTATATATCTATCTATCTATCTATCTGTTTGGCTATATTTTTATTTCTTGCTTGCTTTGTTAATATATTTAGACGTCAATAATGTTTCTGTACTTTTTTCAGGTTGTCTGTCTACTCCCTC	8
1	65.953	112A12	00.200030.112A12	TGCATACAGCACCAAAACTG	TGGTTAAATGAAGGGTTCCTC	364	TGCATACAGCACCAAAACTGCCCTACATATATACAACAAATACAGTGCGAGCGTAACTGGTATACAAAAAAATATTTTAAATCTCCAATGCTGATCAGTTCCACACAGTGGGGTGCTCAGTCAAATAAATTGTATAAAAAAATACTAGCACTGTCCTTGAGAAAGGTTCTAGTAAGGACCAAAACGTCGGAACTCTGTGCAATGTGCTCACAGTGAAGAAGTTGAGTTTTAATTAGGGTGTGCCAGTCTGAAAACATTATATATATTTATATATAGATAGATAGATAGATAGATAGATAGATAGATAGATAGATAGATAGATAGATAGATAGATAGATAGAGAGAGGAACCCTTCATTTAACCA	111
1	66.019	043B08	00.201122.043B08	GCCAGATTTATTGCCAGTTG	TGAAAATGTTGTTGTGCCTG	228	GCCAGATTTATTGCCAGTTGCCAGGACACTTTTGTCTACCTCTCTGCCTGTCTATNTATTTATCTATCTATCTATCTATCTATCTATCTATCTATCTATCTATCTATCTATCTATCNATCTATCTTTCNATCTATCTTCACATACAAGTATGAGTTCTACAATCATGAACATACTCAATTTATGGATTTTAGAACAGGTTACATACAACAGGCACAACAACATTTTCA	276
1	66.019	043F02	00.201122.043F02	ACTGTGCCTCCTTATGTTCC	ATAGACAGCCAGCCAGACAG	375	ACTGTGCCTCCTTATGTTCCAATTGTGGCATTTCCATTATCAAAAGTTATGAAATTGCTTGGTTCCAAGAGAAAAATGACATTCACTTAAGGACAGTAAGCACAACTATGTCTGTAAATGAACTATTGGGATTTTACAGTTCCTTTACAACTAGGGTGCAATGTGCCCATAATTGTACTCCTTATATCCATATCAACCTATCNATCTATCTATCTATCTATCTAGCTATCNATCTATCTATCTATCTATCTATCNATCTATCTATCTATCTATCTATCTATCTATCAATCAATCAATCNATCTATCTATCTATCTATCTATCTATCNATCTATCTATATATCTTTATATATCTTTCTGTCTGGCTGGCTGTCTAT	276
1	66.02	077 E04	00.205086.077E04	AAGGGGTGCCTATAATTTGG	GGCTTCAACCTATTGTGTGG	290	AAGGGGTGCCTATAATTTGGCATCTCGCAGTGATTTCTTTCTCATCACCCATCAGTGAAAAGTGAGTTGCTGGTGGCAAAACTTTAATATATCAAATATATTAAATAAATAGATATGCTTTGTAAAGGAAGTTGGTGAAATGTTAATAGAATGCATTAAAACATGTTATTGGTCTGCATGTAGGTACTTTTAATAGCTTTGAGCAGACAATATTTCTATATATATATATATATATATATATATATATATAATCCCAGCAAGGATAGCACACCACACAATAGGTTGAAGCC	276
1	66.097	005A03	00.200108.005A03	GATTAGGGAAAGGTGGATGG	GTTCGCGTCTGCATGTG	398	GATTAGGGAAAGGTGGATGGAGGACCCCTTGACCCTCCTACCTTGAAGCTGCCATACTAAGTATCAAGATAAAAATGCTAATATGAAGATAATTCAACATTTAGTTTAAAATAATTAATTATAGTCCCACTTTTGTTCAGTTGTTCTTTTGCACCTACAGTAACTGTCTTCTTCTATTTACCCTTTTGTACCTTATTATGTGGTCCCCACTTGACTCCATAGTCACTGGACACATCGTACAGGTTTCTGTGATACTTCACTCCATATGCACTGGGCGCATAGTCACTGGACATATTCACTGGACACATCTTAAAGGGTTCTCAGAGCTGCATGCGAACGCACGCACGCACGCACGCACGCACGCACGCACACACACACGTGCACATGCAGACGCGAAC	594
1	66.146	026A04	00.201122.026A04	AGGGAAAAGAAGGTGAGGTG	ATTTATGCCTTGCGATTGAG	290	AGGGAAAAGAAGGTGAGGTGTGAAGGGAAATCAGGCCTCTAACACTATATACTGTATATATGAAGTATATGAAGCTCACAGCATGTGTATTTAATATTAAAAATATTATTTTGGATAGTTTAAGAGATGTGCCTTTAAGAATTAATGTCTTCCTCCCATATTTAGTAAAAGGCACAACACTTGCTTAGATAGATAGATNNATAGATAGATAGATAGATAATCTTTATTGTCATTGCCACTAAAAACAAAGAGGTTAAAGGAAGCAATTGACTCAATCGCAAGGCATAAAT	276
1	66.195	017 E08	00.200451.017E08	ATGCTTAACAAAGGGGTGTG	CTGACATTTTACCAGGGGTG	313	ATGCTTAACAAAGGGGTGTGCACCAAAATGTAATAAACATGCAGAGGTTTACAAAACCTTTATTTGGCTTTGTTGTGTGGGTTATTACTAACATTTATGAGGGTGCCAACCAATCAATCAATAGAGAATGGGGTAGGGCATGCTGTTATATGTTTCTATGCTATATGTTTTCTATGCATATAGCCCTACCTAAAAAGACCTTGATAGGTAGGTAGGTACAGTAGATAGATAGATAGATAGATAGATAGATAGATAGACATATNGATAGATACAGTGGATATAAAAAGTCTACACACCCCTGGTAAAATGTCAG	234
1	66.211	028F05	00.201186.028F05	ATTAAAATTAGGGATGCGCC	GTGGCTTGGATGATTTCTTG	332	ATTAAAATTAGGGATGCGCCGAATACAGTTACTTACAAATACTTACAAATACTTACAAAATAGTGTTAGTAAGTGACCCCCTAATATGTTACAAAATTAAGTTGGGTTAAAACAAAGACCAAAGTTCATTAGGTCAAGTTCAACCCCTCCAAATGAACCCCATTGCACATACATACATACAGTACATACATACATACAGTACNNACATACAGACATATCTATATAATTGCATGTATACATTGTCTATAGCAATACCTATACCAAATAACTGTAGATATTAATATTACATTAGCCTTGAATATTATGCTTGTCCAAGAAATCATCCAAGCCAC	234
1	66.269	086F12	00.200108.086F12	CAGACAATTTAGGTTAGCCATTG	GTCCTGTGGTTTTATCAGCC	332	CAGACAATTTAGGTTAGCCATTGAAACTATATAAATATATATATAAATATATATATAAATATATATATATATATATATATATATATATATATATATATATATATATATATATATAAATATATAAATATATAATGCACATGCCTAAATAATGTTAAGCCAAGCTGTAATCCAGACATTTTGAATTTTTATTTTAGCTCATGCACATGCTGCTTTTTTGTCTGCCTTATACATACAACTGGGTTTCTGAATCCACTTTAGTGAGGTTTAGGAATACTTCTGTATAAATATAATTTGCCTGCTTTCTCAGTAAAGGGCTGATAAAACCACAGGAC	594
1	66.302	113D09	00.200351.113D09	TGCAGAACAACACAACAACC	GAGGCGGTCCTTTTAAGTTC	387	TGCAGAACAACACAACAACCAACTGCAAAGCAACTGCTTTTGCCTCATAACTCGGGCTTACTATGTATGTATGTATGTAATGTATGTATGTATGTATAACTTTATTTATAAAGTGCCACAAGGGTACGCAGCGCTGTACAATCTTACAAAATAGAAAATTACACACAGGGAGGACAAGTGTTATAACATAAATAAATACAATAAATATATATAAATGCACAGTGATTAAGTGCCATGTGGTTTGAGACAGTAGGAAGGAGGTCCCTACGCCGTAGAGCTTACAATTTAAGTGGTTGGGTAACATACAGGCACAAATTGGAAGAGTGCACCAAGTAATTTCGCATATGTCCACAAACACACCCAGTGGGAACTTAAAAGGACCGCCTC	111
1	66.371	015H04	00.200018.015H04	TGGGTCTGTGAGGATTATGG	TAGAAAGCAGCCAAAGATGG	357	TGGGTCTGTGAGGATTATGGTAAAGAAAAAAAGAAAAAAAGAAAAAAAGAAAAAAGTTCCATGCGTCAAAAAGTCATGCTTGGCAAATTTTTTTGCAAAACTATTTTTTTCACAGTTTCGCGAATTTTCCGTGAAGTGAAATGGGACAGATTTCCTCATCACTAGGAGGCACGAGTGGGGTGCACAACAAAACCTTTCAAAAAGCACCTGCACAGCAAAATTTTAATTTATCTATCTATCTATCTATCTATCTATCCATAATACATATACCAGGCAGGTGCTGCTCTTCACTGATAAACGCACCTGCCTGGGGTATACTCCTAACAGCACTATTCTGCCATCTTTGGCTGCTTTCTA	89
1	66.429	015H01	00.200018.015H01	AAGGATCAAGGTTGCCTAGC	AGTAAGCTCTATGGGGCAGG	264	AAGGATCAAGGTTGCCTAGCAATAGACCACAACAGAAAACAGATAATATTAAGAACTGATGTATGTATGTATGTATGTATGTACTGTATGTATATTTTATTTATAATGCAAGCAGTGCTGTACAGCAGAACAATAAATTGATAGAAAAAACTGGGGACATACAATGATAAATATAAATAAATACAAATTACAGTTACATTGAAAATTAAGGGCTAAGTGTTATAGTGACAAGTGGAAAGAGGCACCTGCCCCATAGAGCTTACT	600
1	66.501	006A04	00.200116.006A04	ACGTGCGACAAAATAAAAGC	CCTTACCATTTGCATGTTCC	363	ACGTGCGACAAAATAAAAGCGTGACAAATGCGTTTTGCTAATTTTTTGCTGTTTTGAATTTTTTTTTGCCATTTTGCAAACTTTATGGCGAAGCAAAATGGGACAGATTTGCTCATTACTACTTACGAGGGATCTTCAGGAGTCACCCTACTCCCCAGTCACCTGTATTAAAAGTCCAGGAACCCACTGCATGTGATTTACACCCAAATTGTTGTTAACTCCTCAATTATATAGATAGATATTGATAGATAGATAGATAGATAGATAGATAGATAGATAGATAGATAGATATAAATACAAACTTGGACCTGGACTTGGACCCTGGCAGTATTTGGCAAGGGGTGGAACATGCAAATGGTAAGG	276
1	66.647	085A03	00.203937.085A03	CTTCCACGACAACTCATCG	TAGTGGTGACATAGGGGCTC	390	CTTCCACGACAACTCATCGTGCCACCGAGCAGACACTGCAAGTGCTTTAAGAAGAGGGACTTCCTGTTCCCCCTGTTATATATATATATATATATATATATATATATATATATATATATATATATATGTGCCAAGCTCTAGTTCAACATCAACTACTGCAAAAAATATAAACCAGCACTCCCAGGGTTTAAAAGTGAAAAAACAAATTGTATATACATACATACACCCCCCCCAATGGTCAATTTTGCACAAGTACAGTAAACCACAACAACCATTTAGATTTCCTTTAAGTCTGTAATGTGCATTGGACAGTTCAAAGCAAATTGCCGATTGTTCATAATGCACTGGTGTAAAATTTCCAGTAGCAAATGAGCCCCTATGTCACCACTA	no close match
1	66.71	076G01	00.204586.076G01	ATGTCTGTTGAGGAACCTGC	AACCCTCCATTTACTCCAGG	232	ATGTCTGTTGAGGAACCTGCAAGTGTATATATGTATATATATATATATATATATATATATAGTGAGAGATGCAATGGAAGAGATCATTGTNTGGTGTGTATTCCACCAGTGTTAATGGTGGGATACAAATGGCACCAGGTAAAATGCCTGGTTTTGCAGCATGTGATGCTGGGTTTATGTTACTGGCTTAGGAAAAGCTAAATTAATAGGTCCCTGGAGTAAATGGAGGGTT	mult close matches
1	67.066	015H07	00.200018.015H07	CTGAAGCAGTGAAATGGCTC	TGTCTCATACCACATGGCAC	214	CTGAAGCAGTGAAATGGCTCCATGTATGTATGTATGTATGTATGTATGTATGTATGTATAACTTTATTTATAAAGCGCCACAAGGGTACGCAGCGCTGTACAGTCTTACAGAATACAAAATTACACACAGGGAGGACAAGTGATATAATAAATAAATACAATAAATACATATATGTATACATATATATATATAAGTGCCATGTGGTATGAGACA	89
1	67.239	015H12	00.200018.015H12	CTTTTGCACATCTCTCAGGG	TCCAGCAGCAAGTTTTATTTG	291	CTTTTGCACATCTCTCAGGGCCAGTGGCCCATTTAATCGAGAAATATCCTCTAATTAGGGTGCTGCCTGCTCTATCTACAACTGGCGTCCTGTTAGTGTCTTTTTTTCTAGCATTAAACACCTAAATAGCATGCAGTATACAGACAGAAAGAAACAGTAATAAGAAAAGAGAGAGAGATGTCTGATGAGTCAAGTGAATAGATAGATAGATAGATAGATAGATAGATAGATAGATAGATAGATAGATNGATAGATAGATAGATAGATAGACAAATAAAACTTGCTGCTGGA	89
1	67.378	082A10	00.200356.082A10	TGTATGTGGTGTGCTTCCAG	ACTTTCCTGAGATTGGTCCC	372	TGTATGTGGTGTGCTTCCAGTACTTTAACTTTATATATATATATATATATATATATATATATATATATATATATATATATATATATATATATATATATATATATTGTATAGACATTGTACTGTATAGACCAATGTCTAGTAACCCCCAGCAAACAGGGGCCCAGAACAGTATTTGTTTTCTGTTGTTATAAACTGTGACTATTGCATTAAACTCTGCAAGTGACTTTCCTATTCAATAAATACACTCTCTTTGTGCCCACATGTATCTCATATGCATATATTCTGTTTTTCAGCTCCTGTACCATTCCTGATTTTTAGCCACGGCAATGACATTTTTACCATTAACAGTGATGGGACCAATCTCAGGAAAGT	10982; 89
1	67.573	015H05	00.200018.015H05	CGATGAAAGAGGGATAGTGG	TGAAAACATATTGGTCCTGG	357	CGATGAAAGAGGGATAGTGGTAGGGGGTCCAGGGCAACCAGCTTCTTGTAACTGTATTGCAGCCCCCAGTTTTTTAAACATTCCCTGTCTTAAGTGAAACGTCTATCTATCTATCTATCTATCTATCTATCNATCTATCTATCNATCTATCNATCTATCTATCTATCTATCTATCTATCTATCGATNTGATCGATCTATCTATCNATCTATCTGTCTGTCTGTCTATCNATCTATCTATCTATCNATCTATCCGACTATAAGCAATATGACATTATTCATGTTTTTTTTGTTATGCCCAGTGAATTTTTTTTCTTTTATAAATTCCATAGTCACATTCCAGGACCAATATGTTTTCA	89
1	67.744	015H08	00.200018.015H08	TGGTAAAGAAGCCTAATGGC	TTTCCATGTGCAGAAGTCAC	359	TGGTAAAGAAGCCTAATGGCATTGCTTTCTGTGATAATGGAATGATTACGGGGACAAATCAATATTTTGTAGCACAAATTTACTGTCAGAACGTTTATTGAAGTAAAGTTTTGGTTTGTGGTAATATTTTCAATTATGAAGAGTAAACTGCTATTAAAAACTAAAAGCTAGATTTTAGCACAAAGTAAAGATAGATAGATNGATAGAAAGATAGATAGATAGATNGATAGATAGATAGATNGATAGATAGATAGATAGATAGATAGAAATGTACTTAAAATATACAGTATATTTAGACTTTATAAATAGTGCACTTTTGCCCTTCATGATGTCATATTGGTGACTTCTGCACATGGAAA	89
1	68.029	037G09	00.203528.037G09	AAATAAACCTCCCAGCATCC	GTAATGTCCATCCATTTGGG	349	AAATAAACCTCCCAGCATCCAAAAAGTCAGTTGATGGCCCATTTTGCATATGTGAGCTAAGAGATTGCCTAGATGTGTAGAATGATGATAGATAGATAGATAGATAGATAGATAGATAGATAGATAGATAAATAGATACAGCAATCAACCCAATCACACAATTTTGCTTTCTCTCCCCTAGTCTTTCGTCACCCAGTAGTATTCTTACAATTTTCCGGGTACCAGGAAAATTATTTGCCAGCCACTAGCAAGAATCACAGGATCCCCCAGCTACCATTTGCAGTAGATAGATAGATAGATAGATAGATAGATAGATAGATAGACCAAACCCCAAATGGATGGACATTAC	89
1	68.121	114C08	00.200340.114C08	AGAAGAAACCAGTCAGGGTG	GCATAAAGGCAAACACAAAG	397	AGAAGAAACCAGTCAGGGTGTATAGTGTGTTATTTTGTCAGTTGACAGAAAAATATGTATGATCTTCATATGTATATTGCTAAACATAGGTTTAATTTGTAACTTTGTATTACAGAGTATATAGTCTACTAGGATATGCAGCCCATGAGAAAGATTAAACAGATAGATAGATAGATNGATAGATAGATAGATAGATAGATAGATAGATAGATAGATAGATAGATAAGATAGATAGATAGATAGATAGATAGATAGATAGATTANATAGATNGATAGATAGATAGATNGATTGATAGAGGGAAATATACTTTCATCTGAGTATAAGAAAGATATGAGATATATATATATATACCGGTACATTTATTTAAAGGCAAAATCTTTGTGTTTGCCTTTATGC	468
1	68.149	055C05	00.203528.055C05	AAATAAACCTCCCAGCATCC	GTAATGTCCATCCATTTGGG	349	AAATAAACCTCCCAGCATCCAAAAAGTCAGTTGATGGCCCATTTTGCATATGTGAGCTAAGAGATTGCCTAGATGTGTAGAATGATGATAGATAGATAGATAGATAGATAGATAGATAGATAGATAGATAAATAGATACAGCAATCAACCCAATCACACAATTTTGCTTTCTCTCCCCTAGTCTTTCGTCACCCAGTAGTATTCTTACAATTTTCCGGGTACCAGGAAAATTATTTGCCAGCCACTAGCAAGAATCACAGGATCCCCCAGCTACCATTTGCAGTAGATAGATAGATAGATAGATAGATAGATAGATAGATAGACCAAACCCCAAATGGATGGACATTAC	89
1	68.275	080 E09	00.200340.080E09	ACGCGGACTACAAATGAATG	CCCGCAATGTTCTCTATGTC	338	ACGCGGACTACAAATGAATGTATTGCAGCAAGTACAGTATATATATATATATATATATATATATATATATATATATATATATATATATATATATATATATATATATATATATATATATATATATATGCTAAATACACTATGCACTTTACTTGAAATAGAATATAAAACAAAGAAATATATAATAAATATTGTTTCTTTGCTGTGTGAGCACACATCTCTCTAAAATAAAGTTTCCCCTACATAATTTTAAACTTGGATTTAATTTTATTAATTCACAGTCAGGCCTCTTATCCTTTTCTTCAAGTTATGCAATTAATAGACATAGAGAACATTGCGGG	468
1	68.485	044B07	00.201186.044B07	AGGAGTGATACGGAGCTGAG	CTGGAAAATTGATTGCCTTC	366	AGGAGTGATACGGAGCTGAGCACCATGGTGTATGGTTTATACTGTTATGGGGTATGTTATTCTATGAGATATAAGAAAGTGTTAACATATCATAGTTAATATAATATTAAATAATTATTCTTAACAATAATATTATTTATTTATTATTATTATTATTATTATTATTATTATTATTATTATTATTATTATTATTATTATTATTATTATTATTAATAATAATAACTATAATACTATTATATTTCATTATGTGATCCTACATATATACTCCACTCAAGGTGGAGAATTTGAACAGTAAATCTAAAGATGTCTACCTTGTCACAGTAAGAGAAAAGACAGTCTGGCAGAAGAAGGCAATCAATTTTCCAG	234
1	68.72	015H11	00.200018.015H11	GAAGAGCCATGTTTTGGAAC	CACACACACACACACACACG	389	GAAGAGCCATGTTTTGGAACTTTCTGGATTACAAGTGTCTGAATAATAGATATTCACTCCCCAGTGCAAATCAAGTAAAATAGATGGATAGATNGCATAGATAGATAGATGGATGGATAGATNGCATAGATAGATAGATAGATAGATAGATAGATAGATAGATNGATAGATAGATAGATAGATAGATAGATAGATAGATAGATAGATAGATTTCAGAATAGCAATATAAAGAAGTACACTGGACGTCATGATTAAGTAAAAAAATAAATTTGTTTTGTGCATCCTTATATCAGTGTTCTGATGGGTTACCCATTTAATAGCACCTGAGCTTTCCTATATCATATATGTGTGCACCACGTACTTGACTTACGTGTGTGTGTGTGTGTGTG	89
1	69.066	122G04	00.201337.122G04	CTGGGTAAACTGGATGCTTG	ATCACTCAACAAAACAGCCC	399	CTGGGTAAACTGGATGCTTGGAACATACCTCTCTATTACTCTTTATTCATCTATCTGTCTGTCTGTCTGTCTGTCTGTCTGTCTGACTGTCTGTCTGTCTATCTATCTATCTATCTATCTATCTATCTATCTATCTATCTATCTGTCTGTCTGCCAGTCTATTGTCTATATACATACACCCATACATAGAGGGAGAGATACAGGAAGGAAAGGTTGAGAAAATCTTTGTGGAGAATGAGGTTAGAAAACTGTAAATTTGATGAAAAAGAAGAAGGAAGAGAGAAAAAAAATCATTCGGGGAGCTGGGACTGCAGAGAGAACTCAGGTACTGACCCGACACATACACAGTACTAACGGCTGTAGCCAGGGATCAAGGTAAGGGCTGTTTTGTTGAGTGAT	2 close matches
1	69.151	113D06	00.200714.113D06	GTAGTCCAGCAACATCAGGG	GGGACCTCCTTCCTACTGTG	311	GTAGTCCAGCAACATCAGGGTTGTATTCTTAAAGCAATATTGCCCAATAAAACTTTCCCCCAAATCCCCATTAAAATGCAAGAAATCCCCCAATGAGAATCCCAGCTGATGTGAGTATGTATGTATGTATGTATGTATGTATGTATAACTTTATTTATAAAGCGCCACAAGGGTACGCAGCGCTGTACAGTCTTACATAATACAAAATTACACACAGGGAGGACAAGTGATATAATAAATACATACAATAAATACATATATGTATATATATAAGTGCCGTGTGGTATGAGACACAGTAGGAAGGAGGTCCC	644
1	69.254	073A11	00.202277.073A11	AAAGGTAAGAACCCACGGAG	TTACTGATTGGATGCCTTGG	321	AAAGGTAAGAACCCACGGAGCTCCAAAAGGCTTTCCACCGGCAACAACATATATATATATATATATATATATATATATATATATATATATATATAGTATATATGAGTGTATTACATATATGTCAAACACAAGGCCCGGGGGCCAAATCCGGCCCACCTGGCTGTTTTATGTGGCCCTTGGTGAGTGTGTCTGACCATCCAGCCTGATCAATTTCCATTTTCCTCACATAGTAAAAAAAGACTAAGGCGTATATTTATCATGCTGTGTAAAAAGTGGAGCGAAGCATTACCAGTAATGTTGCCCAAGGCATCCAATCAGTAA	1909
1	69.327	025G09	00.200774.025G09	AAACTGTGGTTTTCTGTGCC	AGGAGGTAAGTGGCATGTTG	286	AAACTGTGGTTTTCTGTGCCTTTCAACATTGCAGTCACTCTTCAAACTATTTTCATCCATCTATCTATCTATCTATCTATCTATCTATCTATCNATCTATCTATCTATCTATCTATCTATCTATCTATCTATCTATCNATCTATCTATCTATCTATCGTCTATCTGTGATAGTTCCTGTACCTATAGGCATCTGCCTGTCTGTGTATATATGCACAGTGACTGGGAGGCTTCCATTTAGCTTTGTATTATGGCTTTCTTTGTTCTGCAACATGCCACTTACCTCCT	704
1	69.556	083D10	00.200451.083D10	GGAATATCTGCATTTGTGGC	TAAGCATAATTTTCAGGGCG	170	GGAATATCTGCATTTGTGGCTTTATGGGCTACAACCAAAAAGCAGTGTTTTCACACACACAAACATATATATATATATATATATATATATATATATATATATATATATATATATATATATATATATATATATGTTATTAATGTATATATACGCCCTGAAAATTATGCTTA	234
1	69.967	002G02	00.200207.002G02	GTCTCAACTGTGCCCTTCTG	ATAGCAAAACAAAGCAAGCG	207	GTCTCAACTGTGCCCTTCTGGGTATTATTATCCATGTTCTGTCAGTACATAGACCAAATACTGCATAGGCTACTTTCAGCTATTTATTATGTCACTTGCCTCTGTAAGTTTAGTTTCTGTTTCCTATCTGTTCCACTTTTTGTTAATTTCTGTTTTTCATCATCATCATCATCATCATCATGTTCAGCGCTTGCTTTGTTTTGCTAT	16
1	70.121	122D06	00.200463.122D06	AAGACAAAATGGTAGCTGCG	AGCTCTAACCAGCCAATTCC	341	AAGACAAAATGGTAGCTGCGGGAAAAAAATAAAAATGTAAAACACATAGGTCCCCCAAAAAGCTTCAGTTTAACTTTTCCAACCAAAATTAATGGGTGCTACGTACAAGATTTAGCTAACAAGTTAGCACATTTATATTATCTATATAAATATAGGTATATCTCTATCTCTCTTGTGATCTCTCTAGATGATACTTGATCCACACTAAATAAAAAGGCATGCACCATCAGTTTAACATGCCATAGTGGGCAGTGAAACATTGCATCAACATACATACATACATACATACATACATACAGAGTATACTGTTCATCAGACTGGGGAATTGGCTGGTTAGAGCT	875
1	70.441	028F01	00.202169.028F01	CACTTACATTTGCCCATTTG	TTCACAACCCAGACACACTG	332	CACTTACATTTGCCCATTTGTGTCTGTTAGTTACCCCTCCCATATAGATTGTAAGCTCTACGGGGCAGGGACCTCCATCATCTTGTGTTTCTGACTCTTATTGCAACTGCACCTTGTATTTATTGTATTTATTGTTGTACTTTGTATTTATCCATTATCTTTTGTATTTATCCATTATCTTTAACCCCCTGTCTGTATTAATGTATTCTACTGTACAGCGCTGCGTACATAAGTAGCACTTTATAAATAAAGATATACATACATACATACATACATACAGGCAGGTTAATTGGCTGCAGTGCAAACTGACCACAGTGTGTCTGGGTTGTGAA	890
1	70.639	048G04	00.201557.048G04	TGATTCTCTTGTGGCTTTGG	AAGCAATTTCACTGCCTCAG	211	TGATTCTCTTGTGGCTTTGGGCACCTTGCTTAGATGGTAGATAGATAGATAGATAGATAGATAGATAGATAGATAGATNGATAGATAGATAGATAGATAGATAGATAGCATAAATTTGCAGTGGAAATTAGATTTAAAAAAAAATGGAAAAGAGTCTGTTGGCATAAGCACAACAGAAATTTCCTTTAATACTGAGGCAGTGAAATTGCTT	16
1	70.784	002F04	00.200207.002F04	GGATGGGGCTTATTCCATAG	AATTCCTCATTCCACCATTG	409	GGATGGGGCTTATTCCATAGGAACCAATCAGTGATTGGCTTTATACAGCCAGCTGCAGGTAGAAAAATTAATGCAACTATTTGTTTGGTTGCCATGAGTTACTGCCCATGGGCAAATTTGCCCAGTGTTGATAAATTACCACCAATTGTAACAGAAAATTAAAACTACTTTAAATAAATGATCAGATAAGCATTAGTAGTATCTATCTATCTATCTATCTATCTATCTATCTATCNATGTATCTATCTCTCTATCTATCTATCTATCTCTCTACCTATCTATTTATTTATCTATCTAGCTATTTATCTATTTTTGCAACAGTTTTCTCTAATTTTTTTTATGCCTTTTGTGCTGCAAATTGTTGTTGTGGTTTTGTGAAACAAATTTGCCAATGGTGGA…	16
1	70.876	053D05	00.201557.053D05	AGCAGGTGGAACAATGAAAG	ACTCCTTTACTTCCCGATCC	261	AGCAGGTGGAACAATGAAAGCAAAAAAGTGACTAGTTGTTATTAGTTACCTGTTTATTATTATTATTATTATTATTATTATTACATTCTTTCCTGTGTTTCATATTTTTCCTGCTTTAGGTTGTAGCAAGAGATGATGATCAAGGACTTAACAGCAGATTAACATACTCCTTGGCTTCTGGCAATGAAGATGGAGCATTCACATTGTCATCTAGTGGACAGCTAAGCCTTATAAAAAGTTTGGATCGGGAAGTAAAGGAGT	16
1	70.978	048A11	00.201905.048A11	TACACGACAGCACCACACTC	AAACATTTGCCCAGACATTG	322	TACACGACAGCACCACACTCCCCTGTGCACGGAATACCATTGGTTGTACATGCAATTATAATACACTAATATTCATTTGAACAACAAGACCCTTGGTGCTGGTTGTGTTTGTTTCAGTATATATATATACTGTAGATATAGATAGATAGATAGATAGATAGATAGATAGATAGATAGATAGATAGATAGATAAATAAAATAAACAGTTATTATCACTGGTGCATCTACTACAAATTAAATAAATTATTAAATAATATAGCTGCTGTGTAGTCAAATGGGCAGCCATTCAAGTAAAAATTGGGCAATGTCTGGGCAAATGTTT	16
1	71.039	027H10	00.201905.027H10	TCAGAATGAAAGGCAGGAAG	CTGTGGGAGGTGTTAGTTGC	325	TCAGAATGAAAGGCAGGAAGGACGCCAAGTGCTAGTATACAGAAGAACAAGGAGTGCATATTGATGCAAGCACCTATAATGAAAATGGTTTTATGTGCATCTGACTGATACAATTGCACTTATGCATGTACACAAGTCCTTATATTTGTGTATGTATTTGTGTATTATGAGTCTGTATAGGTATATGTCTATCTATCTATCTATCTATCTATCTATCTATCTATCNATCTATTTCTATAAATACAAATGTCCATTGGGGTTGAACTTCATGGTCTTTAGTCAACCCAAATTAATTATGTAACTATGCAACTAACACCTCCCACAG	16
1	71.127	084D03	00.203670.084D03	TCAGGAAATCCAACGATACC	GTGACCTAGTGTGGTGGTCC	301	TCAGGAAATCCAACGATACCAACATTTGGAATATGTAGATGTCAATGATATTCGCAGAGATGTCCGTAAGAAGCTGAGCAGGTCTAGCATGAGAGTGAGTGAAATAATGTAAATATACAGATAACATGTGAATTATCTTAAATGGTAATACAGAGAGAGTGTGTGTGTGTGTATGTATGTATGTGTGTATATATATATATATATATATATATANATATATATATATATATATATATATATATATATATATATATATATATATATATATATACCTATAAGAAGGACCACCACACTAGGTCAC	no close match
1	71.474	073C03	00.201905.073C03	CATGACAACTGCTGATTTGC	AGAGAGTGAAACATGCCCAC	353	CATGACAACTGCTGATTTGCAGAACATTATCAGATAATTCTTTATATGCTGTAGTTTTACCATTTCAGAAGTGTGTCAGTTATTAACTTTTTGTTATTTGACTACACTAACGCACTTTTTTTTACACATCAGTCATATTTTATACCAGTTTTATGAAGCTGAACTTATATTTTCTTTTATTTACTTAAAGTCAAAATCTTAACTCAGTGTTTATATATATATATATATATATATATATATATATATATATATATATATATATATATATAATACAGGGTTAAAACACAGCTAACTGGAGCTCTGTATTCCTTACTGTATGCAGAAGAATGAGGAGTGGGCATGTTTCACTCTCT	16
1	71.787	122D02	00.200575.122D02	AAGGAAAACTACACCCCAGG	CACCCAACAGGAAATAATGC	175	AAGGAAAACTACACCCCAGGGCCTCCTCCTGGGATCATACAATTCACAGCGCACACAAACAAGCCAAGGCACACATACATACATACATACATACATACCAACCAATTAATGGGCACACTTTTGCTCCCACACTTCTTCCTGTTACAATTAGAGTTGCATTATTTCCTGTTGGGTG	16
1	72.31	016C06	00.200824.016C06	AACTTGGGAATTGTGTGACC	TATCGGGTTTATCATCACGG	332	AACTTGGGAATTGTGTGACCATGAGTATATAATTTTATAGTACCAAATAACCCATTCAATTCTATCTATCTACTGTATCTATCTATCTATCTATCTATCTGTCTGTCTGTCTGTCTGTCTGTCTATCTATCTGTCTATCAAACTGTCTTGATCTATTTTGCTTTCTTTTCCTGTGAAACAAAGTCATGTTTGCATCAGTAAGCAAATTCGTATTATACGTGCTAAAGGTCAATGCAGATTGCAGAGGTATATTGGTGTCCAGGCAGCATGCAAGACAGAATAAGTTCAAGGTAGATTGGACATAAATATCACCCGTGATGATAAACCCGATA	16
1	72.578	039 E04	00.204606.039E04	CCGCTCTCAAAACAGAAAAC	GAGCAACTGGACATGGAAAG	374	CCGCTCTCAAAACAGAAAACACACGGGATAAACCCCCTTCCTCCACCTCCTCCCCCCTTATGCCAAGCAGTGAAACTCCAGCAAGCAGCAATAGTGCCCCCCCCCCCCCTTACCATGATCAGAGTGTGGTTCCGCTGCTCAGCTGTGCCACTGCTGCCCGCTGTCTCTGCATCCTGCTGCTGCTGCTGCTTGACCTGCTGCTGCTGCTGGTGCTGCTGGTGGTGATGCTTGTTGCCACCAGCTCCTCCAGAGGCTGACCCTGCAGCTGCTCCTGCAGACGCACCTCCTTGGCTGCTGCTTGACTTCTTGGCTCTTTGCTCCAGGCTCCTCTGGTAAAGATTCACCGTGTCCCTTCTTTCCATGTCCAGTTGCTC	16
1	72.735	021C02	00.200665.021C02	TAAAGATCGCAAATATCCCG	TTCAAGTTCTAACAAGTGCAGTG	374	TAAAGATCGCAAATATCCCGAAAATGCTTACGAAAAAATTGTATTACTCACAATAATGTCGTATAGGCGATCCGAAAGTCACGAAATTTTCGTACTGACCATTGTAAACAGCGGCAGAGCCTTTCCAAATTAATAGACAAAAAATAGACAAGAAATACACTACGGGCGTTCGTGTCTTAGTGAATCTCCCCCTTATATTTAAATAAATACATCATGCTAGAGAATTTTATATAAAGGCTATTTAACAAACTTGGGTACCCCTTTTATCACTACTATTGCTTTAGCTCTACATCTATCTATCTATCTATCTATCTATCTATCTATCTANCTTACCTATCTATATTGAAAATGCACTGCACTTGTTAGAACTTGAA	16
1	72.798	025D06	00.201323.025D06	CTTACGGGTGTGGATCAGTC	AACCGCATTCTTGTTCTCAG	278	CTTACGGGTGTGGATCAGTCTCTGGGCAGAGACTGTGGGATAGAATGTACAATATAGGGCCATAATATACCTGTGGACCTTTAGCAGCAGTTTAAGCTAAAGGTCAGGGGGTGTTATATAATAATAATAATAATNATAATAATAATAATNATAATNATAATATCTAGAAGTTAAACAGTCAAATAATATATATAGCTTACAGACAGCAACCACCCCCAATTGCTTTGTTGCCCTGCCCCCCCATCAATAAACATGGCACTGAGAACAAGAATGCGGTT	16
1	72.832	090 E11	00.201537.090E11	GCACAGACACTGGCAAATAAC	TGGTAAGATTCCAAAGTGGC	355	GCACAGACACTGGCAAATAACATCCAGTCTGAACATTAGTGCTTGCTTGAGCATTTGTGTAAAATGAATAATTCTACTGCATTACATGCAGTCCATATACTTGCTTACAGCCTCATACAAGTTGAATGTATATATTTATATATATATATATATATATATATATATATAGTTTGAGCTGAATTGTCAGCTAAATAGACACATGCATAAATACTTTACAAAATCAGAGGATTTGTTAAATTTATATGAGTGTGACCAGCATCTGGAGATTTTCAGAGCCAGACATAATATGAGAATTTGCTAAGTAATACTGTAATAATGCAGCCATTCCGTTCTCTGCCACTTTGGAATCTTACCA	16
1	72.835	044B09	00.201191.044B09	TCCATCCTCCTGTGTCTTTG	AGTGGGTGGGACCTAATCTC	206	TCCATCCTCCTGTGTCTTTGACTCTTAATTTATTGCAACTGTATTTATCTTGTATTTATCTGTATTTATTGTTATACTTTGTATTTATCTATTATTATCTTAATAATCCCCTGTTTGTACAGATATACATACATACATACATACATACATATTTATATATTAGCCTTTAGGGCTGTGGCACATGGGGAGATTAGGTCCCACCCACT	16
1	73.173	119D07	00.200312.119D07	ACTTGTGAGCCTTTGTCAGG	TATCTCTGGAGGTTTGCAGG	352	ACTTGTGAGCCTTTGTCAGGGTTCAACCCATTTGTATTGAGTGTGCCTTATTTATCTATCTATCNATCTATCTATCTATCTATCNATCTATCTATCTATCTATCTATCTATCTATCTATCTATCTATCTATCTATCTATCNATCTATCTATCTATCTATCTATCTATCTATCNATCTATCTATCTAGCACAAAGACTAGAACTGCAGCTCTATAAATTGCACTAAACATACATAAAAAACACTGGAATATGCATATGAGTATACCCTTTGATGTATCTTAATAAAGTGTATATTTCTTACAGATCTGGATAAAGGAAAGAATGTTATTAGGACCTGCAAACCTCCAGAGATA	424
1	73.263	077H12	00.200581.077H12	TCCCAAGTATTGCCTTTATATTG	ACTGACTTCATAACCTGGCG	353	TCCCAAGTATTGCCTTTATATTGTAGTGGTAAGTGGTAAATTCTAATATAGAGCTGCTAATTTTACATAAATGTGCAATTAAAGTGTTGTATCACAGTATTGTACCACTATCCAATAAATCTGCTCAGAGAGAAAGTGAATATACTAAATCCACCAAAATAAAAAAAATATACATAAGACAGGTGAGTAGAAATGATTTACAGGTCAAAATATTGAGTATATATATATATATATATATATATATATATATATATATATATATATATNTATATATATATATATATATATATATATATATATATATATATATNTATATATATTAAACCCCAAACTCGCCAGGTTATGAAGTCAGT	1389
1	73.401	025B01	00.201268.025B01	AGTGCTGCTTAACTTGCTGG	CTTCACACTGATAGGAAGCG	272	AGTGCTGCTTAACTTGCTGGCACTATATATAAAAATAAATGATGATGATGATGATGATGATGATGATGATGATGATGATGATGATGATGATGATGATGATGATGAATTTATGGATTCTCTTACCAATATGTAAGGAATAGTTTTTAGATAAAATGGTGTTTTAGTAACAGTTCTTAAAAGAGTTGCATTTCAGACTTGAGCTGGGAGTAAGATTGTATTTGTCTTTCTTTTTTATAGTACAAGAAGGAAATACGCTTCCTATCAGTGTGAAG	no close match
1	73.757	117F08	00.200581.117F08	GTGAATCGGCATCCATAGAC	CCAGCAAAGGTACAGACACC	361	GTGAATCGGCATCCATAGACAGATTTTTAACATGGGCTGACACCTACAATTGGGTCCTCATACCGGTCAGAATGGGTCTTAATGACTTTAATGAACCAAAATGCTGCTACTATAGGTAACAACTGTAAATATAAGGTTTATTATTACCGTATGGCATGATAGTGTGTACTATAAGAAAGAAAGAAAGAAAGAAAGAAAGAAAGAAAGAAAGAAAGAAAGAAAGAAAGAAAGAAAGAAAGAAAGAAAGAAAGAAAGAAAGAAAGAAAGAAAGTACAATGCTTGTACTCATCTAGTGGATCTGCGGGCAAGCATTATGTTCATGGGATAAACATAATAAAAATGGTGTCTGTACCTTTGCTGG	558
1	74.099	116A10	00.200193.116A10	AATCATAAAATGTCTCTTTCAAGC	GATAGTGTCCCTTTGCCAC	375	AATCATAAAATGTCTCTTTCAAGCAGATCATATGTACTAGCAAACAGAATATTCTTAACAATCAGATCATTTGGAATAGCATGTATGTATGTATGTATGTATGTATATCTTTATTTATAAAGCGCTACTTATGTACGCAGCGCTGTACAGTAGAATACATTAATACAAACAGGGAACATTAAATGATATTAACTTGTATATATAAAAATGGTTCATGACTATTGTAATTCCATAAGCTCTGTAAAGACTCACTAACTACTTAAACTCTATTTATATTATGTAATGTTTACATTTTGCAAATATATTTATTTGGCCTCTTTAAATACAAAAACTATTTATATATAAATATCCCAATTGTGGCAAAGGGACACTATC	mult close matches
1	74.361	047H01	00.201813.047H01	CTGGGTCAGGTTCATACTGC	TTAGGAGGCTTGGTTACAGG	390	CTGGGTCAGGTTCATACTGCATAATAAACTCATAAATATAAAATAGGGATAGACCACCTAACTCTTACTCTGTTATCTGTATCTCACAAATGTCATCTTATGGAACATTAAAAATAAAAGACTAAAAAGCTCTACACCCATTATAGATNGATAGATAGATAGATAGATAGATAGATAGATAAAGAGATAGATAGAGAGATAGATAGATNGATAGATAGATAGATAGATAAAGAGATAGATAGAGAGATAGATNGATAGATAGATAGATAGATAGATNGATAGATAGATAGAAAGTTGTCTCCTTCTCCTGTATTTTCTTAAAAAAGGTTCTATAACATTTTTTCCTGCACATTTTTTCATTCAAGTATATCCTGTAACCAAGCCTCCTAA	54
1	74.393	054C11	00.201813.054C11	AACTCTATGGGGCTAGGTTTG	TCCTAAGCAAGCACAGTTGC	198	AACTCTATGGGGCTAGGTTTGTTACTTATTTAGTATTTATTACTATGCTTCTTCTCCCTTTCTACTCTGTAAAATTGTACAGCACTGCATATTCATAGTGTGCTTTATAAATAAAGTTATACATACATACATACATACATACATAAATACATACATACATAGTAGCATTATCTCTAAAGCAACTGTGCTTGCTTAGGA	54
1	74.534	115F10	00.200193.115F10	AAACCCAACAAGAAATGCTG	TCCCTTTTAGGCAAATCTCC	331	AAACCCAACAAGAAATGCTGCATTAAGACATTTAAACTTATGGGCTACACATTCAATTCTGTCCCATATGTTGCATTTATAAGGCCCTACTAAATACTTCACTAAAGATCTGGTTGGACATTATGGGGGTGGACACTCCTAACAGGATATACAGTATGATCGAGACAGCAAGATAGATAGATAGATAGATAGATNGAATAGATAGATAGATAGATAGATAGATNGAATAGATGGATAAATAGTTAGATAAATAGATAGATNGATAAATAGATAAATCGATAGTAAACCGAAAGGTTCCTTATTCATCAGTAGGAGATTTGCCTAAAAGGGA	424
1	74.577	116H06	00.200029.116H06	ACAGACCACACCACTTCCTG	ATTCTGCCCTTTGACTACCC	198	ACAGACCACACCACTTCCTGGCATTGTGTTCATATTTGATGAGACAAAAGTAGGTCTATGGGCACTGATAAAGAATGCTGTAAACAGTCAGCTTGAAAGATAGATTAAGTAAGTAAGTAAGTAAGTAAGTAAGTTAAAACAGTAAAGCTGGCCATACACCATGTGATCCTCTCATTTGGGGTAGTCAAAGGGCAGAAT	60
1	74.648	016F05	00.200193.016F05	ACAGAACCCATGCTTCAATG	CCACATAAAACAGCCAGGTG	381	ACAGAACCCATGCTTCAATGCATGTACAGTGTCTAGTTTAACAGTGTCTAGTTTAAGGTAAGACAGGAAAATGAAGAACTTTGTAACCTTGTTTTAAAATACATAAGTAAACATAAGCAGCCAAACAGTTTGCAAAATATGCATTTAGTTTATTTTTAGTGATGCTAACAGGTAGAGCAAGATAGTCCAACTGGAGTGATAGATAGCCAGACTGACTGCAGAGATAGCCAGACTGGAGGGATAGATAGATAGATAGATAGATAGATAGATAGATAGATATATATTAAGGTTAATAGTAAGCAGGGCATTAACACTTTAAATCATATATGTCAAACACAAGGCCCGGGGGCCAAATCCAGCCCACCTGGCTGTTTTATGTGG	60
1	74.82	116G06	00.200029.116G06	TGGGTGCAGGTCATAAAATAG	TTTGATTTGAGGTGTGGGTC	296	TGGGTGCAGGTCATAAAATAGACATATAGAGAAATAGTACCACATGCTCAGGGACTTAGTGCAAAAGAAAAAAGTATTTTGAATCATTATTTTCAATAAACTTTTTTTCTTTTGCACCAAGTCATTGAGCATGTGGTTTCTTTCTTTCTTTCTTTCTTTCTTTCTTTCTTTCTTTCTTTCTTTCTTTCTTTCTTTCTTTCTTTCTTTCTTTCTTTCTTTCTTTCTTTCTTTCTCTCTCTTTCTCTCTCTCTATATATATATGAAATAATTCAGTAGGACCCACACCTCAAATCAAA	60
1	74.899	116D04	00.200029.116D04	AGTAAAAGGCAAGGACAGGC	TTGCTGTTGGAGAAAGTTGC	215	AGTAAAAGGCAAGGACAGGCATTATTAATTCAAAATATTGATATTTTAGAATATTCATTATGGATTCAATTATATATCTATCTATCTATCTATCTATCTATCTATCACATAAGGCAAATCTGGAAAGAAAAGCAGCTCTATATCAGACTAAATTGCACCATGCAACATGGCCAATATGCCACAAATTTGGTGCATGCAACTTTCTCCAACAGCAA	60
1	74.938	113B02	00.200421.113B02	ATCGGAGACACTAAGGGGAG	AACGTGAAAATACACCCAGG	283	ATCGGAGACACTAAGGGGAGGGCCCTGCTCACAAGAGCTTACATTCTATCTATCNATCTAAGCTATCTATCTATTTATCTATCNATCTAATCTATCAATCTATCNATCTATCTATCTATCTATCNATCTAATATATCTATCTATCAATCTATCTATCAAATCTATCTATTTATTTATCNATCTAATCTATCTATTTATCCATCTAACATTTATATTTATCATGTTTAGCTAATGTGCTGAGTTGTAAAGACTTCTTAGTAGATCCTGGGTGTATTTTCACGTT	8
1	75.038	070H10	00.202903.070H10	CTGCTCCTTAGTCTTGCACC	AATAAAAGAAGAGAATGCCGC	324	CTGCTCCTTAGTCTTGCACCTTTGCATAAAAATAACATTTTATGATTTCCAAACCCTCCTATTATTTGTAATATGTAAATAGAAAATGTGCACTTTAGCCCATAATGTTCTACACAGTGTCTAACAGTTATGCATATGAGATTAAGGGCACATTAGTACGTTTGTATATTGTGTGTGTGTGTGTGTGTATATATATATATATATATATATATATATATATATATATATATATATATATATATAATTCAGTCTTTGTAGTGTCTGCACTCAAATGCCATAAACTTTATTTCTTGCGGGGTGAATGCGGCATTCTCTTCTTTTATT	60
1	75.081	116B08	00.200029.116B08	GCTGGCAAAATCCATTAGAG	GAAAGATCCCTGTCTTGTGG	345	GCTGGCAAAATCCATTAGAGCACCTCTAAATCAGGTGGCACTGAGGCCCGTTTGTGAGTCCAGGTCCAATTACATTTTTACAGAGTTGCATTAACCTTGGGTTCACAGATATGTTAAAGGAGGCTGGTAGTTATAAATATATTATAGCAGACAGACAGATAGATAGATNGATNGATAGATAGATAGATAGATAGATAGATAGATAGATAGATAGATAGATAGATAGACAGATAGACAGACAGACTTGGATAAGGATAGGTACAACCAACACACAGTATAAATTCAAAAGGGTAAGTGCCTGTATTTTATTCACAGCAGGGGGTTTCCACAAGACAGGGATCTTTC	60
1	75.126	115D08	00.200386.115D08	AAGGCTGATTCCTCAAATCC	AGGCTGTGTGACTCTCCAAG	311	AAGGCTGATTCCTCAAATCCCATTATTGCAGTAACCACAAACATGACAAGACTTTGAGATTGATAGATAGATAGATAGATAGATAGATAGATAGATAGATAGATAGATAGATAGATAGGTCCTCTATCTCTATTCATCTATTTTTATTTCTTAAGTTCAGTTCATGATTTTCCATGCTGTGGCTAATTATCTACTCTTTTTTTACTTGACTTGGGGCCTGGCTATTATATTACAATAATTTCATACAAAGAGGTCTGTGGAGATCTGGGGCATGCTGGGCAATAGAAATCTCTTGGAGAGTCACACAGCCT	73
1	75.261	113F12	00.200029.113F12	CCAATATAAAGGCAGTTTTGATG	TGCCAATTCAACCTCCTAAC	395	CCAATATAAAGGCAGTTTTGATGAAAAGACAGAATGCAATTTTTTTTACAACAATTGGGGGTTTATTGGTGTGTTAAGGTGGTCAGGTTGCATAATTACTTATTTATTATGATGAGGGATCCTTTGGTTTTGTTAGAAACTGTTTTTAGGTAGATACATAGATGGATNGATAGATAGATAGATAGATAGATAGATAGATNGATAGATAGATAGATNGATAGATAGATAGATNGATAGATAGATAGATAGATAGATAGATNGATAGATAGATAGATAGATAGATAGATAGATAGATAGATAGATAGATAGATAGATAGATTCAAATTATTCAGAAAGTTGTTTTCAGGCCAAGAATGAATTTATTTTTGAATTTTTGTTAGGAGGTTGAATTGGCA	60
1	75.311	116F05	00.200029.116F05	GCTAATACAGGCCACACTGC	AAAATAATGGAGGTGAGGGG	368	GCTAATACAGGCCACACTGCAATTGTAAGGTGGTCCGGAATAAAGCAGATACAATATCCTTATATATAGCTAGATAGATAGATNGATAGATNGATAGATAGATAGATAGATAGATNGATAGATAGATAGATAGATAGATACATACATACATACATTGAATATAATTGAATATGTGTTAACGAATAATGTCATAGTGAATGTCATGGCTATAACAGAGACATATTTGTTGGTGTCAATGTCAGTAACTGTGGCATTATGTTTCTCTTTCTGATGGACTGAGGTTGTACTCCACTCCTATAACATAGGATTGTTCTTATATATAATTTTTCTCTCTCACACACTCTCTAGCCCCTCACCTCCATTATTTT	60
1	75.467	115G12	00.200029.115G12	TTCCTGCTCTAACCCTGATG	CATACCACTTCTGGGCACTC	321	TTCCTGCTCTAACCCTGATGCGCTAAGGAAGCACTAGAAACATATTTACTAAAAGATATTACAGAATGGACTAATGCATTTTACATTGATTTTCAAACCTGAGGGGAAAGCACCTGCGACTAAAGGTTGCTAAACACTAGCCAGCCTTTATCACTGTCCTATTATCCTCGGCTAGATCGAATGCCCTACCCACCTGTTTGAAGGGCATATCTATCTATCTATCTATCTATCNNTCTTTCTCTCTCTCTATCTATCTCTATATTTATCTCTGTGAACACCTGTAATGCATATTTTTCCCCCTGAGTGCCCAGAAGTGGTATG	60
1	75.784	018F03	00.200651.018F03	CTGAAAGGTTGGGATCTGAG	TTTGAATGACACAGAAAATGC	394	CTGAAAGGTTGGGATCTGAGTGGGAGTATAATGTACTTTGTATCTATACTGCAGTGAACTATTTCAATACAAAACATGTTTTATGAAAAGTATTGATGCTTCAGTATCTATCTATCTATCTATCTATCTATCTATCTATCTATCTATCTATCAATCAATCTATCTATCNATCTATCTATCTATCTATCTATCTATCTATNTATCTATCTATCTATCTATCNATCTATCTATCAATCAATCTATCTATTTTTCTATCTAAGTAGATATGTGTTTGTATATGACAAGAATGAATTAAACAGTGTTGTGTTTCCGAACTATCAATGTAAATATTTTAATACCATTTATTGATACTGTCCATTAATGAAAACAAAATGCATTTTCTGTGTCATTCAAA	110
1	76.173	080F08	00.200504.080F08	CTCAAACCAGGCATAACCAG	TTTTCCACTGCTAACACCAG	314	CTCAAACCAGGCATAACCAGGCAAATTCGCAAAAGGCATTGAAGTCAATAGGCACAAATTTTATGCGGGTGACATTTTTTACGCACAACTTTTTTTCTTACTCCATATGCATTAAAGTCAATGGGCATTTTTTCCAGAGACTTTTTTTGTCTGCAACATTTTGGCGACTTTTTTTGTCTCTTATTATATATATATATNTATATGTATATATATATATATATATATATATATATATATATATATATATATATATATATACTGTGTATATATATATTATTTTGGTTATTTGGGAACCTGGTGTTAGCAGTGGAAAA	90
1	76.205	065C09	00.214684.065C09	AAGATCAAATATCATTACAGGCAG	CTTGTTTCCCCTCTTTTCTTG	362	AAGATCAAATATCATTACAGGCAGAAATTCCAGATACCAAAATATCTTAAAGTTTCAAAGTTTATCTAAATATAAACATACATGTCAGCAGAAATGTTTCACTATTTTGAGTTTTAATATAAACACTTATGGTTAAAAATATAATTTACTTGTTGAAAAATTTAACTTTATATATATATATATATATATATATATATATATATATTTATATTTATATATATATATATATATATACAGTATATATATATATATATATATATATTTACAGATCTTTGAATATGACACACAAAGCTTTAACTGTCTTCTGCATAAAAAATCTTAATTAAGTTTTTTGCAAATTGCAAGAAAAGAGGGGAAACAAG	54
1	76.321	041G12	00.204015.041G12	CCCATTGAGGAAGACCAGTAG	CTGGAGGCAGAGACGTACAC	400	CCCATTGAGGAAGACCAGTAGTAAAGCAACATGGTCCTGAACAGGCAGCCGAATTGTGAATTTGTCTTAATTCATCATCATNATCATCATCATCATCATCATCATCATCATTTATGTATATAGAGCCAGCAAATTATGCAGCGCTTCACAATAAATTTTAACAAACAGGGATCTTGAAAAGTTAAACAAATAAGGGTATACAGAGTAAAAATAGGATCAGAGGGTCCCGCTTGCAAGAGCTTACAATCTACACTAACTCAGCCCATTTATTTCAATAATAAGCCAAACGACAGATACAAAGTATGATATAACAATCCACTGATTTCCTTCAACAAAAATAATCTTTTATTACCTTTGCATGCAGATAATTATCTAAGGGGGTGTACGTCTCTGCCTCCAG	54; 10094
1	76.441	032G11	00.204613.032G11	ATGGTTTAGGTGGAGGTTCC	CAATATCTGGTTGGGGATTG	211	ATGGTTTAGGTGGAGGTTCCGTGATTTATATATATACTGTATATATGTCTTCTTGTGATTTCTCTATCTATNTNTGTATCTATCTATCTATCTATCTATCTATCTCTGTCTGGCTTGGGCAGACTTAATCTATGGCTGTATGCAGTCCTCACCCAATGGGCCTCTGAGGCCATCCTGATTAATATCTGTCACAATCCCCAACCAGATATTG	54; 15341
1	76.48	038D08	00.218751.038D08	ATCTATCTTTCCATCTGCCG	TAATGCTAACGGCCTACTGC	359	ATCTATCTTTCCATCTGCCGATCCATCTGTCCATCTATCTATTTGTCTATCTATCTATCNATCTATCTATCTATCTATCTATCTATCTATCTATCTATCTATCTATCTATCNATCTATCTATCTATCTATCCTGTAGCCTTCTGTCTGTCTGTCTGTCTATCCATTCATCTGTTTATCTATCTATGAAATGTAAATATCTTAAATATCTTTTACAATTGTCATAACATTGTCTTTGCAAGTTTTTTTATAATTTTGCCATAAAAGTATTTGCCCAATGCTTTTACATTACTTATCTGACCCCCCATGTTCCTCTATGAGGGGGCAGCCATATTTGTACAGCAGTAGGCCGTTAGCATTA	54 close match
1	76.63	082F01	00.204015.082F01	CTCTGATCTACCCCTTTCCC	GGGAGTGGTCCTAAGCAAAG	386	CTCTGATCTACCCCTTTCCCCCCTTCCCCGATCTGAATAAATATAAACAAGAAATACATCACTACCCACTATATGGTCTTAAGTTCAGTAAATTAGCAAAGTACCATGAGATGTTGTAAATATGAAAACCACGATAACTGTAACGGACCATTTATGCTTTTGTCCCCCCCCCCATTTCCTTTCTGTATGTCACCCTGACTTGTGTTTATATTTGAAAAATAAAAACAAAGAATATATATATATATATATATATATATATATATATATATATATATTAAAAAAAACTTGAATACCTTGAATTTTTGGAGTGTGTAACTTGAAAAAGCTCAAAAAATTAAAAAAACCTAAATTGAAAAGATGGCTTGACTTTGCTTAGGACCACTCCC	54
1	76.655	114H01	00.200504.114H01	GGGGTATCGTTATTCTTTATTCTC	TGGTGGTAGAGCTGAGGAAG	339	GGGGTATCGTTATTCTTTATTCTCACTGTCTAATTTATGATAGCTATTTTGAGTGCATCACTGAACTCATATACACTATCTATCTATCTATCTATCTATCTATCTATCTATCTATCTATCTATCNATCTATCTATCTATCTATCTATCTATCNATCTATCGACCTATCTANNTATCTATCTATCTATCTATCTATCTATCTATCTGTCTATCNATCTATCTGTATATCNATCTATCTGTCTGACTAGGCTAGCCTGCATGTACTTGTGTATCCACAGTACAGTGATTGTGCCTGTGCCAATCAAGTTGTAGAGGGTTCTCTTCCTCAGCTCTACCACCA	90
1	76.727	116A11	00.200352.116A11	AATCCACATTCTCAACCCTG	GGGTATATCATTTGCTTTGGG	337	AATCCACATTCTCAACCCTGGATTTTTATGTATTGTAGATTTTTGTGCTATATATACAGTATATATATAGNTAGATAGATAGATNGATAGATAGATAGATAGATAGATAGATAGATAGATAGATAGATAGNNAGATAGATAGATAGAAAATCCTGATTGAGGGTTTTGAGAGTTTTGAAAGCTGCAAGGGCTGAGTACTGGGTATGCCTTTTTTAATAAAATAATAGCAAATAAACTGTAATAATAAGCAAAGCCAATTTAACATTAAACTGTTTTGGCACGCATAGGCAAGGCCAATGTTAGATTCATCTCAAAGCCCAAAGCAAATGATATACCC	90
1	76.959	113G11	00.200386.113G11	ACCCAAGGAAAGAAACCAAC	GCTTAGTGACCACATCTGCC	301	ACCCAAGGAAAGAAACCAACAGCTCAGGTAGCCTTATATATAATAAAAAAAAATGTTTAGAGAATGTGATAAAAATAGCAATAAATAAGTATAAAAATTCACATTTTGCAATGTAAAATTCTTTGTTAGACATTTGTTGCATTGTGAACTTTATAATCGTGCATAGCGCATTTTTAAGACGTGCTTGAAGTTGGTGTTCTCTTAATAAGTAAGTAAGTAAGTAAGTAAGTTATATACTGCGCAATGGTGCAAACTATAACATTTGCAATGCTTCTTACATTGGCAGATGTGGTCACTAAGC	2
1	77.033	114D08	00.200352.114D08	TCATGGTTACACGCTCAGTG	ACACTCCTTCACCCCTCTTC	377	TCATGGTTACACGCTCAGTGCAGAGTCAAGGAAAAAGCGTTGCTTATCAAAAATAATAAAAACTTCCTATAACCATCTAATCAGTTCAGTAGCTCTTAGATCTGACATTTATTTATTTATTTATTTATTTATTTACTGGAACAAATGATCTCTTCTGTGCATTATATCAGTGTATTGCACAAAATATTCATAGATGCATGTACTAGTATATAGACCAGGCTGAGTTATCTAGTAAAAACTCCATAATAAATAACCACTCTGTGTTTATAATAACTACAGCAGCACCCAACAAGCGGTAACCCACACGTCAGATGACTGTTTTTTATTAGTGTTTAATACAATAAGGCCGCCTAGTAGGAAGAGGGGTGAAGGAGTGT	90
1	77.107	113B01	00.200731.113B01	TCTATCAGCCGTGGTACAGG	ATACACACATGCAGGCAGAC	288	TCTATCAGCCGTGGTACAGGGGCTGAGAGCAAAGGGGATAATTATATACAATGGGACATGGAATGTCTGTCTGTCTATCNATCTATCTATCTATCTATCTATCTATCTATCNAACNATCNATCTATCTTTCTATCTATCTATCTATCTATCTATCTATCTATCTATCTATCNATCTATCTATCTATCTATCTATCTAAATTTATCTATCTATCNATCTATCTATCTATATCATCNATCNATCNATCNATCTATCTANNTATCTATCTAGTCTGCCTGCATGTGTGTAT	617
1	77.151	094C12	00.202081.094C12	GTCGATGGCTGTGTATAGGC	GGGCTGATTTGTTTATGTGG	120	GTCGATGGCTGTGTATAGGCTGTGTGTATATATATATATATATATATATATATATATTGTCAATAATAAGTGATGTTATTGCATAAATCAGTCTTGGCCTCCACATAAACAAATCAGCCC	6197; 110
1	77.206	001F04	00.200204.001F04	CCTGCGCTATGGTGATAAAC	CTAGAGGATTTCATGCTGGG	428	CCTGCGCTATGGTGATAAACAATTACGATTTTATTGTAAATGAAAATGGCGAGTCAGACAGATCGTGATTCATTTTACACAACTATATACTGTGTATGTGTGTATATATATATATATATATATATATATATAAAGGAGCAATAGAGGCCAGCACTCACTGGACTTTGTGAAATAACAAAAATAAATGATATACAAAAAAGTATCACTGCATGGTTTTTATTTATCCGAAGTTTCAGTTCACAACAGGAACTTTCATCAGGGATGATATATATATATATATATATATATATATATTTTTTTTTTTTTATTTCAAAGGACGTCATAAGCGCACTCCAGGGACTTTTCATAAAAAATTCAGTCATTATTTTCACATTGCCATCCGATTTTATGTGTGTGTGT…	54 close match
1	77.281	001D12	00.200204.001D12	TAAAATGAACCCATCATCCG	AACTTACCCATCATCCCTCC	397	TAAAATGAACCCATCATCCGCAGGACTTAAAAGATATTTTGCTTTGCACAAATAAAAGGAAAAAGAAAGTGCTGGGTTCATTTTTGCTCTGTATTTCAAATTCATGGAATGTATTAGATTAAATTAGATTTTATATATATATATATATATATATATATCATTATTTTTTGAGCACTAGATAGAGGCATATTTAAGGTTCAATATTGTGAAGACTGTGTTATTTGATAGTAATTTGGGGGAAGATACCACACTGAAGATTGTCTATAGTATCTCCTTGATTCTCGTGTAATGTAAAACTTTATATTATGATATTGTTGTAATGTAGAATTTTAACCATATAGGGTAGGTATGTTGAAGGGCTAAAAAGTTATTCAGTAGGAGGGATGATGGGTAAGTT	54
1	77.386	070G02	00.202081.070G02	GCTTTTACCGATACTGGTCG	GGGGATGCAGGTTAGGTTAC	209	GCTTTTACCGATACTGGTCGCCTTGTCTCCCGTTTCGTACGATAATATCAGTGAGTGATAGCCCACCTTTAGCTACAAAGGGGTGTGTATAGAAAGCCTCAGCCTTCTAGTATTTATTTATATATATNTATATATATATATATNTATATATATATATATATATATATATATATTAAAATTACCCTTTATGTAACCTAACCTGCATCCCC	110
1	77.895	041G08	00.203458.041G08	TACACTCCTTGCATCCTGTG	GGGACAGATTTGCTCATCAC	399	TACACTCCTTGCATCCTGTGACAGATCTGGTGTAATTTATAAATATGCAGCTTCTACTATTATTTTCCTTTGCCCTAGAATGGCAACTTTAGCCAAAATGATGTTGTTAACCAGCTTTATACAGATCTGGTGAAATCCTATCTATCTATCTATCTATCTATCTATCTATCNATCTATCTATCTATCTATCTATCTATCTATCTATCTATCTATCTATCTATCTATCTATCTCTCTATCTATCTATCAATCNATCNATCCATCTATTTATCATGCATCTTACAGTGGAGTATTATCTTTATTGTTCCCTCTTTCTGTTGCGGTTCCTCAAGACTCGGTCCTAGGTCCCTTATTTTCCTTTAATGTTTCCTTCTCTGACTAGTGATGAGCAAATCTGTCCC	678
1	77.908	040C11	00.214513.040C11	AAAGAAGGCAAACAACCCTC	ACTATTTATGTTGACGCCCG	387	AAAGAAGGCAAACAACCCTCTTTGTGCATTATACCCCCTATATACTATACTATACATACCTTTCTAGTATATACAATATTACAGATCTATCTATCTATCTGTCTGTCTATCTATCTATCTATCTATCTTGTACATGACACTATACTATACTCTATATGCTATATTGCAGGTATAGGTTTTTCTGGATAAGAAAAAGTGCAGAGACCAGCTACCCTTGGGTTGAAAGTGCTTTGTAGTGATGGGCGAAATGTTTCGGCAGGCATGGATTTGTGGCGAATTTCCCCGTTTCGCCATTGGCGGATTGTTTCGCGAAACGGAAGAAAAAATTTGGCGTGCAAAATATCGTCACGCGTCCAAAAAATTGTTGCGGGCGTCAACATAAATAGT	12868 (818 close match
1	78.091	061G12	00.201511.061G12	AAACAGAGCAATCACCATGC	ACTCGTCGGATAGGTACGTG	359	AAACAGAGCAATCACCATGCAGCATAATGACTCCATTTCATATATATATATATATATATATATATATATATATATATATATATATATATATATANATATATATATATAGGATTATGCCTGGAAAGCTTTACGGTATTAGTACTGTGCCAGCTCTATAGTAAAAAATAAGTGAAAGAATTCCATCCAAACACTAAGGGGGGTATTTACTAGCTTTTTTCCACAATTCAAGTTCTATAGCCAGCACAAAACAGCATGCACTCGTCAGACTCCAGGACAGCAGATAAAAATTCAAAAAAGCTTTATTAAGGATAAAAACCTAACATGTTTCATGTGACTGCACACGTACCTATCCGACGAGT	818
1	78.263	086A04	00.201002.086A04	TGGCCTGTAGATTTCTTTGC	GATGGTTTGCCCAGATAGTG	241	TGGCCTGTAGATTTCTTTGCCTTAACCTCTTGATTGCTGAAGACACTAGAAAACTGCAATTTGTATGGATTTGCTGTGAGCTTTACCAGTTAAAGGATTAAAGAATTTATATGTATATACTGTATATATATATATATATATATATATATATATATNTATACAAATAAGAATACACATGTAATGCTTTATAGAGGGAGGGCTATAAGTCTGAAATTAAAGGACACTATCTGGGCAAACCATC	107
1	78.407	048F09	00.201283.048F09	CTTGTATGGGTAATGCCAGC	AAGCTCTGTTGTGTCCTTGG	231	CTTGTATGGGTAATGCCAGCTCTTTGGCCTTATTCTAGGCTTCAGTCTGAATAAAATACAGTTTTTATTTACAGTTTATCAGTCTATCTATCTATCTATCTATCTATCTATCTATCTATCTATCTATCTATCTATCATTTAACTATCTCTCTTGATTAGCTCTTTGTAATCAGCTATTTCTGTGATAGAAATGCATGGTATTAATTCATGCCCAAGGACACAACAGAGCTT	678
1	78.556	083G04	00.200360.083G04	TCAGTTATTGGAAAGGCTGC	GGCTCCTACCCTCAGAAATC	393	TCAGTTATTGGAAAGGCTGCCCCCATGGCTATATAATAACACACACACACACATATATATATATATATATATATATATATATATATATATATATATATATATATATATATATATATATATACTATATATATATATATATATATATATATATATACACATATATGTATGTGTGTGAGAGAGTATATTAATTTTGAGTATTTAAAAGTGCAGTATAACAGTAGAATACATTTAAATGCATTGAACACCATTCAGTTTTTGGCTGTACTAGCCCTGTTACAGCTCACTGTTAGCAGAACCTATTGCCATAGATCTGCTTTTAGTCATACAGAATATCTCATTCTTTTGCTGTAGCTCGAGAGAAACAGCTTTATATGATTTCTGAGGGTAGGAGCC	619
1	78.733	007C04	00.200123.007C04	GCCTGCATTTCTTGTTAAGG	TTATGTAAGCCAGGGAGCAG	307	GCCTGCATTTCTTGTTAAGGTTATTATGCCTTCCTTTTAAGATGGATAAATATTTTCTTAGAAGATGGAGAGTAAGAACACTTTTTATATGTTACAGCCTGATGATAGATAGATAGATAGATNGATAGATAGATAGATAGATAGATAGATAGATAGATNGATAGATAGATNGATNGATAGATAGATAGATAGATAGATNGATNGATNGATAGATAGATAGATAGATAGATAGATAGATAGATAGATAGATAGATAGATGTATTTTTCCATATACATTGCCCATAGTACTGCTCCCTGGCTTACATAA	107
1	78.925	007C07	00.200123.007C07	TGCTCCTAACCTGAACAAATG	CCCATCAAACCTCAAAGATG	394	TGCTCCTAACCTGAACAAATGTGACTGCGTTAAACTTACCTACCTTTGGTGGGTGTGCCAAAGTTTTGGTTTTCATAGAGATAGATAGATNGATAGATAGATNGATTGATAGATAGATAGATAGAGAGATAGATAGATAGATAGATAGATAGATAGAGAGATAGATAGAGAGATAGATAGAGAGATAGATAGATAGATAGATAGATAGATAGATAGATAGATAGATAGATAGATATATGTGAGTTTGTGTGTGTATGTATCACATCTGTATTCAGTAGGCTTTTACCGTAAGCCCCCACCAAGTAGGAGAACCCTTGGGAAAGAGGAGCATAGCTATAAGTACAAAGAATATATTCTACTTTGTAACAACTAGTCATCTTTGAGGTTTGATGGG	107
1	78.934	007C10	00.200123.007C10	CTGGCATGGATTTGATAACC	TCCTCTGGGAATATCCTGTG	378	CTGGCATGGATTTGATAACCCTACTCATATAAATCTATCTATCTATCTATCTATCTATCNATCTATCTATATATCTATCNATCTATCTATCTATCTATCTATCTATCTATCTATCTATCTATCTATTTATTATGAAAAGTAGCATGTGACACAGCTCTGTACCACCTTTGCCTCAAGTGGGTAAGTAAGTAACCGTGCAGCCATCATGGGTGAAAGTTCAGCAGCTGTTATGCTCCAATGAGCCCCATGAATTTGCAACACAATTTAGTTTTAACCCCCTCCCCCAGTTCATTATTAGGGGAAAGAACCCACGCGTCAGGTCATGAGATTATCACTCCAAAATGCATTAGCATGGGGGCACAGGATATTCCCAGAGGA	107
1	79.084	007C08	00.200123.007C08	TGCTTGGTGTTTATGTTTAATAGG	GCTCCATTAGGTCTGGTCTG	342	TGCTTGGTGTTTATGTTTAATAGGTGTCAGATAGATAGATAGATAGATAGATAGATAGATAGATAGATAGAATATAGTAATTAGATTATAGATTATAGATACATTGAATTAATTCCCTTCAGTTCAATTGCCATATGTCAGTGACCATTTGTCGCCCCCCTTACACTAATATCTTGTTGTTGTCTTTTCTGTTAATTTGCTTTTCTTATAATTAGTTATCATGAATTTCAGTGAGAGAGTGGCCTGTAAATTAGAGTTTGAAAATGCATAACACAGTACAAGTTCTATTGTTTTCAGCTTCTTTTAAAAACTCTGTGGTATCCAGACCAGACCTAATGGAGC	107
1	79.24	088D11	00.201283.088D11	CCTGTGCTCTTCTCTTCTGG	TGTTTCTGGTGATCGTACTGG	218	CCTGTGCTCTTCTCTTCTGGATCACAGCAATCTGCCCATATATATATATATATATATATATATATATATATATATATATATATATATATATATATATAGCCAAACTGCATCTAGATGATCTTCCTGTGGAACTTAACTCTCTTAAAGTGTATGGTATAGTGCAATCAATAATACTTTGTTTCATATATGATATGTAACCAGTACGATCACCAGAAACA	678
1	79.301	007B12	00.200123.007B12	AAAGCATAACACGGCTTCAG	AGTCAGCACCCTCTAGCCTC	236	AAAGCATAACACGGCTTCAGCAAAAGCTGCTGTGATAGATAGATAGATAGATAGATAGATNGATAGATATATATGATAGATAGATAGATAGATAGATAGATNGATAGATAGATAGATNGATAGATAGATAGATNGATAGATAGATAGATAGATAGATAGATAGATAGAAGACCTTCTCACACAGGATTAGTCCAGTTGGCTCTATATTTGATCCAAGAGGCTAGAGGGTGCTGACT	107
1	79.304	086D04	00.201044.086D04	ATGCAAGAAGAAAGAGCAGC	GAAGAAGATGCAGGGGAAG	400	ATGCAAGAAGAAAGAGCAGCTAAGGACCTCAAGCTTAAACATTATATTTGTATAGAACCATTCAACTAATATGTTTTCAGTAACTTGATATAAAACAGTGTTATATCCAAAATTTGAAATGAAAGAAAATGTCATTCTATGCAACTTTCTAATAAACAGTAATGAAATATTTTTAATGGTTTTGGTTTTAAAGCGATTTGTTAAATGTAATTTCATTATTTGTTTAGCCCTTTCTGTACTCTATCACTTCATTTATGGTAGGGTTTTATAAGGCCCTTATGTGATAATGATATATGATGCTCATATATATATATATATATATATATATATATATATATATATATATATATATATATACATGCTAAGGACTATAATACAAACCTTCCCCTGCATCTTCTTC	107
1	79.415	105G03	00.200522.105G03	GAATGGTGCAAGTGATTTCC	CAGAGACCTCCATCCTCTTG	268	GAATGGTGCAAGTGATTTCCTCTGGGCAATGCATGGGATGGAGATTAGCTTTATTTTGCAGATGGGCTATGTATGTATGTATGTATGTATGTATGTATATCTTTATTTATAAAGCGCTACTTATGTACGCAGCGCTGTACAGTAGAATACATTAATACAAACAGGGGGTTATTAAGATAAATACAAAGTATTACAATAAGCAAATAAATAAAAGATAGATAGTTGCAATAAGATAAGAGTCAAAGAGACAAGAGGATGGAGGTCTCTG	818
1	79.436	110H04	00.200522.110H04	GAATGGTGCAAGTGATTTCC	CAGAGACCTCCATCCTCTTG	268	GAATGGTGCAAGTGATTTCCTCTGGGCAATGCATGGGATGGAGATTAGCTTTATTTTGCAGATGGGCTATGTATGTATGTATGTATGTATGTATGTATATCTTTATTTATAAAGCGCTACTTATGTACGCAGCGCTGTACAGTAGAATACATTAATACAAACAGGGGGTTATTAAGATAAATACAAAGTATTACAATAAGCAAATAAATAAAAGATAGATAGTTGCAATAAGATAAGAGTCAAAGAGACAAGAGGATGGAGGTCTCTG	818
1	79.695	007C01	00.200123.007C01	CAAACTGAGGAAGACGGATG	TGCCGAGGATTTTAGAGACC	337	CAAACTGAGGAAGACGGATGCACTCTGCAACATGTAAGATTTTTATACTTGTCCTCTATCTGACTAATACTGATACAGTTTTTACATTAGTACATAATTAGCTTGGTCTTTGCAAAGATAGACAGAATACATAGATAGATAGATTCTTAGATAGAGAGACAAAGTNGATAGATAGATAGTTAGATAGATAGATNGATAGATNGATAGATAGATAGATNGATAGATAGATAGATAGATAGACAGATAGATAGACAGATAGATAGACATGGAAAGAAAAATATGTAAGATCAGGGATTCTTTATATGCTGTTAGAAGTGGGTCTCTAAAATCCTCGGCA	107
1	79.898	045F04	00.201420.045F04	AGTGAGAAATAGATAAAATCCAGG	AATATAACGTGGCCCTCAAAC	389	AGTGAGAAATAGATAAAATCCAGGTTAGTCTTTTATTATCTTTCTAAACAAAAAAAAAAAAAAAAAAAATACAATGTATCCTAAAATTTTTGAAAATCTATCTANNTATCTATCTATCTTTCTATCTATCTATCTATCTGCTGCTTGATCTATCTATCTATCTATCTATCTATCNATCTATCTGCTGCTTGTCTATCTATATATCTATCNATNTATCTAGGTTTTTTTTTATCTATCTATCAATCNATNTATCTATGTNTNTATTTGTTTATCTATCTATCCTTATCTAGGTTTATNTATCTATCNATCTATCTATCTATCTATCTANNTATCTATNTATCTATATTTATCTATTTATCATACAGCATGTTTGAGGGCCACGTTATATT	107
1	79.915	044F02	00.201420.044F02	CACTGGGTTTTCCTTTCCAC	AGCTTGGTGTGATTCGTCTC	295	CACTGGGTTTTCCTTTCCACTGTGGTATAGTATGGTTTATGTTTTTTTGAATTTGTGTTAAATCTTCTGAGCCAATAAATGTTTGTTCCTTTCACTAAAAAACTTATGTGTTTGATANATAGATAGATAGATAGATAGATAGATAGATAGATAGATAGATAGAAACTATGCTATATCTAAATTTTGGACTTAAAACTGTGTATATATAAGCATATGTATAGGCAAGGTTGGCAGGCGTAATCTCCCCAACCGGCAGTGTAAATAATAATGGGGAAGAGACGAATCACACCAAGCT	107
1	80.014	034F04	00.218348.034F04	CTTAGCCAGGTTTCCTCTCC	TTTCAGCATCGTTCTGTCTG	282	CTTAGCCAGGTTTCCTCTCCTCTAGCACCACCACTTTCCCAATAGAATCCTCAGGGCATTCAATTACTGTAGATAGATAGATAGATAGATAGATAGATAGATAGATAGATAGATAGATGGATANACAGGTAGATNTATGAGATAGACAGATAGATAGGCCCGCATTTGTGGTGAGGCACAAACTTTGTTTACATACGGAGCAGTGGGAACCTTTCCCCACTGAGGTCCGCGTTGTAGATAGATAGATAGATGGATGGAGAGACAGACAGAACGATGCTGAAA	59
1	80.506	100B08	00.200849.100B08	CTTAGCCAGGTTTCCTCTCC	CATTTCGGGTCTTTCACATC	293	CTTAGCCAGGTTTCCTCTCCTCTAGCACCACCACTTTCCCAATAGAATCCTCAGGGCATTCAATTACTGTAGATAGATAGATAGATAGATAGATAGATAGATAGATAGATAGATAGATGGATANACAGGTAGATNTATGAGATAGACAGATAGATAGGCCCGCATTTGTGGTGAGGCACAAACTTTGTTTACATACGGAGCAGTGGGAAACCTCTCCCCACTGAGGTCCGCGTTGTAGATAGATAGATAGATGGATGGAGAGACAGACAGAACGATGTGAAAGACCCGAAATG	59
1	80.541	063B10	00.201214.063B10	ACTGGTCACAACTCCTGGTC	TTGTAAGCTCTATGGGGCAG	392	ACTGGTCACAACTCCTGGTCCTATGACAAAACATTCTGTTCATTTACATTAACGTACACCCCCTTGTGTCCTGGTCCAGTCACTGTAGTCCATGTACAAAGGTGGCAATCCTATAAACATTGTTTGGGGCATGGAGAGTACATCCAGTGAATGTAGAATTGCACAGACTATTTTTGTATATATGTATGTATGTATGTATGTATGTATCTATCTTTACTTATGTACACAGCGCTGTACAGTAGAATAGATTAATACAAACAGGGGGTTATTAAGATAATAATAGATAAATGCAAAGTATAACAATACATACAAATAAATACAAGATACAGTTGCAATTAGTTAAGAGTCAAAGACACAAGAGGATGGAGGTCCCTGCCCCATAGAGCTTACAA	59
1	80.659	031A02	00.201420.031A02	GAAGCAGTCGTAATGGGATG	TGAGGGATGAAAGAATGACC	360	GAAGCAGTCGTAATGGGATGTGTATGAGGCAGGTACATAAAATGGGAAATATACAGATGACAAATTGGGCTCCACGTTAAATCTAATGCAGGAATGTGTATGAAAGAAATTCCCCTCTAGCTGGCTAAAAAACATATTACAGAACAATGTTTAATATTCCTTAATATTAGATGAGGCCTCTGCTACATTGGCTGGCATACACCCAAGCTTATATACTGAATATATATGTGTGTATATATATATATATATATATATATATATATATATATGATAGATAGATTTAGATAGATNGATAGATACATAGATAAATAGACAGATAGATACAGTATGTATATTTCTTGGTCATTCTTTCATCCCTCA	107
1	80.85	051A11	00.201044.051A11	AACCGCCCTAAATCTACACC	AAAGACGATCATTAGAAAACGG	322	AACCGCCCTAAATCTACACCTTAATGTAATAATACTTCTATTGGTCTGTCTGTCTATCTGTTAGTCTGGCTATCTATCCATCTCTCTATGAATCATCGGTAACGTTGCATTTTAAACCATTTTCTAAGTATTATTTTTCCACGTATCATTTATCTATCTATCTATCTATCTATCNATCNATCNATCTATCAATCNATCTATCTATCTAACTAACTATCTATNTATCTATCTATCNATCNATCNACCTATGTATCTATTCATTTTTAAATCATCTACCTTTTTATCGTCTATTATTTCTATCCGTTTTCTAATGATCGTCTTT	107
1	81.122	007C06	00.200123.007C06	GAGATCAGGACCACAAGCAG	GACTCCCTTTCTAAGCTGGG	325	GAGATCAGGACCACAAGCAGGAAGCCTTAAAGGTGCATCTAACACCTGTCTGGTGGTGATGCAGTTGCCTTGCTCTGTATTTGAATATTGCTACTATCTATCTATCTATCTATCNATCTATCNATCTATCTATCTATTTATCTATCTCTCTGACCTGCTATGCATACAGTATAACCCTGTGACATTGCTCAAAAAAACTTTTTGTTCATGCTTAAGAACCTCTTGCGTCTTCTGTGCTTTACTACAAGGAGCTAAGAGGTGTAGTTACACATCACCTCTTCCTTCCCCCTCCACCATTTTGAGGGCCCAGCTTAGAAAGGGAGTC	107
1	81.54	091G09	00.200170.091G09	GAAAGACTGCTGCTCAAAGC	CAGAAGGGAAAACCGATTG	335	GAAAGACTGCTGCTCAAAGCTTTGACCTAAGTAGGAGCTGGTATTTCAGTAATGAGCTTGGGCCAGGGGATATGTGAGTGCGTATAATTCTTATATATATATATATATATATATATATATATGTGTATATATATATATATATATATATACATATATATATATATATATATATATATANNNNNNNNNNNNNNNNNNNNNNNNNNNNNNNNNNNNNNNNNNNNNNNNNNNNNNNNNNNNNNNNNNNNNNNNNNNNNNNNNNNNNNNNNNNNNNNNNNNNNNNNNNNNNNNNNNNNNTGTCTGGCAGAAGAATTAGTACCAATCGGTTTTCCCTTCTG	394
1	81.663	044F07	00.201089.044F07	TCCTTGTGAAGATTTTACTCAGC	TCTATCCAACTTTATCTATGTCCG	320	TCCTTGTGAAGATTTTACTCAGCCAAAAAACAATATAAATTCACTTGTTCAGGTGATTGATAGATAGATAGAAAGAAAGATAGATAGATNGATAGATAGATAGATAGATAGATAGATAGACAGACATACAGATAGAAAGAAAGATAGATAGATNGATAGATAGATAGATNGATAGATAGATAGATAGATAGATNGATAGATAGATAGATAGATAGATAGACATACAGATAGATAGAAAGATAGATAGATAGATAGATAGATAGATAGATAGATAGATAGATAGATAGATNGATAGACGGACATAGATAAAGTTGGATAGA	472
1	82.047	023D03	00.202636.023D03	ACCAGGCAGTAGCTGAAATG	ATGTTGATAATTGGGGTTGG	221	ACCAGGCAGTAGCTGAAATGAGCTGCAGTTTTCAGGTAGTGGTAAGGAAATTGCATGAATGCAGGGTGAAAGGTATCTTATTCTGGGCACGATTTTGAGTAATTTTAGAGATTAAAAAAAGGTTTACTTATTCTTTATATATATATATATATATATATATATATATTTTTTTTTTTTAAAAGCTTCAGAAAATAAAATATTCCAACCCCAATTATCAACAT	107
1	82.242	055B05	00.203458.055B05	GCTGCGTACAAAAGTAGCG	CACCCAAATGAAACTCAAGG	324	GCTGCGTACAAAAGTAGCGCTTTATAAATAAAGATATACATACATACATACATACATACATACTGCTTGCGAAATGCAGAAATTTGCCCTGAGACCATGTTTACCTAAAACATTTGCTTATCACTAAGCTTTATAGTAGTATATAGAAGTATAAGGCACAAACCACTAACATAGGATCCAAACCCAGGCTTTGTGAGAACAAAAAATTTATTTTTTATTAAACCAATCCTTCTTTCCCCAGGAAGCACATACTTCTCTCAGCATCAAAATATGTCTTCAGTCTAAACTCTTGCATCCGTTGCTTCCTTGAGTTTCATTTGGGTG	678
1	82.627	034C11	00.213350.034C11	ATTAAAGAGAGGTTGGCGTG	TTAGAAAGCAGCACTTGCAC	274	ATTAAAGAGAGGTTGGCGTGAAAGACACTAGAGGAAACCATTGGAAGGGTTTGTCTGTCTTCAACTGAATTTATTTCATAGGAAGAAAGACTAAAACTGATAGATNGATAGATAGATAGATAGATAGATAGATAGATAGATAGATAGATAGATAGATAGATAGATAGATAGATNNATAGATAGATAGAGAGATAGATNGATAGATAGATAGATAGATAGATCATTGAGGGGATCACTGAGACAGTACCATAATTGTGCAAGTGCTGCTTTCTAA	18517 (472 close match)
1	82.903	078G01	00.205735.078G01	GAATTTTAAGGGTGTGCCG	ATGGAGTGCTGGGGTAATG	184	GAATTTTAAGGGTGTGCCGGCCATGGATTATTTCATGCTAAATACTCAGATTTTGGCTGTGCACCCCACAGAATACTAAAGCCTTGGAGTGCAGACACCATCAGGACTGATATATTTATATATATATATATATATATATATATATATATATATATAAACTATACACATTACCCCAGCACTCCAT	mult close matches
1	83.033	111C12	00.200305.111C12	TGGATGGATGGATAGATAGATG	ACTGTTATTGAAAGGCAGCG	324	TGGATGGATGGATAGATAGATGATAGAGATAGATAGATAATAGATACTGACGGATCAGTAAAAATATAGATATAGACAAATAGATTGATAAAATTATAGAAACAGATTGATTGATATAGACAGATCAATAAAAAAATAGTGATAGATAGATAGATAGATAGATAGATAGATAGACCCCAGGTTAATCTGAGATTAGGAAATGAATGCTACTACTAGGGGCAGTGGTGTCCCAGGACATTAAAATGCTATAAGAATAACTTCCCTCTAGACAACACCTTCTATGAAAAACCTATTTAAAATCGATCGCTGCCTTTCAATAACAGT	445
1	83.219	117D04	00.201430.117D04	TGATCCACTTGGCTAACAGC	TCAGTCATTACCTGCAAGGAG	396	TGATCCACTTGGCTAACAGCAAAGGTTATCTATCTATCTATCTATCTATCTATCTATCTATCTATCTATNTATCTATCTATCTATCNATCTATCTATCTATCTATCTATNTATCTATCTATCTATCTATCTATCTATCTATCTATCTATCNGTCTATCTATCNATCTATCTATCTATCTATCTATCTATCTATCTATCTATCTATCNATCTATCTATCTATCNATCTATCTATCTATCTATCTATCATCAAAAAAAGATTACCTCTGCTTTGTAAATCTCTAGTACTGGTCACTAGTAAATAATCAGGAGCCTATTAACCTCCATTAAATGTATTTTAAATTAGGAGGACATTCTTTTGTGTGAGAATATACAAACTCCTTGCAGGTAATGACTGA	1044
1	83.566	084G08	00.203871.084G08	TCAGGGATGCTGATGCTTAC	GTACACCTGCCTTGTTGCTG	301	TCAGGGATGCTGATGCTTACAATTGCAATTGTATTCAATAAGTAAGAATTGTATCTATATATATATATATATATATATATATATATATATATATATATATATATATATATATATATATATATATACTCACATACCATATGTATATAAAAAAAGAGAAACCATATCACTTTTTCATATTACTTTTAGAAGGTGGAATGATATGTTATATAAAAATATATGTTGTATTTGTTTGGTACCTAAAGAACTAGTAAAGGCCCTGCATGCAGTGTTTGTTGTAACCACAGCAACAAGGCAGGTGTAC	619
1	83.793	105D12	00.200305.105D12	TGGATGGATGGATAGATAGATG	ACTGTTATTGAAAGGCAGCG	324	TGGATGGATGGATAGATAGATGATAGAGATAGATAGATAATAGATACTGACGGATCAGTAAAAATATAGATATAGACAAATAGATTGATAAAATTATAGAAACAGATTGATTGATATAGACAGATCAATAAAAAAATAGTGATAGATAGATAGATAGATAGATAGATAGATAGACCCCAGGTTAATCTGAGATTAGGAAATGAATGCTACTACTAGGGGCAGTGGTGTCCCAGGACATTAAAATGCTATAAGAATAACTTCCCTCTAGACAACACCTTCTATGAAAAACCTATTTAAAATCGATCGCTGCCTTTCAATAACAGT	445
1	84.339	099A10	00.200417.099A10	TTCTCCATAATCCCCAATCC	TGTCTCATACCACATGGCAC	307	TTCTCCATAATCCCCAATCCTGCAGCATCCCTAGCCATATTTCATAGATGGTACTCTGCTACTGAATTGTGTATTGTGGAATCTCCCAGCCAAATAAATGTGCATCTTACCATTTGTCCTCTTCTGTGTATGTATGTATGTATGTATGTATAACTTTATTTATAAAGCGCCACAAGGGTACGCAGCGCTGTACAATCTTACAATATACAAAATTACACACAGAGAGGACAAGTGTTATAATAAATAAATACAATAAATATATATTTATGTAAATACAAAGGGAGTAAGTGCCATGTGGTATGAGACA	no close match
1	84.669	056G10	00.201044.056G10	AACCGTCTCTAACAAAATGGTC	AAATGTATGGATGGTGGTGC	388	AACCGTCTCTAACAAAATGGTCTACCAGACAGACCTTTACATTCTACAGACATGGAAAGGTAACTAAACCACTTGTATGCACCTTTATGCACTTCCACACGCAGAGCATTTACATGTGCACACACACACACACAAACACACACAAACACACACACAAACACACACACAAACACACACACAAACACACACACACACAAACACACACACACACACAAACACCGCAAACCTAGGCACAGATATAACACAGATACATAAACAAATCACAAACCTAAAGACATATATACAGTACATACAGTACACCCCAAACTATAAATACATAGATATTAGGCTTTTGGACCTCTATTTATTATATATTTTAAGCAAGACAGGCACCACCATCCATACATTT	107
1	84.78	086G09	00.201089.086G09	CCCATTGACTTGTACGTGAAC	TTTTACTTTCCCTTGCAGTG	357	CCCATTGACTTGTACGTGAACTTGCAAGCTTTTAGATGCCGAAATTTTGCAGTCAAATTTCTCTTTCTTTTTACACTTAATAAATATTGAACATTGGAGTTTTGGAAACCATTATTCTACTAGTACCCTTTTTGTTTTTTTGTTTTGATACATTAAACCCACCACTGGAAAGAAAGAAAGAAAGAAAGAAAGAAAGAAAGAAAGAAAGAAAGAAAGAAAGAAAGAAAGAAAGAAAGAAAGAAAGAAAGAAAGAAAGAAAGAAAGAAAGAAAGAAAGAAAGAAAGAAAGAAAGAAAGAAAGGTTTTAGTAAATGTATGTACCCACGGGGCTAGGAATTCACTGCAAGGGAAAGTAAAA	472
1	85.269	092G04	00.201828.092G04	ACATGGGGTTAGGGTAAAGC	GGCAATCTTTGTATCTGTTTCTG	284	ACATGGGGTTAGGGTAAAGCAAGATGGTGGATTTGTGCTCCACTTATAGAGGGCTTAATATAATACTATATAATACTTAACTAAAATGAATTAATTAATAAAGCACCCTATGGTAAAACAGCAAATTAAGAGATCTTATATGTAACTATTATAAGTAAATAACATATATATAAAAAAATATATATATCTGTATATACAGTATATATATGTATATATGTATATACAGTATATATATATATATATATACATATAAATATATTACAGAAACAGATACAAAGATTGCC	95
1	86.05	114F06	00.200024.114F06	AACCCTACTTTGTGGCCTTC	AGTGCTGTTCGGTTTCTTTG	400	AACCCTACTTTGTGGCCTTCCCACTAACCCAGGCCTGCTAAATGTACATACATACATACATACATACATACATACATACATACATACATTTACAAATGCTCAGTGGTTTTAAAGTTATGTGTAAATGAAAGTGCTAGTGAAAGCGGTATGTGTATTTTGCTATTCCCTGCACTGCTGTTACTGACTGCATAACTATAGTCAGCTCTCCTCCTGCTGTGGCTCCAGTTCCCACAATGGCGTGACACCTACATGGGTTTAATAGCAAATACACATTACTTTAAAAAAAAAAAAAACATTACCTGACTGTTCTAGAATCCTGCCCTTGGACCCGAGCTGTGGGATTTCATAGCCCTTTCACTTTACTAAGCAGCCAGCATAACCAAAGAAACCGAACAGCACT	65
1	86.237	021A05	00.200614.021A05	GGGGCTTAGTGGTTTTGTTC	ACTGTTTGAGGCAATGATGG	331	GGGGCTTAGTGGTTTTGTTCCATATAAAAACATAGTTTTTTTTCATATTTTGTAACATTCTGAAAACTATTAAAAATAATTGTTCTTTGCTCATATCTATCTATATATCTATTTATNAATCTATCTATCTATCTATCTATCTATCNATCTATCTATCTATCTATCTATCTATCTATCTATCTATCNATCTATCTATCTATCTATCTATCNATCTATATATCTATCTATCTATCTATCTATCTATCNATCTATATATCTATTTATNGATCTATCTATCTATCTATCTTAGAAATGTATCAATCCTTTTCCCCCCATCATTGCCTCAAACAGT	231
1	86.63	035F06	00.218987.035F06	AGAGCATTCCTTCTGTCTGC	GGGATTTTACTGTGGTGAGC	303	AGAGCATTCCTTCTGTCTGCTTTATTCTTTTCTGTACAGCTACCTTTTCTATCGATAGCAGCTGTATCTATCTCTGTGTATTTCAAATAAAAGTTGTTCTTGCCTTTTTTATTCCCTTGTGCTATTCAAACTCTGGTGATAGATAGATAGATAGCTAGATNGNTAGATAGATAGATAGATAGATAGATAGATAGATAGATAGATAGATAGATAGATAGATAGATAGATAGATAGATATAAGACCAAGGCAGATACTATGGTTCAGGTTTAGTGTGAAATTTGTGCTCACCACAGTAAAATCCC	231
1	86.906	102A11	00.201385.102A11	CTGCGGGAAATAAATCAATG	GTGCCTGGTTAAGGTCAGTG	336	CTGCGGGAAATAAATCAATGCGTCATATTTTATGAATACAAGAAAAGAACAAGCTGATATATTTTCCCTTGTATTTGCATTGCAGTCGAAGTACAACAGCCATATCCCTGTGCTCATTTGATGAATGGCTCCTGGATGTTCAACGCCATGTCTTATGCAAAGCTAGTACAAACTGATTTTAAAGCATCTTGGAACACATCCTAGAGTAGAAAATTGTCTATTTTTCCCCCCAAAATTTTTCTTTTAGTTTTAACGCAGCAGCAGCAGCAGCAGCAGCAGCAGTAGCAGGGATATGATATAAGGGAAATGTGAATGACACTGACCTTAACCAGGCAC	472
1	87.118	120D04	00.200461.120D04	CACAAGGAAGTCTGTGGAGC	AAACATGAAAAGGGAAACTGG	299	CACAAGGAAGTCTGTGGAGCCCTAGAGCAGACTGATAATTGTAAATGGAATATTATAGAACAGATAATGCTAAGGTCAAATGTGAGCCTGTCTATCTATCTATCTATCTATCTATCTATCTATCTATCTATCTATCTATCTATCNATCTATCTATCTATCTATCTATCTTTCTCTCTGTCTTTCTCTATTATGCATCTCTCTATGTTCAGTTATATCAGTCTGTCAGGATATAAAGTGCTTTTTCCTTCTATTTTAATGTGGGCAATATATATCCATACCAGTTTCCCTTTTCATGTTT	231
1	87.272	039C09	00.207547.039C09	TCAAGATAATGCAACCCCTC	AGAACCCAATTCCCTGTACC	372	TCAAGATAATGCAACCCCTCAATTCAGTTACTGGCCGGTTAAGGCTGATCCACAATGGAAGAATTCATTTTCATATCAAATCTCATCCGAAGGTAATTTTCAGGTTGGGTCTTCACTCTGGTTCTGTGTCCTAGAGGTTTAACAATAACATTTCTGCAGCATAATCTTAGCATTGCTGCTCTATTGTTTTCATGGGGGCCATCATTAACACCCAATGTGGGTAAATTCTTTCCAGTTTATTGGTAAGTATAACTACTACTACTACTACTANTANTACTACTACTATAACTAAATAATCATCTATGATTATTATAACTATATGTGATTTAAATACTGAAGAATCTACTGGATTGGTACAGGGAATTGGGTTCT	1411
1	87.475	098D06	00.200436.098D06	TTGCATCTCATTGTAGGCAC	ATCAGCACCCAGCTACTACC	378	TTGCATCTCATTGTAGGCACAACACTAAGGAGCTTCCACTGGCTTACCCTCTTTAACTGCTGGCTGCACTCTCTTCACTTTTGTTCTTATTTTATGTTTTCAGAGATTGGGGGCGGGGCGCGGGCACCTGCAGTGCCCCTGGGGCGGGAGCGCCGGTGGGCCCTTCCACCCCCAGTCCAACCCTGATGGTTAAACATATGTACAGGCATCTAAGGGCCACTCAACTTAAGCTGCCACTTTAGGCATGGCCCTTGGGTGCCTATATATATAGACAGAAAGATAGGTAAATAGAATAGATAGATAAATAGATAGATAGATAGATNGATAGATAGATAGATAGATAGATTGATATTGCTGGGGTAGTAGCTGGGTGCTGAT	393
1	87.523	038A02	00.202823.038A02	TTGTGCCTGTGTGTTACCTG	CATAAACTGCATAGCCGACC	352	TTGTGCCTGTGTGTTACCTGCCCATTTAAATTGTAAGTTCTATGGGGCAGAGATCTCCTTCCTACTGTCTCATACCACAGTATAATCTCTGTGTATTTATACTTGAAATATATTGTATTTGTTATAATACATGTCCTCCCTGTGTGCACTTTTGCGCATTGTAAGATTGAACAGCGCTGTGTATCCTTGTAGTGCTTATAAATAAAGTTATACATACATACATACATACATACATACATACATGTATGATAAAACACTTTATTTTTCCTCAAAACATTAATTCATTAGGAAAAAGTTTTTTGAATCCCAAGGCATGTTTATACTATAAACCAGGTCGGCTATGCAGTTTATG	906
1	87.595	085C11	00.200461.085C11	GGATAGCAGGCATATTAACCC	CTGTCAAAGGAGAACCCATC	379	GGATAGCAGGCATATTAACCCTAGATGTGCCATTATTGTTGCTACAGAAAATAGATAATCAGCATAGTAATCTCACGTGTGCCAGTATAATTACCAGATGGCCAATGAGCACTCCATTAATCCCAGACAAGCAAGTAAGATCACTTAAAAATAGCCATTGAGTCCAGACATGCCATTAAGAGCAGTACATAGATTCAAAAGCATTACAAAGTTTTCCAGTTTCCTTTCTCTCTCAAATACAGTTGTATATGGTATATATATATTTATATATATATATATATATATATATATATATATATATATATATATATATATATATATATATATGTATGTAGGGATCTCCAAGATTGGGCCCCTAGGATGGGTTCTCCTTTGACAG	231
1	89.115	050D01	00.201226.050D01	TAGAGAGACAGGTTGCTGGG	AGAATTGGTGCTTAGTGATGTG	380	TAGAGAGACAGGTTGCTGGGATGGGAATAGGGAGGAGTAACTGGATTATTTTGGAATGGTACAAACATTTTAATTGATTACAATTGTCAAAATAATTCACCATTAATAAAAAAAATAGAAAGAATGTATGTAATATAGCATGCATTCTATTTACTTTGTTTATGTTTTAAAAGGTGTAGGGTANNNNNNNNNNNNNNNNNNNNNNNNNNNNNNNNNNNNNNNNNNNNNNNNNNNNNNNNNNNNNNNNNNNNNNNGGGTCATGTNNNNNNNNNNNNNNNNNNNNNNNNNNNNNNNNNNNNNNNNNNNNNNNNNNNNNNNNNNNNNNATAATAATAATAATAATAATAATAATNATAATACACATCACTAAGCACCAATTCT	441
1	90.062	088A02	00.201226.088A02	AGGGATGGACATGGAATAAAG	ACATGACAGATGGCAAAATG	396	AGGGATGGACATGGAATAAAGTCTCAACACGTGATGGAATTCTGAAGCAATTTTAATTTTAAACAAGTTAACTCTAAATTTAATTTCCACTGTATGAATGTGCGAGAGTGTTCACTCTTTCTTGCTATTTGTTTTGTAAAGAATAGTAATGTTTCATTTTAAACTGTGTATCATGTGGTCAATCATAGCAGCAATGATTATTTATATTGTTATGCTGATAACATGTAGTGACTAAGAGGAACTGGTGTTCACAGCTAATATAACAACTTTTCATAATACATATTTATAATTAGAGCTGTTTTTCTTAATCTGACTATTTATCTTTGTGTATATATGTATATATATATATATATATATATATATATATATAATTGTCCATTTTGCCATCTGTCATGT	441 close match
1	90.378	083H04	00.200420.083H04	CCCTGTGCTGAAAGAAGATG	GTATTGGTGTGCTAAAGGGG	369	CCCTGTGCTGAAAGAAGATGTATGGCTTTATATATATATATATATATATATATATATATATATATATATATATATATATATATATATATATATATATATATATATATATATATATATATATATACACACACAAAATTAATTATTTTTCATGAGAGTATATTATTGTAACTATAGAGGAAACAGATCCTGTGACTGCTTTGTGGTCTAGGAAGACTAGGTGCCCCAGCTGGTCACTGTATGATAAATAGTTTCGATATATAAAGTCCCAGCAAGTTCTAGTTATGCCACTGAAAAGTTTGGAAACAAGTTTTATATTTATGAAATCACAAATAACTAGGAAAGCTCCAAACCCCTTTAGCACACCAATAC	75
1	91.584	116D06	00.200050.116D06	TCCTGTCCCAGTCTCTTCAG	AAGGCAAAAGAAAATAGCCC	307	TCCTGTCCCAGTCTCTTCAGCTGTTGGATCCTCTATGTTNNNNNNNNNNNNNNNNNNNNNNNNNNNNNNNNNNNNNNNNNNNNNNNNNNNNNNNNNNNNNNNNNNNNNNNNNNNNNNNNNNNNNNNNNNNNNNNNNNNNNNNNNNGTATCTATCTATCNATCTATCTATCTATCTATCTATCTATCTATCNATCTATCTATCTATCTATCTATCTATCTATCTATCTCTATTGGGTACAGTTACGTTTTTTATTGATGGTTATTTTATTGGTTGATTCTTCATTAAAGGGCTATTTTCTTTTGCCTT	355
1	92.044	048G01	00.201481.048G01	CATATAAGTGTGACCGAAACG	GGGGTGTTTTCCTACTGGTC	280	CATATAAGTGTGACCGAAACGTTGGGAATTTAAATAACATCTTATTGATCTTTTTGCACAAGTTTTCATATATCAACCTCTTTGAGTGAATGAGTGAGCGAGTAAGTGAATGAGTGAGTGAGTGAATGAGTGAGTAAGTGAGTGAGTGAATNAGTGAGTGAGTGAATGAGTGAGTGAATGAGTGAGTGAATAACTATGTTCCACTAACTGAATAGAAAGCAATGGATAGCTGTAGGCATCAATATTCATCCATTCTATGTGACCAGTAGGAAAACACCCC	583
1	92.351	053F01	00.201481.053F01	CAACTGCAACAGGAGATGC	GGCAGGGACCTCAATCTTC	383	CAACTGCAACAGGAGATGCTGGGTCCTAGTTCTTATTCACCAACTCACTGTGTCCTCTTCTTATCCATCTCTGTATATTCATGTACCCCCATGTAGATCTGTATGTATTATTTGCTTATCTATCTATCNATCTATCTATCNATCNATCTATCTATTTATCTATCTATNAATCNATCNATCTATCTAGCTATCNATCTATGTATGTATGTATATCTTTATTTATAAAGCGCTACGTATGTACGCAGCGCTGTACAGTACAATACATTAATACAAACAGGGGGTTATTAAGATAATAATAGATAAATACAAAGTATAACAATAAATACAAGATACAGTTGCAATAAGTTAAGAGTCAAAGACACAAGAAGATTGAGGTCCCTGCC	583
1	92.521	090B07	00.201481.090B07	TCGATGCTACGGTTTCTTAG	TCAATCAATAGTAAATGCCACC	335	TCGATGCTACGGTTTCTTAGACAGTGATTATCTCCATTACTAACTAAGAGAGCAACAACTCTATTACTTTCAAATGTCCTTAGTATATGAAATCATTCAAAGTATACTATAACAATAGAATTCCTATTTCATTTTGATGCTATACAGCGTTCTACATTCTTTAATACTCATAATATTTTCAATTGAAAGCTATAAAGAGGCACAATATGAAGGTTAATCGTTTAAAATAAATAAATAATAGTAATTAATGAAAAATAATAATAATAATAATAATAATAATAATAATAATAATAATAATAATAATAATAATAAAGGTGGCATTTACTATTGATTGA	583
1	92.899	041C10	00.202847.041C10	TAGCACACTTTTGGAGCAAG	AGTGCATCATTTGGACACAC	395	TAGCACACTTTTGGAGCAAGGAGATAGATAGATAGATGATATAAATAGATNGATAGATAGATACAGTAGATAGATAGATAGATAGATAGATAGATAGATAGATAGATAGATAGATNGATAGATAGATAGATAGATAGATAGATAGATAGATAGATAGATNNATAAATAGATNGATAGATAGATAGATAGATAGATNGATAGATAGATAGATAGATNGATTGATAGATAGATAGATAGATAGATAGATAGATAGATAGATAGAAGAACAGTTTGTGCTCCACCAAGTAGGTTGTAGTGTGGGGTAGTTCAATAGGTTCCTCCATGATGCGGCACACATTATTTTGTGGGTGCCAACAGATGCCCTGGAATTTCAAAGTGTGTCCAAATGATGCACT	1572
1	93.297	054C02	00.202847.054C02	AAGGTGTGAAAGTGGAGTGC	CTCAAACTGAAGGCAGCAAG	368	AAGGTGTGAAAGTGGAGTGCCCAAAGTTTGGAGTGGGTCTGGGTTGGCAGGACCCACTGGGTTTTTTTGCTGGGGTCCCACTAGCCCAGTCTGACCCTGCATGGAGTTAATTCTACTGATGAGAGATAGATTGTAAGCTCTTCGGGGCAGGGACCTCCTTCCTACTGTGTCTAATACTACATGGCACTTATTCCCTGTGTATTTATACCTATTTATTGTATTTATTATAACACTTGTCCTCGCTGTGTGTAATTGTGTGTATTGTAAGATTGTACAGTGCTGCGTACCCTTGTGGCACTTTATAAATAAACCTATACATACATACATACATACATACATACATAGTGGCTTGCTGCCTTCAGTTTGAG	1572
1	93.442	091H02	00.201705.091H02	ATTCTGCTATGGGACACACC	CAGGCACTTTTACCCAGATG	375	ATTCTGCTATGGGACACACCACCATGCTGTAATAAATATATATATATATATATATATATATATATATATATATAATGCTTGATGAAGCTGTATGCAAATTCACAACGGCTTGTTAAAATGTTACAGCTGTGTTAGGATTGTGGTATAGGGGTTTCTCAGTGATAATCCCAAGGTAACAATCTTAAAAATGTGTTATTTCTGGGTGGGGTTAGCTAGTACAGGGAAAACAAAATAACAAGATGTAATGCAGCTATCCCAGCATCGGGAATGTTGCATCTATACAGATCTTCAGAAACATGTGAGGTGTAAACTGATAGATTAGGGATCTTGTTGCGGTTCAGCAAGGGCTGGAGTGCATCTGGGTAAAAGTGCCTG	688
1	93.725	073A12	00.202267.073A12	TAAACCCTGTGGCATCTTTG	CTGGGATACATACTGCCCTC	362	TAAACCCTGTGGCATCTTTGACATTAAAGACTTTTTTTTTCAAAGCCTTGTGTATGAAGCTGTATATTTCAATAAGATTACTCCTTTCTATAGAATGACTTTGGTATGTGAATATGTCAGTGTCTCATAAAATGGTAAATCTCAACAGCACATACATACATACATACATACATACATACATACATGTACAGCAGGAGGAGAGGGTTGTGCACCTTTATTTACCCCCTGCAGGTACATTCCATGTTAAACAGATGCATTTCCTCTCCCAATATCAGATATAAATACAAACCTCTAGAATATGCCTTGTGGACATTTCAAATAATGACAAATGGGTTTTTGCAAGAGGGCAGTATGTATCCCAG	583
1	94.7	073B07	00.202357.073B07	ACCCCTTAGAACACGGGTAG	TCCTTTGCTCTTGTCACTCC	240	ACCCCTTAGAACACGGGTAGGATTATCTGTACAAGAGTGATGGAAGCAGTCTTTTTGTTTTCCAGCCAGGTATTTCCACTCTGTCTCTGTGTCTCTCTGTCTCTGTGTCTCTCTGTCTCTCTCTCTCTCTCTCTGTCTCTGTCTCTCTCTCTATATATATATATATTGTACCTATGGTTTCCCAGGGGTCATTGCATATGAAACATGATTGATATCATAAGGAGTGACAAGAGCAAAGGA	237
1	95.132	007G04	00.200126.007G04	TAAAGCGGGAAACACAGAAG	AGTGAAGCATCGTCCAGAAG	195	TAAAGCGGGAAACACAGAAGTAGTACTTACTAAAGAGGACATAATGTTCAGGCACATGACTGGAGCCAAAATGATCTCTTAGAGACATTTGTTCTAAAAGAAACTGAAAATAAATAAAAATGATGATGATGATGATGATGATGATGATGATGATCTCTTTCAGAGGGGTCTGCCTCTTCTGGACGATGCTTCACT	237
1	95.497	007F03	00.200126.007F03	CATGTGATTGGTTGTTGTGG	CTTGGTGTTTGGGAATTTTG	353	CATGTGATTGGTTGTTGTGGGAACAAGATCAGTGCCTATTGTTACATTTCCCCTTAATTCTCTGTGCCCACAGTGCCAGTGTAACCGTGCCCCATGCAACCCCACTTGCTGTGCTGCTATTGGGCTATATTACTTGTTACTGTCTCAGTATAATCTCCTGTAACAGCTTCTATCTCATTAGTGGATTCTATTATTATTATTATTATTATTACTATTACTATTAGTGGATTATTTAGTTTTGCCTTACCCTGTATGGCCATATGAGGGGCCCAAGGTAGACATCCCTGCTTGGACCTGCTGCAGGAAACTCTACCGTGTTCAGGGAAATCATAGCAAAATTCCCAAACACCAAG	237
1	96.39	036D11	00.202836.036D11	GTACATGGATGGAGGGACAC	GATCTCAGTGGTGGAACTGC	322	GTACATGGATGGAGGGACACTTTGTTACTGACAAACAATCCTGCATAATTGTTGGGAGATAAAAAGATAGATAGAGAGGTAGATNGATAGATAGATAGATAGATAGATAGATAGAGAGAGAGATAGANAGCATAGATAGATCGATAGATAGATGCATAGTTGATAGATTGATATAAACCCCAGGGGCCCTTAGAGTAAATAAATGAAAGAGTACTGGTTCTGAATGTAACCATAGTTCTAGCAGTCAGTTATGACATAAACAAATGTGTGTATATTAGGAAGGCTATGAGCACAAATGTGTTGCAGTTCCACCACTGAGATC	280
1	97.066	089F10	00.201420.089F10	GCCTCCTCCTTCATCTAAGC	ACCTGGCAAGACAATAATGG	251	GCCTCCTCCTTCATCTAAGCTTCATGGAAAGTTTTTATGGCATTTAATAGCTAAATATTGTATCAGAATCACAGTAATGCCCCAATCCAATGCACAGAATACAGATATATATATATATATATATATATATATATATATATATATATATATATATCTCACTGTGTCCTATAGTTGTACTGCACAGCTTACTATTTGGGATCTAATAATAATAAGAGACAGCAATGTGTTTGGCCATTATTGTCTTGCCAGGT	4606; 107
1	99.251	036A09	00.204107.036A09	CCATCAAAAGTCGAAACAGC	CCGGCAGATTTTATAGCAAC	313	CCATCAAAAGTCGAAACAGCAATTAGAAGAAAAACCCACTTCAGCATTAGGAGCTGCTCGACTGTATTAGGGTTTGAGCTGACATTGCAGCGGCAGCCTCAAAGGAAACTGCTTGAAGGCTAAAAAAAGAGTGCTGAGTCTTCTCTCATTAACCTCTAGATGTACCTTTTTATGTGAAATACCAACATATGCTTCCTTCCTCCTCCTCCTCCTCCTCCTCCTCCTACTGCCGCTACCGCTGCCGGGGAACTGGGACCTTTGGCTCCTGACTGAAATGAGCAATATTTGCTTCTGTTGCTATAAAATCTGCCGG	280
1	99.428	067F02	00.221406.067F02	TGACCATCTTCCCATCTCAC	CTCATCACTTTGTGCTCTCG	339	TGACCATCTTCCCATCTCACAGCGTTTAAATCCTTTTGATCCCCTGGAGCTTCACTTTGCACCTACTTTGTTTTCCTTCTCTTACGTTACCATCGTAGGGGTCAGCTGTAAAACCAGCTGTCGGGGCAATGATGTTAAACAGAAGGCTACAGAAGTGTATATATATATATATATATATATATATATATATATATACTGCCTATACATCCCAAATCCACTGCCACTGTCCCATGGTGCTTCTGCTCTCTCCATTCTCCCGACATTTTTCAGTAACAAAATGCAAAAGGAAAGAGAAGTTAAAAAAAAAAAAGAATTTGGCCGAGAGCACAAAGTGATGAG	280
1	100.05	092C03	00.201763.092C03	AGGGACCTGGATTAGACTGG	ATGGCACATACCAAAGAAGG	218	AGGGACCTGGATTAGACTGGGGACCTGGTAGAAAAGTCCAACAGTTACTATATATATATATATATATATATATATATATATATACAGTATATATATATATATATAGTCTGTCTGATTGCAAATGCACTGAGCTTGGGAACCACAATGCAACTGGATGGTATTAATTCCAAGGTGCTGTGATTGCCAAACCAAACCAAACCTTCTTTGGTATGTGCCAT	280
1	100.666	030D08	00.202258.030D08	AGGGAGCAGTAAGCAGCAG	GATAGGTCAATAGGTAGCGGC	353	AGGGAGCAGTAAGCAGCAGGGGAGGTTTCCCTAATAGGCTGTCTCTCCGCAGCTGCCTGCCTGCCTGCCTGCCTGCCTGCCTGCCCCAATACTGCAGGGGCCGCTCCTCCCCCAGACACACAAAGTTACTTTGCAGCCCGGCATGGGGAGGCCTGGCGCAGCCCTGACTGGGGGGTACTGAGCCGAGGGGATCTGGGGGGACACTGGGGGGGTGCCTATCGGATTTACCCTGCAAACTCTCAGCCCCGGCACTGCCGCATTCCCCGCCGCAACCAATCAGGCTGATCTGCCGGGCGGCGCAATCGCAGCGCAGGGATAAAGGGGCCGGGCGGGCCGCTACCTATTGACCTATC	198
1	100.834	054H07	00.201716.054H07	ACGTGTGTTTTAGCAGAGGC	GGTTGTGAGCCCATAGTTTG	373	ACGTGTGTTTTAGCAGAGGCAATTCTCAGTATTCTCTATGGCAGGGGATTTTCTGGTGAAAAAGTAGCTGCTACTAAGTAGCTCCGTGTGTAGAGCCAGTTAAACAGACTGAGCAGCAACAGTAGCTTTTGGGTTGCAATATTTGTTTATGATATATTTTATTATATACTTCAGGGCACTAACTCACATGCAGATAGATAGATAGATAGATAGATACGAAACGAATGAACGAAGGAACGGATAGACAGATAGATAAATAGATAGGCAGGGTTGGGCTGGGCCTGTGGGACACATGGAAAAAACCCAGTTGGCCTCAGCCCTCATGGGCCCTGCTGACCCAGACCCACTCCCCACAAACTATGGGCTCACAACC	198
1	101.04	077G11	00.200492.077G11	TTGGTGACTAGGTACAGCCC	GGATCTATTTTGGGGTCCTG	303	TTGGTGACTAGGTACAGCCCACATGTTGCTACAATACAAAGTGAAATATTTTTTCTGTATTGGTCAGTAGACAATAAGCTTTAAACACTTTTCTCAAGTAACAGAGGGACTGAGCTTTCAGTTTCGTTTCACTGCAGACATCCCAGGTTCAGTAGAAATATATATATATATATATATATATATATATATATAAATACCAAGCTTCATGTAACACTAGCCCAGCAAAGCCTCTGCACTAACACATGCTCCTTAAATATCCACCCGGGATTCTTATCCTATGGGCCAGGACCCCAAAATAGATCC	198
1	101.857	104B01	00.209035.104B01	AGCTTATGAGGGCTGTTGG	AAGCGATGAACAATTTCCAG	364	AGCTTATGAGGGCTGTTGGGAGTTGTAGTTTGATAACATTAAAAGGGATAGGGACTGAATATACCTACGGTCCAGCCTCAGCAGAGAGGTCCTATAACAGTGATTTATACATGGCTGGTACATTAAAGTCATGGATTGTATATATATATATATATATATATATATATATATATATATATATATATATATACCCCTTCCCGACTGCAGAGGCTGGCAGATCAAAGATTAACCCTGTCAGTGCTACAGAAGCCTGCAGAGCAACAATGGTGATGAATAACATGCAGCATTTAATCTCTTAACTACTAATAAAAACATCCAGGTACAATTCTAAGAATATTATATTTCTGGAAATTGTTCATCGCTT	198
1	104.875	087F04	00.201182.087F04	CGTAGGTCCCATTTCACAAG	TTTCATTAAGCCAAGCAAGG	382	CGTAGGTCCCATTTCACAAGGAAATAATTATAATTCAAACGGCCAACAACGGGTCTCCCTTCGACCAATCTGCAGTCTGATCCAACCCTTGCACTCAACTGTACCGGAGTAAAAAAAAAAAAAAAAGTGTCAGTTCCCCTTTAAAAAGTGTTATATTCTTTGCGGATTTTGGTTTAGGCACGAAGAAATGAAAAGCTTCCTTACCCTCTATTGCACAACATTTTACTTTGTTTGTATATATATATATATATATATATATATATATATATATATATANATATATATAATCTCATTTTTTTTCCTCTAAACTGCAAGCTGGTATCTGTATAATGAAGCATTAATTGCCCCCCTTCTGTCCCTTCCCTTGCTTGGCTTAATGAAA	205
1	105.373	050C03	00.201182.050C03	GGGTCATGTAATGGAGATGC	ACCCTTCCACTCAAACACAC	263	GGGTCATGTAATGGAGATGCTGATATAATGAATGGTCACTATGGATGGGTGAGTGAGTAAATGAATGTGCAAATGAAAACATAAGTGAATGGCATGGAGAGGTACAGCATTGAGTATATGGGTGAGTGAGTGAGTGTTTGGGTGAGTGAGTGAGTGTTTGGGTGAGTGAGTGTTTGGGTGAGTGAGTGAGTGTTTGGGTGAGTGAGTGAGTGTTTGGGTGAGTGAGTGAGCAGCTTTATATGTGTGTGTTTGAGTGGAAGGGT	205
1	105.847	054F03	00.201182.054F03	AGTGTTTGGCACTATCAGGG	CTGGAAGCACATGAATTGG	378	AGTGTTTGGCACTATCAGGGGCCGAGCCTGGAAGGGGCTTTCTTAGCTGAGAGCCCGCTATTGTTCCTATTATGACATTTGCTAAATGCTTCCCCCATGTATCACGGCATAAACAAGTACACTATTGTTAGAGATTGTTAAATATTAACACATTTCATGTTTCTTTAGATGGAATATCTCAGAGCACTTTATTATTATTATTATTATTATTATTATTATTATTATGCAGAAATAGAGCTTTCCTTAGGCCATTGTCACTGTGCTCACTACCGTTCTGTCTGGTCTCAATTTATTTTATTGCAGAATTATAATGGGGGTGCAGCTGGCTACTGGTTTTGCATGCAACCCCGAATTATAAACCAATTCATGTGCTTCCAG	205
1	108.524	028H01	00.202197.028H01	TTTCATCTCTGGGCTTTCTG	CCACAACTGCACGAGTAGG	335	TTTCATCTCTGGGCTTTCTGTATAGTCTGACTAGTGGCATGCCAGTCTGATTAGTGGCATGCCAGTCTGATTAGTGGCATGCCAGTCTGACTAGTGGCATGATAATCTGATTAGCGGCATGCCAGTCCTCCATCCNTCCATCCACTCCNTCCATCCNTCCATCCACTCCNTCCATCCNTCCATCCACTCCNTCCATCCNTCCATCCTTTGTCTCCCCAAGCATATCTTGTTCATCAGTGTATCCTCATCATCATTATGAGGAGTCTTCTGGCAACATATCAAATCCTATAAAGGCCTTTTGTGTAAAATGGGAAATCCTACTCGTGCAGTTGTGG	158 close match
1	108.539	049H07	00.201908.049H07	TGCTCATTTTATTTGTGCTTC	TCCCCACTCAGCAGATAGAG	272	TGCTCATTTTATTTGTGCTTCATTTATTTTTAATAGATAGATAGATAGACAGATAGATATGTATATATAAATAGCTAAATANATTGATAGATAGATAGATAGATAGATAGATAGATAGATAGATTTTTTTACTCACCTATTTAATCTGTGATACTATATATTGCCGTGTATATTCTATATCCGACCCACGGAGCACGGGAATATTGTGACATTGCTGGGGCATCATTCCGTCCCACTCGGCCCAATACTGATCTCTATCTGCTGAGTGGGGA	153
1	108.916	050H08	00.203011.050H08	TGCTGGAAGAGAGCAGACTC	TATCTAAGGCAGGGGTCCTC	282	TGCTGGAAGAGAGCAGACTCAGAGTCGGGAGCTGGGAGAGGGAGGGAGGACGGATGGACGGACGGACGGACGGACGGACGGGGGAACTGGGAGAGGGAGGACGGACAATGTGGGAGGAGATTGAAGACAGAGGATGCAGGAGTGAGCCATAGTTTGACCCCACAGCAGGGAGTTGGAGCTAGAGCGGGGTGGGGGGGTTGATTATAGTCTGGCCCCCCAACAGTCTGAGGAACCATGAACTGGCCCCTTACATAAAAAGTTTGAGGACCCCTGCCTTAGATA	153
1	110.292	091F08	00.201683.091F08	CAACAACGAGCACTAACACG	TCAGACATTCAAGTTTTGCC	361	CAACAACGAGCACTAACACGCATCTAAAATGTTCATTCGCAAAGCAAATCACACTCAGGGACCAATAGTATGGATAATTATTTTGCTATGAAGTGATATTCTAACAACAAACTTCACTAGGGGGCTGATTTATCAATGTTTAAATTCAAATTTAATTTTGCAAAAACTCAAATTTGAATTATGTTTTGCAAAACTTGAATGTCTGATATTTATTTATTTTTTAAAAAACTAGCTCTAGTTCTTTCTTTCTTTTCTTTCTTCTCTTTCATTTCTCTCTTTCTTTTTTATTTTTGCAATTCAAATTTTTTAGTGGAAAAACTCTCAAATTTGAATTATGTTTTGGCAAAACTTGAATGTCTGA	153
1	117.989	070G12	00.202094.070G12	TGGTGTCTGTGTGCAGTTTC	ACCCTTGAGAGCTTTGATTG	384	TGGTGTCTGTGTGCAGTTTCTCCTCTGTCTAAAAGAAAGCTGAATGCTCAGATATCACATATCCGTTATCCTTAATCAGAATTTGGAGATCAATGAATTAATGTATATAGTGTGATTTATTTATAAACAGCATTTTTTTAATTGATCCATTCAGCATTGAAGCACAAGCACTTTATATTAGCAATTTAGTAATTTTTTATGCAGATAAATTGTGGTTGTTGAAATTCTGCATTTATTTAGGCACCTGCACTTTTATAATTATTAGGCCCTTTCCTAGATTGGTTAATGAATTATATATATATATATATATATATATATATATATATATATATATATATATATATATATATATATATATATATAGCAATCAAAGCTCTCAAGGGT	778
1	120.417	046C03	00.201477.046C03	CATGCAAAACTTAAACTGCTG	AGGAGAGATGGAGAACACCC	317	CATGCAAAACTTAAACTGCTGTAGTTTGGCAGAACATACATTTTATTAATAAGATTTGGTGGTAGTTGATCAACAGCTTCAGTGAAGTATATCAGTTTATACCTATAGCAACCTTATAATAATAATAATAATAATAATAATCAGTAATGTTGCTAGTGACACTGTGCACCTTTTTCTTAAAACCTTGTGAAGGTACACACTGACATTGGTCTGTTTTTAACAGGTGTGCCATTTAAAGTGGGAGTGGCTTAATTTGTTTTAGGTGTATGTAAAGGGGTAACAATAACAGTTGGTACTGGGTGTTCTCCATCTCTCCT	729
1	120.452	026C02	00.202057.026C02	ACAGTGCAAGTGTAAAGGGC	CGCATAAGTCTGTGGGCTAC	294	ACAGTGCAAGTGTAAAGGGCCAAATAATAAACAAACTCATCCCCCTTAGAAATAATTCACAGCAGCTACTTGTACCAATACATGTTCCTTGTAATGTGCCCCCTAGTGGTCTCCTTGTGCCATCAGAAACTCTTATTGATCCAAGACATAATAATAATAATAATAATAATAATAATAATAATAATAATAATAATAATAATAATAATAATAATAATAATAATAATAATAATAACTGATTTAAAGCCTCTTCACAACCTCACAATAAACAGTTATTGTAGCCCACAGACTTATGCG	729
1	122.616	048 E05	00.200951.048E05	AGCATGTGTCTCAACCCTTC	AATGTTTTACTGCCATTGCG	331	AGCATGTGTCTCAACCCTTCCTCCTTGTAGATTGTAAGCTATTTTGGGAAGGTTATTTATTATTTGTTGCTTTATATGTTACTCTGTATGTCCAATGTATGAACCCCACTTATTGTACAGTGCTGCATAATAAGTTGGTGCTTAATAAATAGATATTAATAATTATTAATAATAATAATAATAATAATAATATATAGAACTGAAAATGCAATAAAATAACTAAAAATGCACCAAAATCACTGAAAATGTAATAAAAGCACCAAAATAACATACAAAAGGTATGGAACAGTGCAGTTAGCGAATACATTTTCCGCAATGGCAGTAAAACATT	944
1	122.947	028 E11	00.201891.028E11	TGTCAGTATCTCTCGGAATATGG	AGGGTGCTTTAGGGAAACAG	331	TGTCAGTATCTCTCGGAATATGGTTTCATCATCATCATCATCATCATCATCATCATCATCATCATCATCATCATCATCGCATATTACACCCACTGGGGCAAAAATAAGGTGCATAAATGAGAAAGAAAATGTACAATTGGGGTGTGAATGTTTTTTTTATATCATCTTCCATGTATATTGATGTAAAATATTTACTTTGAAGTATCATGAAAACGTAATAAGAAAGTCATATCTTGGGGATTAAGTAACTTTTTTAATTATAATTCATTGAAATTTCTGTGCTGTTTCTGAAATAATCACATTATTCTTCACTGTTTCCCTAAAGCACCCT	1066
1	123.435	057G06	00.201111.057G06	AGATACGGGAAACCCTAACG	GACACAAGAGGATGGAGGTC	361	AGATACGGGAAACCCTAACGCTGCTCCCATCATTCTGGGAACAAATGGGAGGTACGGACTACCTTAACCCCTTCTGTCACTGGGACAAAAGTCCCTAGGTATTCTGACAATGGTCCAAAAGTTGTCTGCAACACCTTCACAGTTCCTTACAAGTATGGGTTGTTACACCGATTAATAGCAGAAGGACTAAAACAGTCAATTGAAGTGTAAGTTTTGTTGCTCCTCAGTAACCTCTACAGAAGGGATAGGAACTGACCCGGACAATATNTATATATATATATATATATATATATATATATATATAGATAGATATATATAGATTGTAAGCTCTACAGGGCAGGGACCTCCATCCTCTTGTGTC	779
1	123.769	087A04	00.201111.087A04	TTCTAAAACAACATTTCTGGAGG	CCAATAAACAGGCAACCATC	195	TTCTAAAACAACATTTCTGGAGGAATATATTTGTATAATTGTTAACCAACAGTATATGAGAACATTCTGTTTTTATATATATACATATATATATATATATATATATATATATTTTTTTTTTTGTAAAGAGTCAAAAAAGTTTATAAATGGTATTAAACTCACTCTAACTACCGATGATGGTTGCCTGTTTATTGG	779
1	124.043	026F12	00.201111.026F12	TGTTGGGCTGACAATAAAAC	TAGCACCATCTAAAGGCAGG	303	TGTTGGGCTGACAATAAAACTCTACTTACTTACTTACTTACTTACTTATCTGTCCAGAAATGACATACGAATCGCTAATTGGCTACAAAATGTGAAAAAGCCTATAACACGTGTCACTATTTCCTGCATATAAGGGGCCTTGATTTATTGGGCCTTGTTATAAATAAGTGTTTGTAACCAATAAATAGTTTTGTTTAAAGAAATAGCTTTCATAAAAAAATGTACAGATGCAGCCAGCAAGTTTTCACATGTTGTCTCACGATGTCCAGACTCAATTTTGGGTCCTGCCTTTAGATGGTGCTA	779
1	124.41	068B04	00.202609.068B04	TGGATATTCCCAGGTGAGAG	TTGCTGAGGCTTTATATGTGC	345	TGGATATTCCCAGGTGAGAGAAAAATGGTTAGGGTTATTGTGGCCACAGAAATGATAGAGATGAATGGGGTTCTGGCGGCTATAATGATATATGGTTTCCATTTAACATATATGACTGGCTGAGTAAAACTTTCTCTGAGGAACTATTGTGATCATAATGTCCTATGTACCACTGACATTTAAGTCATAGATACCACACTTGTTGAAACATATATATGTGTGTATGTGTGTGTGTGTGTGTGTGTGTGTGTGTGTGTGTGTGTGTGTGTGTGTCCTTTTTATATTTCTTGAATACATTAGAGGAATTATTGACTTAATCATTCAGCACATATAAAGCCTCAGCAA	1190
1	124.415	038D04	00.204365.038D04	GGCTCTTGGGTGTCAGAAC	CGTCTGCGCTATTTACATCC	358	GGCTCTTGGGTGTCAGAACTATCAAACTCCCTGACTGACTAACGGACCGACCGACTAACGGACCGACCGACTAAACGACCGACTAAACGACCGACCGACTAACCGACCGACTAACCGACCGACGGACCGACCGACGGACCGACCGACGGACCGACTAACTGACCGACCGACTAACCGAACGTCCGACCGACTAACCGAACGTCCGACCGACTGACTAACCGACTGACCGACTGACTAACCGACCGGAGCTCCCATTAAACAGAGAGCCATGTCATGTAAAGGGGAAATAGCACAAATAAGGAACTTTAGGGCCCATAATTCAACTTCTGTTCGTGAATGGATGTAAATAGCGCAGACG	1592
1	124.416	035D02	00.205171.035D02	GGATGGGAAACAAATTCTCC	AGAGCCTTACGGGTACAAGG	297	GGATGGGAAACAAATTCTCCAACCCAATCAAGTTGAGCACCGGTTCCCCACAGGGCTGGGTACTCTCCCCATTGCTGGTCACAATAATGGCTGTTCTGCCCAATTTGGTTCTAATTACATCATTAAATCTGCTTATGACACAACTCTATTATGTTCCTGAATAATAATAATAATAATAATNATAATAATAATAAATCAGCAAATAGAGAGGAGGCTGAACAACTGGCAAACTGGCGCACTGATAATAATTTGTTTCTTCTATTGTGGATTTTAGACTCCTTGTACCCGTAAGGCTCT	918
1	125.44	065G03	00.201603.065G03	CGTTGATTCTAAAAGGATTCTCC	CATCCCCATTCATACAAAGG	383	CGTTGATTCTAAAAGGATTCTCCAAAATATTTATGATCTGTCAAGAATGAATGTGATACGAATGGAGTATGGAAGTTAAATTAAAATTATTACATCAGACCATAAAAAGGGGGGCTTGAAGAATATTGGTCCAAGATCATGGAAACTTTCATATAAAACCAGACCTGTACTTAGTTACATATATATATATATATATATATATATATATATATATATATATATATATATATATCACACAAGAAATAGAAGGAGACCTAGGGACAGATTGTAGGGAAGTGTCTGTAACACAAAGAAAGGATAGAAGGGGACCAAGGAACCAATGGTGGTAAGAGTCCTTAACAATTGTGGTCTGTTGTAATAAGGCCTTTGTATGAATGGGGATG	1254
1	126.579	033H10	00.206884.033H10	ATGTCAGTGCCCTTTACCAC	CTCACAGTCCCAGATTCCAC	266	ATGTCAGTGCCCTTTACCACAATAAAAAATTGCCTGGGTATAATCAGTAACACTCAGAGCAGTGGCATTTGGTGGCCATGAGTGGCATTATAGCCCAGAAGCCTTCACTAAGGCTGGGATTGGGTTAGTAACTACAGCTGTGAAGTCCAATTCAGCCTTCAGAGATAGAGTGAGACTGTCTTTTTGTGTTTNTTTGTTTGTTTGTTTGTTTGTTTGTTTGAATCATCTAATATAAAAAAGATATTGGTGGAATCTGGGACTGTGAG	1663
1	127.307	020H09	00.200599.020H09	TGATAAATCTGCCCCAATATG	TTTTGAAGATGCAGCGATAAC	384	TGATAAATCTGCCCCAATATGTAACACTTTGCTCATTACAACTCATACAATTAAGACAAAAGAAAGAAAGAAACAAACAAAGAAACAAAGAAANCAAGAAAGAAAGAAAGAAAGAAAGAAAGAAAGAAAATGCATTAGAAAAAGTGTTCATCTATGTCTATATTTTACGATAAGATAACGTACATTTTTGCCTTTATGGTCCCTAAATAATGTGGATGCACTAAATTACTCAGACAATGAATGTATAATTCAGTCACCATGACAGTTGTGGGCTATTACAAACGCTATATATGTTGGTTAATATGAAGACAAATAAACATAAGACTGGGGAAAAAATATAATATTTGAGGTTTCAGAACAAAAGTTATCGCTGCATCTTCAAAA	616
1	127.605	067C03	00.220637.067C03	TCAGTTGGTGAATTTTCTTGC	ACCTGCCAAAGTGCTATCTG	320	TCAGTTGGTGAATTTTCTTGCATCTGTAATTATATTTTTGGCAACTTTTATAGCAAAACTAGGGGGCACAGTGAGACAGAATCATGGGTGGGTTTACACCCCTTCAATTGTCTCTGTTTAGTATTTTGTCAAAGGACCCAGGTGAGGACTGAAACATTGATCTAGCAACGTTTGTCCCTGTGTGCATCAGCCTTCTTTTGTACTTTTATTGTACTGTTTGTACCCAGGCACGTGACCAAGCAAGTGTGTGCCCAATAGATATATATATATATATATATATATAGAGTCAGATCAGACTAACAGATAGCACTTTGGCAGGT	305
1	128.818	041B04	00.202379.041B04	TTAAGGGTTGCAGGGTAAAG	CAGACCAACAGATATTGCCC	393	TTAAGGGTTGCAGGGTAAAGTGCAGCTTATAAAGTATCATCATCATCATCATCATCATCATCATGCCTTGTTATGGCGGCAGCTTCCCAGGAGATGGGGGTAATATGGGCACAGGCTGCGGGCTCAGGACTGATAACTGCCACCTGTTGGCTGCACCGGGCATTAACTAAACAGTGTGGGATTTTAGCCCGGATGAGAGAGATTGGGCACCTCAGTGGGTATGGAAGCATGGGGGCGCTATGGGGCTGAGGGCTGTTGCGCAGTACTTTGCCATATACAGGCAGCGGAGGGCTAGATACCCAAGGGGGCAGTTCTTGGGAGAAATCAAATTGCAGAAAAGGAAATAAAGACAAAAAGAAATATGGAGATGGGGGGGCAATATCTGTTGGTCTG	no close match
1	129.382	102D02	00.201704.102D02	GCAGTTTGGTCTCCTCGTG	TAACCTTACTCTGCAAGCCC	340	GCAGTTTGGTCTCCTCGTGTATAAAAATTTGAATTCATTTATGGAGGCCATTCACAGATAATATCATCATCATCATTATCATCATCATCAATCATCATCAATCATCAATAATCATCAATCATCATCAATCATCAATCATCATCAATCATCATCAATCATCAATAATCATCAATCATCAATCATCATCAATCATCAATCATCATCATCAATCATCATCAATCATCAATCATCAATCATCATCATCATATACAGCAAGCAATTTACACAGCACTTTCCATTGATTTTTAGTGAACAAGGATCTTACATTACTTAAACAAAAAGGGCTTGCAGAGTAAGGTTA	631
1	129.631	013G12	00.200165.013G12	TACTCCTGTGTGGGGAAGAG	CAGGCAAAGAGACTGAATGG	395	TACTCCTGTGTGGGGAAGAGAAACATTGCTGGGTTTATTGGGGATCTTTCATCAAAAACAACTCTGCCCATAGCCCAGATTCTGAGCATCTATGGATATTCCCAGGTGACAATAACTACCTTATTTTATATCACTAGGGTCCAGTTTATAAAACACCAGAATTACAATGAGTTTTAATGGGATTTTGCCACTGTGACAGAATGTTATGTTAGAAAGATACAGAGAAGCTTTAAAGCTCAGTCAATTTAAACCTCCAAAACAGTTGGCTGATCTATCTATCTATCTATCTATCTATATATCTATCTATCTATCTATCTATCTATATATACACACACACACATATATTTTACAAAGAGATGTTAAGGGGGTCCCATTCCATTCAGTCTCTTTGCCTG	754; 4084
1	130.569	006F09	00.200012.006F09	AACAATTTTGCACCCCATAC	GTGAAATCCCAGTGTTCTGC	333	AACAATTTTGCACCCCATACAAAATTTTGCCCAGACCCCGAATATGTATCTTACAACCACCATTGGTTGGGAGGGGAAATGAAAAAAAGTAGATATTAAGTTAAAAAATTATGGAAGAGTGTGTAACTGAATATGCAACAGAAGGAAAGAGTTAAACATCCTACTCATTTCTATTATTATTATTATTATTATTATTATTATTATGACTGTACCTGTTCTATTAGAGATCTCCCCATGGGAGCAGGGCACACAGGCATAGCAGCAGGGCACCGCTGATTTCCCCGCCATTTTTCTGGAGCCAGGAGGGCAGTTTGCAGAACACTGGGATTTCAC	793
1	130.72	059H07	00.210226.059H07	CCAGGAACTCATAGCCTCAG	AAAAGTCGTTGATGAATCGG	380	CCAGGAACTCATAGCCTCAGTAGCTGCTGCATTTCCCACCCTAGGCTTATACTCGAGTCAATACATTTTTACAGTTTTATTAGGTAAAATTAGGTACCTCCGCTTATATTCCGATCGGCTTATACTCGAGTATATATTTTTATAAATATAAATATAAATATAAATATAAATATAAATATATATATATATATATATATATACCAATACAGTTATAATTTGTAATAGGAGGTAAATGGTTAAGAGGAGAGAGTAGGAGAAGACACCTGGCGAGACAGTTTGACACTAAGTGGCCGATTCACTAAAGTGCGTTAATGCGTAACGCATGGTTTTTGGCGTTAAAAATGATGCGCTAATTAAGTACCGATTCATCAACGACTTTT	793
1	131.291	090B09	00.201483.090B09	ATTTTGTTGTGTTCGTTCCG	TGAAATTAACAGCGAATGGG	312	ATTTTGTTGTGTTCGTTCCGTTCATACTTTAATAAATAGGCCCCTATGTCTTGGAAGCCTGATTTATTGATGCATTGATTTTGTTTCCTGCAAGCAAACTTACATAATGAGGAATATTTTACATGTATATCTGCATACACTATATATATATATATATATATATATATGTGCCTTTTCTGTTTTACAAGTAGAATATGCTTTTAACTCACTGTGGTCTACATGTGTGAAACATTACAATTTGTTTTACAAAACTCTCTTAAAATAGATTTTCCTTTTATGCAAACATTTATGTCCCATTCGCTGTTAATTTCA	167
1	131.857	086 E03	00.201055.086E03	TCCCTTATAGATACACGGTTGG	TAGTGACCAGACCAAGCAGG	381	TCCCTTATAGATACACGGTTGGATTTAAATAGAGTATATNTATATATATATATATATATATATATATATATATATATATATATGTAACACTGCTTTGTCTGAACCTAAAGCTTTACATCNNNNNNNNNNNNNNNNNNNNNNNNNNNNNNNNNNNNNNNNNNNNNNNNNNNNNNNNNNNNNNNNNNNNNNNNNNNNNNNNNNNNNNNNNNNNNNNNNNNNNNNNNNNNNNNNNNNNNNNNNNNNNNNNNNNNNNNNNNNNNNNNNNNNNNNNNNNNNNNNNNNNNNNNNNNNNNNNNNNNNNNNNNNNNNNNNNNNNNNNNNNNNNNNNNNNNNNNNNNNCACAATATTTTTCTTTCCCCTGCCTGCTTGGTCTGGTCACTA	14441
1	132.111	018 E03	00.200671.018E03	CTACATCCTCCCTGCATATTG	AGATACACGTCCCTCTGCAC	356	CTACATCCTCCCTGCATATTGTATATAATGATAGACAGATAGATAGAGAGACAGATAGATNGATAGATAGATAGATAGATACATAGATACATAGATACATCTACAATATAAACATATTTAAAATAGTATATACCAATGTATGTCCTGGAAAAAAGGGAGAAGAAAACATACCTTGTAAGACACAAATATAAACATAACAATGTACTATACTGTGGAAGCTGTGTAAGATTTTTATTTCATTAGAAGCCCTTATACCTTTTAAAACTTATGTAAATAAAACATTTTAGTCTTAATCCCTTATTTTGTTTGTGGAATAAAGACAAAACCACTCACAGTGTGCAGAGGGACGTGTATCT	523
1	132.782	102B09	00.201713.102B09	GTGAAATCCCAGTGTTCTGC	CCTTGACTGCCCTAAATGTC	349	GTGAAATCCCAGTGTTCTGCAAGCTGCCCTCCTGGCTCCAGAAAAATGGCGGGGAAATCATTGGCTCCCTGCTGCTATGCCTGTGTGCCCTGCTCCCATGGGGAGATCTCTAATGGAACAGGTACTGAGTCATAATAATAATAATAATAATAATAATAATAATAATAACAATAATAATAATGAGTAGGAGATTTAGCACTTTCCACTTTTTGCATATTCAGGTACACACTCAGTCACTCTCCTAGGTTTGTAGTTACAGACTGATCTAAGGAAGCTTCTTCCAAATTGGGGGGGGGGGGGTAATTAGAATTACAAATAAAGGGGCTCTAGACATTTAGGGCAGTCAAGG	834
1	138.552	039G01	00.210570.039G01	TGTCTCATACCACATGGCAC	CTGCCTCGTTAGGTTTAGGG	377	TGTCTCATACCACATGGCACTTATATATATATATATACATATATGTATTTATTGTATTTATTTATTATATCACTCATCCTCCCTGTGTGTAATTTTGTATTCTGTAAGACTGTACAGCGCTGCGTACCCTTGTGGCGCTTTATAAATAAAGTTATACATACATACATACATACATACAGAGAAGGTGGAGTTATCACCCAAGAGACCAGCAGTGCTATTACCAACAACACCCCTTTTTAAGCAATGGACCCACTTGGGGAAATAATACTCAAAGCGATAAAGCTTTCCAGAAAACCTCTATCTGACATGTACAAATTGAGTTATTATAAAGTTTATATATTAAAATAAGTCTTTATTCCCTAAACCTAACGAGGCAG	754
2	0	113 E08	00.200607.113E08	GTCGGTTTCAAGTTTCATCC	CATTGCCTTTATTGACTGCC	372	GTCGGTTTCAAGTTTCATCCTTGTAAAACAGAAGTGTAGTCGGAACATCTATCAGTGGTACTACATATGGTTTCTGAATATGTTCTGGTGGACCACGCCGAAGCCGGGAAATGTGGAAGTGCGCCGTGTTTATTGGGTATGCGTACGTACGCACGCACGCACGCACGCACGCACGCAGGGAGTAGTCAAAAGTCGATCGCTGGGGGGAAAAAGTCTGGGCACCCCTGACCTAAGGTATTGTGAACAGACCCCTTTATTTGGAAAAGCCCAGGTCCAAAGCATTTAAAATATAATCCACACCTGTACCTACATAACAGAGTGCTGACATAGCATAATTGTCTTCCTCAGGTAAGGCAGTCAATAAAGGCAATG	72
2	2.436	016H09	00.200419.016H09	AGAAGTCAAAACAAAGGCATTC	CAGTCACATTTCAACAACAGC	391	AGAAGTCAAAACAAAGGCATTCCATTACCCTAATATAGTCCATACAGAGTAGCCTTATCATAATTGCCATTAGGTTTGATTAACTATAAACTTTTTTTCTTGTTTGCTTATTTGAAAAAGAAATATATTAAAAAAAACTGTAGTGTTTACTTAAGTGCACAAATTATTATTATACAAAACTTACATGATACATTTTAAATCTATCTTTATGTCTGTCTGTATGTCTCTATCTATCTATCNATCTATCTATCTATCTATCTATCTATCTATCTATCTATCTATCNATCTATCTATCTATCTATCTATCTATCTATCTATCTATCTATCTATCTATCTATCTATCTATTTATCTATCTATCTATCTATCCCAGCTGTTGTTGAAATGTGACTG	no close match
2	2.553	098F05	00.200926.098F05	CCTGCTCTTCTGGACATCTG	TTGTAAGCTCTATGGGGCAG	348	CCTGCTCTTCTGGACATCTGTAGAATGCCTTGGCAAGCAACATGGCAGCACCAACTGTTGTATAAATGAAAGTTTACATTTTTTATTTTGCCTGACAGTATACTATGATAGCATAGACATTTTTTTTTTTACAGTATGTATGTATGTATGTATGTATGTATAACTTTATTTATAAAGTGCCACAAGGGTACGCAGCGCTGCACAATCTTACAAAATACAAAATTACACACAGGGAGGACAAGTGTTATAATAAATAAATACAATAAATATATATAAATGCACAGGTAATAAGTGCCATGTGGTATGAGACACAGTAGGAAGGAGGTCCCTGCCCCATAGAGCTTACAA	106
2	2.745	108H03	00.200380.108H03	TTCACACAGGCAGAATTGAC	TGTAGTGTTTAGGAAGGAATGC	374	TTCACACAGGCAGAATTGACTTATATGAACAATATCATTATTTTATAATCACAGTGCCTCTGTACTTGTGGTACAGCAGATTATCAACCCTCTAAATGTAAAACAGTTGGAATGATAGATAGATAGATAGATAGATAGATAGATAGATAGATAGATAGATAGATAGATAGATAGATAGATAGATAGCAGCAGCAGAAATGAAAAACACACACCCCTTAGGACATTCAGCTGGATGCAAAAATGATACAGATACAGTATAACTCTGAATCTTTAAATCTTTACACATACATACATACAAATATAGTAAGACAAATTATGCATTAAATACATGTATGCAAGAGAACTGTTGCTAGCATTCCTTCCTAAACACTACA	478
2	2.756	042F05	00.200957.042F05	CTGCTGCTTTGGAACACTG	TCTTTGCCTGAAAACAATGAG	301	CTGCTGCTTTGGAACACTGGCTCTGATCCTGAGAGTATACATAGACTGAAAGATNGATAGATAGATNGATAGATAGATAGATAGATAGATAGATAGATNGATAGATAGATAGATAGATTGATAGACAGACAGATAGATAGATAGATAGATAGATAGATAGATAGATAGATAGATAGATAGATATGGATAGACAGACAGATAGACAGACAGATAGATAGATNGATAGATAGATAGATAGATAGATAGATAGATAGATAGATAGATAATTAACATAACATTACTCATTGTTTTCAGGCAAAGA	403
2	2.976	054G02	00.202902.054G02	TATTATCGGTGCGTGTATGG	CGTAAAGGAACTTGTCTGCG	281	TATTATCGGTGCGTGTATGGCCACCTTTACACTTTTTATCTGTCTGTCTGTCTACCTATCTATCTATCTATCTATCTATCTGTCTGTCTGTCTGTCTGTCTATCTATCTATCTACCTATATCAATATAGATCGATAGATAGATAGATAGATAGATAGATAGATAGACATCTATCCTTCTATCAACCTATTGATATTGTTATAGTATAGATATTGGTATACCTGTTTATAGTTAGGTTGGTATGAGTGTGTGTATATAAAGACGCAGACAAGTTCCTTTACG	403
2	3.173	109C06	00.200380.109C06	AATGCAAGCAAAGTGAGAGG	TCGGTTTATTCCTTTCTCCC	315	AATGCAAGCAAAGTGAGAGGCATAGGTAAGCACTGGTGCTCATCCACTGGAGAAACTGGGTCTTGTCTTTACTGCTTGCTGCACAGGAGGCAGCAATGGCAGAGCTGGCCTGTGCTCCCTAATGCTGCACTCTGCACCTCACTTCAAGGGAATGCTTTGTGACCCTTAGCACACTTCTGCCCTGAGGCCTCTATTATCTAAAAATTTATATATATATATATATATATAGATAGATAGATAGATAGATAGATAGATAGATAGATAGATAAAATAATAAAGCAATAGCTAAAAGAGGGGGAGAAAGGAATAAACCGA	478
2	3.251	108C04	00.200380.108C04	CTGAACATTAAGCACCTGCC	AAAAGAATGAGAGGCCATCC	371	CTGAACATTAAGCACCTGCCTTACCCATTGTGTTTAAATTCAAGTACTGTATGTAAGAAAAGTTTGTTAGTGGAGAAGGATGATTTTAGCTCAAAAAGTAGCACCTGTCTGTGTATATGGCACTGGCACTTGGCTGCAAACACTTTACAATAGATGGGTGACATGTAGAAACATAGTTACATATCTATCTATCTATCTATCTATCTATCTATNTNTCTCGTCTATCTATCTATCTATCTATCTATCTATCTATCNATCTATCTATCTATCNATCTGTCTGTCTATCNATCTAACTATCAATCNATCTATCTACCTATATATTAAAAGAAATTCTGTTCCTCAAGTCTAAAGGGATGGCCTCTCATTCTTTT	478
2	3.517	108B06	00.201473.108B06	AGGTAGGGAGGAATACAATAGG	ATGTGGGGCAAAATGAAATC	397	AGGTAGGGAGGAATACAATAGGATACCTAAAGGACAGATAGATGAAAAACAGAGAAATATAGAATATTAATGAATGGTTAGTCATTAATGGATAGGTAGAAGATATAGAAAGATAGATAGATAGATAGATAGATAGATAGATAGATNGATAGATANATNGANATGAATGGTTAGTCATTANATGGATAGGTAGANAGACATAGATAGATAGATAGATAGATAGATAGATAGATAGACAGATNGATAGACAGATNGATAGATAGATAGATAGATACAGTAGATAGATATAGATATTAATAGATAGTTGGAACAATATGAATAGAATGATGATACAGATAGATGATAGGTGTGTTAGCATACCTAATATAAATATAAATGATTTCATTTTGCCCCACAT	403
2	3.953	090B01	00.201473.090B01	TGGCTGCATAAATGACACAC	CCCCTAATGCTTCAAAATTC	381	TGGCTGCATAAATGACACACTATAGGAAAGTCTAAATAGTTCTCACAAGTGAATTCTACAAAAATAATTTCAATTTTTTAAAACTTGTGCCTAAAAATTTATAGTATCATATAGAAATAATTTCAACAACTTGAGTAATGAATGAAATGTAAAGGCAGAGTCTAAAAGGCAATTCTGCATTATATATATATATATATATATATATATATATATATATATATATATATATATATATATATATATATATATATTTATATAGATATTCACATAATTTCTAATCTTCATTTTCAGAACTTTTGCTATTCATCTTACAGTCTGTCACTCACACCGCTGCCTGGTTGCTTGTGGATAAGCAGAATGAGAATTTTGAAGCATTAGGGG	403
2	4.184	020G03	00.200541.020G03	TCGAATTGTATCTGCTTTGC	AAGGGGTAAAGTGTCAACCC	397	TCGAATTGTATCTGCTTTGCAGTTATTACCTTAGCAGTTACATACAGTACATGGCTTTAAGATCAAGAAGCTAGGAGTATAAGAGGAAGCATGGTAGACAGATAATAATGATGATAGATAGATAGATAGATAGATAGATAGATAGATTTGCCCAATGTTGATTAATGACCCTAGAGTTGTCTGTAATTAGACAATTTTGTAGGTCTTTGTAAACCTGCAGTCCAGTTGCAACCTTGTGGTGACTAAACTCTACCTGACAAGTAAATCATTTGCCTGGCAATTTTGTCTCCAAACATGCATGCACCAAACATGCAATTCCCCTCACCATTCTCCTAGCTCTTTATATACTGTGTTTTACCTCTGCGAAACATCACACAGGGTTGACACTTTACCCCTT	411
2	4.353	013D09	00.200162.013D09	CACACAGGAATAGGTGGAGG	AAGGTTCTTTTGCACACAGG	326	CACACAGGAATAGGTGGAGGGTAGTTGGGCTGACAAGCCCATTAAATACCATAGCATAGATAGAAATACTAATACCATATATACCGTAGAATAGATAGTTAGATAGATAGATAGATAGATAGATAGATAGATAGATAGATAGATAGATAGATAGATAGATAGATAGATAGATAGAAAGACATTTAAAAAAAAGTCCAAATGCCTACTGGGTGCAAAGTGCAATGTGCAAATAGACATAACCCACTTTGAGAAAAAGCAGGAAGTGTTGTATTCATTAGGTACACACAGTAAATGAATACTAAACTGCCTGTGTGCAAAAGAACCTT	492
2	4.517	013D08	00.200162.013D08	CTTCCTGGTATCCCTGTGG	TCTCATGCCAAAAGCATTG	399	CTTCCTGGTATCCCTGTGGGCCAGTCTGACACTGGATAGATAGATAGATAGATAGATAGATAGATAGATAGATNGATAGATAGATAGATNGATAGATAGATANATAGATAGATAGATAGATAGATAGATTGATACTGTAAATGTATTACGTTTATAATTTACCTTTCGACAGGCAGCATTCAGAACAATATATGTAACTGGGGATTAGCATATTTTTTGTCTGATACAGATTAGTGACGGAATTCGCATCTTTGTGATTGTTGGAAATTTTAACAAATGTGCACTAGAATTTCACCATGCAGTTTTTAATAAAAAAAATGGATTTTCTTTTTCATGCTGGAAGAAAAACACAAGAAAAAATGCCCATTGATTTCAATGACCAATGCTTTTGGCATGAGA	492
2	4.524	097G12	00.200541.097G12	TATAAATGCCTGCTGGAAGC	AAACTCCAAATAAAATCTCCAATG	349	TATAAATGCCTGCTGGAAGCTTTAATAAAGCAGAATTAAAATTTCATAAACATATTTATTTAAAATCCTACAGCCTGTCAGAATATTACTTACACCTCTAGTTAAATGGTCATCCCAGTGTTTTAAAGTGCTACATGTAACATTAGTTGAGTGTAAAAGACAACTCTATCTATCTATCTATCTATCTATCTATCNATCTATCTATCTATCTATCTATCTATCTATCTATCTATCTATCTATTTATCTATCTATCTATCTATCTCTCTATCTATCTATCTATCTATCTACTTTTTGAGAGAGTGAGAAAGTAAATGATGTATGTAACATTGGAGATTTTATTTGGAGTTT	411
2	4.712	054A08	00.201300.054A08	AAATTGCCTTGTGGAATCTG	AACAGTAGCAGCCAGCAGAC	243	AAATTGCCTTGTGGAATCTGACAGTGTTGTTCCTACACTGATCTGTCCACAAATATCATTGTGTATGTGTGCATATATCTATCTGTCNATCTATCTANCTNTCTAGATCCATCCATCTATTTATCNATCTATCTATCTATCTACCTATCNCTCTATCTATCTATAGCAAGTTTATACTATGACTAGTTATAGTTTAAATCACCAATACATAACATAGTGATCAGTCTGCTGGCTGCTACTGTT	802
2	4.851	043H07	00.201300.043H07	ATGCTCGGGACTATTTGAAG	TATCAGCAGCACGAACAAAC	353	ATGCTCGGGACTATTTGAAGACATTTTTGGTATTTGTCTTATTCTCCTGGCAATTGTTTCCCCAGCTTATCTGGATTTTTTGTATGTTACAATTCGAGTTATTTTTTATTGAAATATAAGAAAGGCTTCAGAGCCATATGATCTGGGAACCATATAATTATACTGGTAGTTCATTTAAAAAAGGAAGTTCATAAAGGCTCCTTAATAAACATATCCTATGGATGTCATGTTCCTTTGGAGCTTGAAAGAAAGAAAGAAAGAAAGAAAGAGANAAAGAAAGAAAGAAAGAAANAAAGCTTATACCGCTGTATTGCTAGATGAATTATTCTAATAGTTTGTTCGTGCTGCTGATA	802
2	5.219	095 E12	00.202336.095E12	AGCAGCCAAGGTGAAACTC	AGCAGGAAGTGGAACAGATG	395	AGCAGCCAAGGTGAAACTCATTCCTGCAGAACAGCTAGTAAATAACAGCAATGTCAAGGTCTCTTCCTTGTGCTGTAGAATGAAATGGAGGGTTAATTAAAGAAAACAATGCATGACCCATGCTTCTTATTCCTGGCCAAGAATTATGAGAATAGACCATAGGTTTGCACAAACCAATATATATATATATATATATATATATATATATAAAAAGCCAATATTCCCCGTTATCAGTGTTAATGGAGACATATCCTATAAAAATTATGAATGTACCAATGAATTATACTCCTCTAGATATAGAAGGATTGTGCTTAAAAAAGTTGTGTTTCTGACTGATTTATTGAGAAATTCGCCCAAACCCCCACTAGCCCCGCCCATCTGTTCCACTTCCTGCT	1212
2	5.363	024H04	00.200454.024H04	GATTGAACCTGATGCGAAAG	AACTCAGAATGGCAATAGCG	267	GATTGAACCTGATGCGAAAGATGCTGGGTTTTTTCCCAATTGCCAGCCCAACTTGGACACTTCAAGTTATAAGGCAGCTAATGATAACAATTTTTAGATTAATTAATTTTAGACTTTTATAATGCTATTTGGAAAGTGATGCTGTCTTACCTCAATAGTTTCTATCAAGCTGACCAAATGTATACATACATACATACATACATACATACATACATATGACACACATAAAGAATTGGTTGAGACAAAGCGCTATTGCCATTCTGAGTT	538
2	5.765	017G09	00.200564.017G09	CACAAGGTGTCTTTGAGAAGC	TGACAGTTCTTGGTCAGCAG	245	CACAAGGTGTCTTTGAGAAGCATGTTTAAATATGTAAACTTTTATGTTATGTACTGTATGCTGAGAAAGAAAGAAAGAAAGAAAGAAAGAAAGAAAGAAAGAAAGAAAGAAAGCGCTGTAAGTAACCTATTACAAAGGTTACTCATGTCTCTCTATGTCTCCAGGCTTAGCATGTCCCAATTTTATTTAATGGAATTCCAAGGATAATATTCACATTAAAAAGAACTGCTGACCAAGAACTGTCA	469
2	6.146	034F09	00.216071.034F09	TCAGCCTTTGCTTCTCTGTC	GCTGGTGATAGCTGTGTAGC	283	TCAGCCTTTGCTTCTCTGTCTATTATCTATCACTATTCCTAATTAGTTACCTCTGTCTATTTACATCTATCTATCTATCTATCTATCTATCTATCTATCTATCTATCTATCNATCTATCTATCTATCTATCTATCTATCTATCTATCTATCTATCTATCNAACTATCTATCTATCTANCNATCTATCTATCTATCTATCTATCTATCTATCTGTATCTGTTAACACCAGTCTGTCTACCTATCTTAATTCTACTTAGCTATCAGCTACACAGCTATCACCAGC	223 close match
2	6.202	094D02	00.202084.094D02	AATGTTGATATGCGGACAGC	AGCAACCCCAACCCTTC	361	AATGTTGATATGCGGACAGCTTTTGATCCCAGAAATATGGAGTGACATTCTGCAAGGGGTATTCATGAGAATACTGCTTGAAAAGATTTTCAGCATTACAATGGCTACACAGTAGAAAGGCTTTTTTTTTTTTTTTTTTTTTTTAAATAGTTATTTACCCACTATGAACTTTTCCAAATGTAGTACCAAGAAAATAGGTCACATATTTAAAAGTACTCAACCTGGTCTTCATGTCTATATAGATACACACACATATATATATACTGTATATATATATATATATATATATATATATATATATATATATATATATATACACACACATATATATATATATGCTCTGGGAAGGGTTGGGGTTGCT	377
2	6.232	035G08	00.202336.035G08	CAAATTCGAGGATCAGCAAC	ATAGAAGGAGGGATGGATGG	305	CAAATTCGAGGATCAGCAACCAGTATACATCAGGTTCCTGGTTCTAAACCAGGGAGTTCCTTATACTGTGATAAAGGTATTACAGGAATTGTTCCTCACTTGCACCATAAATATTAGAACTAGGCAGATTCACTAGAGCTATAAAATTCTGTAGATTTTCGATTCAATCCTCCTTTTAAAAATCATGACCTATCTATCTATCTATCTATCTATCTATCTATCNATCCATCCATCTATCCATCTGTCCATCTCCCTCTCTCTCTGCCTGCCTGTCTGTCAGTCCGTCCATCCATCCCTCCTTCTAT	5211, 1212
2	6.334	114C04	00.200564.114C04	CATCTTGCACTCAACACGAC	CACATGGCAATTTCTGTGAC	366	CATCTTGCACTCAACACGACTACCTTCCTTCTACCTTCAAGCAAAGCAAATGTTCCAACAGTGTCCTGGGACAATTAGTGCTATCTATCTATCTATCTATCTATCTATCTATCTATCNATCTATTACCCTGTGAATGTGCATCTAACTTAACATCATTTTATCTCATTCAGTCTCATTCTATCTTACAATCTTTTCCCTTTCCATGCATAGTTAACCATCCCTTTTTATTTCAATGTAGCAAACTAATATAGCTTCTTGTCTATTCTTTTTTCTTGTGTTATCAGTTTAAAATCACATCACTAGCATTCTGGAGCAACTATTATTTATTTAACCAATAAAGTATGAGTCACAGAAATTGCCATGTG	469
2	6.374	048C11	00.201986.048C11	CTTTGTTTTGGATTGTAGGACAC	ACATTTCACAGGGTAGCTGG	288	CTTTGTTTTGGATTGTAGGACACATTTATATGTAAAAATAATGTATTATTAGTAGTAGTATTTATAGTATTAAATTATTATTATTGTTATTATTATTGTTATTATTATTAGTATTATTATTAGTAATAATAATAATAATAATAATAATAATAATAATAATAATAATAATAATAATAATAATAATAATAATAATAATAATAATAAGGTAATTATTAGATTTTTACATTGTCCAAAGAAATATGGGCAAATGTTTACACATGGTTTTTTTCCAGCTACCCTGTGAAATGT	469
2	6.42	025H08	00.201986.025H08	CTTTGTTTTGGATTGTAGGACAC	ACATTTCACAGGGTAGCTGG	288	CTTTGTTTTGGATTGTAGGACACATTTATATGTAAAAATAATGTATTATTAGTAGTAGTATTTATAGTATTAAATTATTATTATTGTTATTATTATTGTTATTATTATTAGTATTATTATTAGTAATAATAATAATAATAATAATAATAATAATAATAATAATAATAATAATAATAATAATAATAATAATAATAATAATAATAAGGTAATTATTAGATTTTTACATTGTCCAAAGAAATATGGGCAAATGTTTACACATGGTTTTTTTCCAGCTACCCTGTGAAATGT	469
2	6.477	065D01	00.214814.065D01	TTTCCTTTCATCTCTGGTGG	GAACGGTGGTGTGCTCTC	287	TTTCCTTTCATCTCTGGTGGTGAGCATCATAAACATACAGTATTCCTAAAGATAGCGCTTTCTAGAATCTCTACAGTTAATTCTATGCATATATAGTACCTAACTCAAAAGACCCATACATATACATATATACATATATATATATATATACACATATATATATATATATATATACATATATATATATATATATATACACATATATATACATATATATATATATACATATATATATATATATATACACATATATATACATTTCTAGAATGGAGAGCACACCACCGTTC	223
2	6.561	073 E10	00.201986.073E10	ATGCTGCCTTTCTACACTGG	GGAAACCCATTCAGACACAG	348	ATGCTGCCTTTCTACACTGGCAGAGTTTTGTGCTATTTATTGATAAACAAATAATATTGATGTATTATTGTGCTTATTTTGCTCTACATTAAGTGTTATTAATTTAATATGTGTCTAGTTTCAAGGGGTGAGATGACAACTCTATATCCACACAGTAGATAAAGGCAAGTCCTTATATGAATATATATATATATATATATATATATATATATATATATATATATATATATATATATATATAAAATATACGTATGCCCGCTCTTCAGGTGGGTAGCCATATTGTAAAAAAATACAAAGACTAATTTACTAATGACTTTGTATGTTCTACCTGTGTCTGAATGGGTTTCC	469
2	6.748	042H09	00.201096.042H09	CACCATTAAACCTGCCTTTC	CAACCACATAGCCCAACTTC	202	CACCATTAAACCTGCCTTTCTAGTTTTCTCTTTTCAGTAAAACTATCTATCTATCTATCTATCTATCTATCTATCNATCTATCTATCTATCTATCTATCTATCTATCTATCTATCTATCCATCGAATCATTTTGTGCATGCTTAATGCACTTTATGTATAAGTAATACCCTGATTTGCATCTGAAGTTGGGCTATGTGGTTG	223
2	6.75	114D05	00.200766.114D05	CAGCAACAGCTTAAAATGAATG	ATGGGTCTGGTGGGTATTTC	392	CAGCAACAGCTTAAAATGAATGAATTCATGTGTGACCCAACATTAGCATTATTCATAGACAAGATTATATCAACACAATCAGTTAATTATTGTGATTATCTATTTTTTCTATCTATCTATCTATCTATCATATCTATCATATCTATCTATATANCAGTATCTATCTATCTATCTATCTATCTATCTANCNATCTATCTATCTATCTATCTATCTATCTATCTATCTATCTATCTATCTATCTATCTATCTATCTATCTATCTGTCTTAGTGTACCAATTCAAAAGAAAAAGGTGATCATTCATGTAAAGTTACTGCCTAGTAATGTGTAAGACAAGCTATATATATATATCCACTATTTTCACAAACCTTAAGAAATACCCACCAGACCCAT	223
2	6.753	070C10	00.202084.070C10	GGGTTCATTTACCAGGATAGG	GAATTTGTCCATTTTGGCAC	392	GGGTTCATTTACCAGGATAGGTATCAGCCCCTATATAAGAAGGCATAAGGGGGACTTCATATCTTAAATATTTAATAGAAAAGGAATGAAGACTATCAACTAGGACAATTTTTAAGCAAGTCCACTAAGGCATAATATTTCAGTTTCAATTAAAAACTGGACTTTCTGGATTTCATTTAGGAGCTCTCTCTTTCNTATACATANTATATATATATATATATATATATATATATATATATATATATATATATATATATATATATATATATNTATATATACAGTATCTGCATAATGGCATAGCTTTATAACACTTTTATATTTTTCAGCAGTCTTCTTGTTCACTATTGTTGTAACTTAAGCTAAATAAAAACAGTGCCAAAATGGACAAATTC	377
2	6.839	020A12	00.200388.020A12	TGACAGTTTGAGCTTTGCAG	AATAAATGTGCCCACTCAGG	382	TGACAGTTTGAGCTTTGCAGGTTAATACAGTCATTCATCCAGAAAGTCAGGAAACATTTTTGTTGAAAAAACTTTGTGTCTAAGTAGATAAATCTGCTCTCAACACACAGTAAAAATAGTGTATTCTGTGGAGCACAAACGGTACAAAAGTAAATGTGGTGCCTGTGCCTAGTACTTCTACTCCTAATACTACATGATATTCTGTTACTCTAATTGACATGGCTTACTTTTGTTATTGAAATAAATCTATCTATCTAGCTATCTATNAATCTATCTATCTATCTATCTATCTATCTATCATTGCAGGTGTATTTAAATTAAATCCCTGATGTGAAATTTGTGTCCCTAGTCAAAGACAATAACCTGAGTGGGCACATTTATT	223
2	6.903	113C12	00.200766.113C12	TAATGCAGTTCTTAGTGGGC	CCGCTGGAATACAATATGAG	400	TAATGCAGTTCTTAGTGGGCATTTATGTAGATACACATAATTTGCTTAAATCAGTGAGGTAGGAGTTGTCATCTGGTTTAAAGGAAAAAGATCACTTGAAGCTTTGTATTTGTTGACAGATAAAAGATATATGTGATAGATAGATAGATAGATAGATAGATAGATAGATNGATAGATAGATAGATAGATAGATAGATACTGNTATATAGATAGATATGATAGATAGATAGATAGATAGATAGATAGATAGATAGATNGATAGATAGATAGATAGATAGATAGATAGATAGATAGATAGATAGATAGATAGATAGATTGATAGGGTTTTTCCATCAAGCTGGGGGTCCCTTTTATTCTTCATAAAATGATATTTTTTATTTCTCATATTGTATTCCAGCGG	223
2	7.015	087C11	00.201145.087C11	TCTGGAGGCACACTAACAGG	CTAAGGGACACAAGCACGAG	392	TCTGGAGGCACACTAACAGGTGGCATGTTGAGTGGGGGCAGAGCAAAGTACTGCAGGTACTACATTTATTTCCTAGGAGTTGCTTGAAATAGTGCTTGTTGCAGACAATATTTTTTTAATCTTTACTTGAATGACTGACAGCCTGTAATTCTTTAAATTGTGTTTTTTGTGTATATATATATATATATATATATATATATATATATATATATATATATATATATATATATATATATATATATATAAAATAAGGCTTGAAAACAGAAGAAAGTTATACTAATTATTCTCCTGTCATGGGTATCCATGTTTCTTGACTGCAGCAATCTACTTTGCCAATTGCATACGCATGGGTTATCAGTTGAAGTTTACTCACTCGTGCTTGTGTCCCTTAG	552
2	7.125	083 E12	00.200388.083E12	AAGCAAGCTCTGGTACATGG	CTTCAGGGTCCTAGCCTCTC	327	AAGCAAGCTCTGGTACATGGCTTCAGTGGCAGGTGAGACCCAATTCTCCTCACTAGGCTACGTGAAGATCCACATGGCTTGTTCTCCCAAACTGGTACAATCTAGAAAAAAAATACAAATGATTATATATATATATATATATATATATATATATATATATATATATATATATATATATATATATATATATATATATATATATATATATATTGTGACAAAAAGGCTAGTCTCAGTGAGACTTGTCTGTTGGATGGCAGGTATATAACACCCAGGCTGAGGTACTGGCTCCTTTAAATCTCCAGGGCAGGAGAGGCTAGGACCCTGAAG	no close match
2	7.229	026B04	00.201145.026B04	TTTCTCATGGCAGTAGCACC	AATACATCTGGCACGTCTCC	291	TTTCTCATGGCAGTAGCACCACTGTACCTATCTATCTATCTATCTATCTACCTATCTGTCTATNGGTCTGTCTGTATCTATCTATCTATCTATCTATCTATNTNTCTATCCAATCTACCTTGATCTATCTATCCTCTATTTCTGTTTTTATAGAAACATTTTTAAGTATTAAAAATACATGTAAATCTGAGGCTTTGCTTGCAATATAAAGATAGCCCCAATCTTTATGTGGAACTGTAATGCACAAGCTTATTCAGGTAGTTAAAAATTAGGAGACGTGCCAGATGTATT	552, 12981 close matches
2	7.253	018B07	00.200426.018B07	CCAGACAGCCAGCAATAAAC	ACAGTTTGGGAACCACTACAG	356	CCAGACAGCCAGCAATAAACATACCTTCTTTTGATATAAAATTATATAGTGCAATGTTTTTTCAAGATAGATAGATAGATAGATAGATAGATAGATAGATCTAGATTGATGTCAAGCATGCAAACTAACACATAACACATACCAATTGTAAAAAAAAAAAAAAAAATAGCGTCTGGATAATTTAGATGCACAACTGGTCTTAGAGCACTTTAACTGGAATCTGATCACTGTTGTTGTGTAAGTTAGCTGACAAATAACATATTTGGAATCTGACTGATGTAAATGTCCAGCATGAGACTTGACATACAAAGAAGTATTATTTACAGTAGGCTTTACTGTAGTGGTTCCCAAACTGT	552
2	7.622	111B05	00.200426.111B05	AAACCCAAATCGGTAAGAGC	GATCCTATTCCCTGCCTGAC	377	AAACCCAAATCGGTAAGAGCTATGGCAAAAGCTGCCCAAGGTGGCTACTAAGATCTACTTGGTAGGGGTGGCTCTTGATAATACAGCTCTAGGCACCTAGGAAATTGTATATCTATCTATCTATCTATCTATCTATCNAACTATCTATCTATCTAATNTATCTATCTATCNATCCATCTATATATCTATCTATCAATCAATCAGTCATCTTTTTCATCTTAATCATCTTTTTATCATTTTATGGTACCGCTAGCCAGTATAAAAAGAACATTATGTAAATTGTGAATGTCTTGCATGAGATTTTCCATCTGAAATTGTTTCTACTCAGTTTGCAGTGACATAGTAGTAAGGGAAAATGTCAGGCAGGGAATAGGATC	817
2	7.909	009A08	00.200134.009A08	ATGACAGAATCCCTACAGCG	CAGAAAGGACAGGCAAACAC	264	ATGACAGAATCCCTACAGCGCTGAAGAATATATTGGCGCTTTATAAATAAATGTTAATAATAATAATAATAATAATAATACAACTTGATTATCCTTTATTTTCACTGTTTTGAGAAAGGCTACAGCCTCAACAAATTTCACTGGCATTTTCCATATAAGAAATCTTAATTCTAAGCAACTTTGCAATATATATTCATTACAAATTTGTACAAGTTATTTGTGTATTTAATTGCTATTAAAAGCAGTGTTTGCCTGTCCTTTCTG	817
2	8.96	069F06	00.202035.069F06	TCCCACTGAACTTGCTAAGG	CATGGTGATGGTGTGTTGAC	369	TCCCACTGAACTTGCTAAGGGAGGGCCTGAGGTACAGGGAGTTTGTGGCTTGCAACAAGGAGTCAACATAGCAATTAATGCCAGCCCTCAGCTTTTGCCAAATGACAATTTTACCACTTTTTTTTAAAGCCCTTTTCCCACTGTTGTTTGGCTGTCAAGAACTGTTATCATTTAGAAAAGACTTATTGTGCAGAACCAACACATCAGGTAGAGATAATAATTGTTGTACATGGCAGAATACAGAAGGGCCTATGTTAACCCATCAGAAAAGGACCACATAAACATACCAATACATCCTATCCCATATATATATATATATATATATATATATATGGGTTTGGAAACACAGGTCAACACACCATCACCATG	72
2	9.275	067C01	00.220599.067C01	CGATTTTCCTTTTGATGTGC	GCTTCAGCAGGCTATATTCC	263	CGATTTTCCTTTTGATGTGCTATCTGCCACTGTTAAAATAAACCTACCATTGAAATGATACTGTTCTGAGACTTTTCATTTCTTTGTCATTGGACAAACTTACAAAATCAGTGAGGGGTCAAATAATTATTTCCTCCACTGTATATATATATATATATATATATATATATATATATATATAGTACTTTTGATAATAGATCTCCTGTGATAAAATATTGAAAGGAATAAGTGACAAAATAAAAAGGAATATAGCCTGCTGAAGC	no close match
2	9.865	122 E10	00.201624.122E10	CAGACACAGATCGCTTTTGC	CACCCTCCCAATGAAACTC	379	CAGACACAGATCGCTTTTGCATTGCAGGCAGACACCAGTGTAATTCAGGGTAAGAAAGCATATGGATATTAAGAGAGTTTGTGTATGTAATTTAGATATTATTCCTATGATCTGGGAATGTAGTAGTTGAGCAGACCTTAAGAAACAAATAGTTGTATTGTAGAGGTCTGGAGAACTGGGCCAATTCATGTTTGTATAATAACTTAATACAGTTTAAATTATGTAGTAATATTGTAATATATGTAGTAATATTGTAATAAACAAAAAATTGTATTTAATAAATGTGAGAGTATAGGTAAAGCTGTATAGGTGTCTATCTATTTATCTATCNATCTATCTATCTATCTATCTATCCACTTAGAGTTTCATTGGGAGGGTG	72
2	10.062	091C03	00.201624.091C03	GAGAAGGACATGATAGAGAGGC	ATAGATTTTGCACGCCTAGC	283	GAGAAGGACATGATAGAGAGGCAAAATAATGTCATTATATAAAATAACTAACTGTAAGCTTAATTACTTTACAAAAAAAATGTTTCATGAGATTCCTCTTTAATACTGTCCTTTAATACTTCAGTCCTAGCTATTTGTAGCTGCAATGCTGCAGAGTGACTTATATATATATATATATATATATATATATATATATNTATATATATATATATATATATATAGACAGCAGTGGCGTGGAGAAGGGGAAGCAAGTGGTGAGCAGGGCTAGGCGTGCAAAATCTAT	72
2	10.745	029D07	00.201920.029D07	TGCCCCATAAGACAAGTTTC	TATTCCACTGCACCAAACAC	341	TGCCCCATAAGACAAGTTTCTCAACTTGCCTCAAGACCAGGGGCCCTCAACCTTTTTTTTTTTTTTTTTTTTTTTTTTTNNNNNNNNNNNNNNNNNNNNNNNNNNNNNNNNNNNNNNNNNNNNNNNNNNNNNNNNNNNNNNNNNNNNNNNNNNNNNNNNNNNNNNNNNNNNNNNNNNNNNNNNNNNNNNNNNNNNNNNNNNNNNNNNNNNNNNNNNNNNNNNNNNNNNNNNNNNNNNNNNNNNNNNNNNNNNNNNNNNNNNNNNNNNNNNNNNNNNNNNCATCAATGCTCAAGACTGTAGACTTTTTTGATTATGTACTTTGTGTTTGGTGCAGTGGAATA	92
2	10.84	117B12	00.200683.117B12	ATCATGGCTTGGTCTCAAAC	ATAAGGCTGAAATGGCTTTG	251	ATCATGGCTTGGTCTCAAACATTTTAGGAGATTAAACTATGTATGTATGTATGTATGTATGTATGTATGTATGTATGTATATACCTGAATATATATATATACTTTATATATATATATATATATATATAGAGAGAGAGAGAGAGAGAGAGAGCACTACTTTTGTATACTTATACTTGTGCTTTTTATATAGCTTGACATTTTTATATAAAAACAAACACCTAAGGGCTTCTGCAAAGCCATTTCAGCCTTAT	92
2	11.276	024F10	00.201967.024F10	TCACAATTCAAGGTCTTCGC	TCCAATGTGGTGAAAATTCC	262	TCACAATTCAAGGTCTTCGCTTTTTTTTAAAGTATTTTGGCATCAATTAAAAAAGTTGCAGTTTTTATTATTATTATTATTAATAATAATAATAATAATAATAATAATAATAATAATAATAATAAAGGAAACATTTGTGCTTTTTTCATTTGTGAGTTAAGATAACCATAGATTGCTCAAATAATCACACTGTTATTAATATTTGATCATTTTCATGTACATTATACCAACTTACAGTTCCTGGAATTTTCACCACATTGGA	632
2	11.398	022D04	00.200074.022D04	CTCAGAATAACGCTCAAGGG	TGTCTCATACCACATGGCAC	164	CTCAGAATAACGCTCAAGGGTATAGGGACTGGTATGTATGTATGTATGTATGTATGTATAACTGTACAGTCTTAAAATATACACAATTACACACAGGGAGGACAAGTGATATAATAAATAAATACAATAAATATATATATATAAGTGCCATGTGGTATGAGACA	92
2	11.927	093G12	00.201967.093G12	TATAGCTTGGGGCATGAAAC	AAGGCATAGAGATGGTTCCC	305	TATAGCTTGGGGCATGAAACTGAGCTTTGACAATGAATAATTGTTTATATACAAGGCACAGCCTTACACAGCATAATCTCATTATTTCCTGTGAATTATGCTTCTCAAAGAAAGGTTACAAATGACACCCAAATGAAAGCATTCTGTTTTTTCTCCAAACAAAATGAACACAGACATAATGGAATATATATATATATATATATATATATATATATTCCATTATGTCTGTGTTCATATATATATATAGAGAGAGAGAGAGAGAGAATATATAAACACATTATACAGGGGAACCATCTCTATGCCTT	632
2	11.945	008B01	00.200129.008B01	GGGAGAGGGGACTTCAAAC	ATGTGCAAACGAAGATCAGC	387	GGGAGAGGGGACTTCAAACTATAGTTATGCAAGTGTCTACCCACTCAGTATACTGTATATACCTTCATCTTTCTCATGCTTCCCACAATGTATGACAGAAACAATCACTTTCCATTGAAACACTGACCTTTCAGTTCTTAATATCTGTCTTCATTTATTACCTATTACATCTATCTATCTATCTATCTATCTATCTATCTATCTATNTATCTATCTATGTATCTATCTATCTATCTATCTATCNATCTATCTATCCATCTATCCATCTATCCATCTATCCATCTATCCATCTATCTATCCTATCTATCNATCTATCTATCTATCTATCCTATCTATCNATCTATCTATCTATCCATCTGTCTGTACTGCTGATCTTCGTTTGCACAT	632 close match
2	11.966	110B10	00.200094.110B10	GAATCTTTCCCTGTATCCCC	AAATCCATCAGCAAGGTACG	392	GAATCTTTCCCTGTATCCCCATCTTTTATGTAAAAAAGTGAAGATCTTTAAATGAAAAAAAAGGATATAGATAGATAGATAGATAGATAGATAGATAGATAGAAATGATANANAGATAGATAGAATTTTTTTTTTGTGGCAGCATCTTTTCCACTGACAGGTTTATGAAATACACTTCCCTCTTTTCCAGAGGAGAATAATGTTACTTAATGTGTTTATTTATTTTGCTGATAATTTCTTGTATTACATTCCGTGACTATGCACAGCAGAGTATTAAACTACAGAGCAGCGGAAAAAATCTAAAAAGAGAGAAACCATTTAATATTGATAACAATAAATAAAATATATGATATTCTACAGAACAAAAACAGACGTACCTTGCTGATGGATTT	171
2	12.155	008B02	00.200129.008B02	GCAACTAGAAAAGGTGGTGC	TCCAGCCAGCATAAATTCTC	357	GCAACTAGAAAAGGTGGTGCCTGCTGGGAAATTGTGTTTATTTAAATAGACACATTCAGTGCTGTAATAACATTTTGTAATTAGATNGATAGATAGATAGATAGATAGATAGATAGATAGATAGATAGATAGATAGATAGATAGATGGATAGATAGATNGATAGAAAGATAGATAGATAGATAGATGATATAGATAGATATAACCATATATTTTTTACTCGTAACTGCCCAGGTTAGACTGAGCTCCATTGGTCAGTGGCAATGTCATTCAATTTCCCTGTTGTGCACAGTCAGGTGAGGGTGTTGGCGGCCCAGTGTTTTGGGTGGTAAGGGCAGTGAGAATTTATGCTGGCTGGA	632
2	12.329	053A11	00.201967.053A11	TGCGCTTGTTACTACTGGAG	AACTATGTGCTTGTGGCTGAC	327	TGCGCTTGTTACTACTGGAGTTCTGCAGAATGCGCTGATTTTAAAGTAATCAGTTTCCAAGAAACAGTAGCACAAAGGTAAACAAACCTTTTTAGTGACTTCTGAATAGAGCAGAAGTATTTCTTGCTGTAGTAAGTCACTATACACTGTAAATGTGGGTGTTTTAGTTTTCACTAATATGTCCAACTTGCCTAATTCTGTATTTCAGAATATTATTATTATCATCATCATCATCATCATCATCATCATCATCACATATTTGTAAATTACCAACATATTCCACATACAATATATATACCCAGTTCTGTCAGCCACAAGCACATAGTT	632
2	12.619	023F05	00.201770.023F05	GGGTTGGCATTTGGTATATTG	AATTGGCAGGGTGTTAAATTC	230	GGGTTGGCATTTGGTATATTGTGGAGAAAGAAAGAAAGAAAGAAAGAAAGAAAGAAAGAAAGAAAGAAAGAAAGAAAGAAAGAAAGAAAGAAAGAAAGAAAGAAAGAAAGAAAGAAAGTGAACACAAAGGATTGTTTGTAGAAAGTAATTTAGTTTTAAAACAGATTTAGCTTTATCTCCTGCAGTTCTTTTCTATACCAGATCCATTAGAATTTAACACCCTGCCAATT	171
2	12.646	097A02	00.200094.097A02	GAATCTTTCCCTGTATCCCC	AAATCCATCAGCAAGGTACG	392	GAATCTTTCCCTGTATCCCCATCTTTTATGTAAAAAAGTGAAGATCTTTAAATGAAAAAAAAGGATATAGATAGATAGATAGATAGATAGATAGATAGATAGAAATGATANANAGATAGATAGAATTTTTTTTTTGTGGCAGCATCTTTTCCACTGACAGGTTTATGAAATACACTTCCCTCTTTTCCAGAGGAGAATAATGTTACTTAATGTGTTTATTTATTTTGCTGATAATTTCTTGTATTACATTCCGTGACTATGCACAGCAGAGTATTAAACTACAGAGCAGCGGAAAAAATCTAAAAAGAGAGAAACCATTTAATATTGATAACAATAAATAAAATATATGATATTCTACAGAACAAAAACAGACGTACCTTGCTGATGGATTT	171
2	13.29	107 E03	00.200366.107E03	TGGCTAAGAGGTTGGAAAAG	ACAGTGAACAAAGGACTGGC	373	TGGCTAAGAGGTTGGAAAAGTGTTTAAACTAGGCAAGTTGGTGGGTAAGCTAGAGTATTATGGGGAAGCTAGTGTAGATTGGGCAGAAGGATTAGTAAGGTGTCATGGGGGAGAAGTGAGGGGGACACATAGAATACCAGCTAAAGAGATCCCACACATATAGATAGATAGATAGATAGATAGATAGATAGATAGATAGATAGATAGATNGATAGATAGATAGATAGATAGATAGATAGATAGATAGATAGATAGTGGAGGCACAAGAATCCTGTAGTGCTATAAAAGGCATATCAGTCTAGTAGTAGAAAAATGGCTTGATCAATTCTGATACCAATGCTAATACTAGGCTGGCCAGTCCTTTGTTCACTGT	23
2	13.497	019A04	00.200019.019A04	TCTAGCAGCACCTTGAGAGG	TGTTGTTATCCATGCCTCAG	359	TCTAGCAGCACCTTGAGAGGCCATTGATTTTTCCTCTTATACATTTATACACCTCTAGCTTTCTTTGTTGTCTAAAATAGATAAAAATCCTGAGTGGCATGCTAGATAGCTAGATAGATNGATAGATAGATAGATAGATAGATAGATAGATAGATAGATAGATAATGAAGGTGATCCACACACTAAATATTATTATTTGTCTGTGTATGCACAGTAATACACAGTTAATACTTTTAACAATTGTAGCAAATATGGTAACAAACACTTGCAACAATAAATATTTAGAATATAGGTCTGGTGGTAAGCATCAACCTTAGGGCCAAAGTGAATTGAGGTTAACTGAGGCATGGATAACAACA	171
2	13.523	087C04	00.201137.087C04	TTTTCAGATGTATTTGCTGTGAC	TCACTGTTTTCAGTTTCACCC	391	TTTTCAGATGTATTTGCTGTGACATTTCAGGCTCATATTTTGTACATGAATAGTTTGCTCATTGTTAACTCTTTTCCCCTAATTAAACCTGTAATTCCTAGCGCTACTTGGGCTTTTTAAATGAATATATGTATATATATATATATATATATATATATATATATATATATATATATATATATATATATATATATATATATATATATATATATATATATATATATATATATATACACATATATATATATATATATATATATATCATATATATATATATATATATATANNNNNNNNNNNNNNNNNNNNNNNNNNNNNNNNNNNNNNNNNNNNNNNNNNCCTTTTTATTTTTCCCAAACAGGAATTTGAAACTGGGTGAAACTGAAAACAGTGA	no close match
2	13.692	112 E02	00.200019.112E02	TAATGCCCTTGGAATGTTTG	TACACTGGAACCTGATCTGC	355	TAATGCCCTTGGAATGTTTGTTACAGTACAGTGTTTGTGTTAATAGATTCTTCTAATATTGCATGTAAATCATTTTTATATTGCTTTGTTTCCCTACAATACATAAATATTAATCAGGAATAATGCATCTTATAGTAAGATGTTTGTAAAGTATGTATGTACTGTATGTATGTATGTATGTATGTATGTATGTATAGTTTTATTTATATAGCAATGCTGTACAGCAGATTCCTAACTGACATTATGGAAAGACAGCAATTTTCTATATAGCATTCCATATTAATGCAAAAGCCTTGTTGCATAAATCACTGCTCTTATAGAAACGGTAAAATTATGCAGATCAGGTTCCAGTGTA	171
2	14.705	063G02	00.201641.063G02	AACATGGCAACATCAGTGC	GGAGGAACAGTCAGTAGGGG	400	AACATGGCAACATCAGTGCCTTATTATTATTGTTGTTTAGACAACAGTGTAGTGTTTAGTAATATCTCATCTTCTAAACTGTAGAATGAATTTATAAGAGTTATAAAAAATGGAAAAAGCCATTAGTGTCCTTTTAAGAAGCCATCTGGATTATTTTAATATGTATTTATATATATATATATATATATATATATATATATATATATATATATATATATATATATAAATGAATAGCATTATCTTCCATATGCTGTTTCTGTGCATGTTGCTGGAAATAAACATACTATTTCAAGTACCTTTAAAAGAGAAATGTATTAAGCAGGTTTTCGGAACTGCTCGTGCAGGGTTGGACTGTGCCCCGTCGACCCTTGCCGGCGCTCCCCCTACTGACTGTTCCTCC	23
2	15.084	072 E06	00.200287.072E06	ATGGGCTACTGCTCCTAAGC	AGTGATAACCGACACCTTGC	258	ATGGGCTACTGCTCCTAAGCAAACTTAGTGCATTTTATTACACATGGGGATTTGTGTATTAAAGAGTAGAAATGTATATTTGTTAACTATTTCAAAATTCCATATGCTAAAAGAGTGTATATGTATATATATATATATATATATATATATATATATATATATATATATATATATATATATATATATATATATATAAAAATGTCTGCAGACTGTATATATTAGGAATTCACATTAGGCAGCAAGGTGTCGGTTATCACT	23
2	15.218	051G12	00.200863.051G12	TCTGTGGGGTATTTAGCAGG	CCTGTGAAGTCAGGTGTCTG	320	TCTGTGGGGTATTTAGCAGGGTGTGTGGAGTTACCACTGTTTGCAAGTCTTCAAGGTTCTATGAGAACTGCAAAATTGAACAAATAAACTACTACAATTTATTTTAGCTTTAAAAAAAGACTCTCTGAGCGCTCTACTACTGTATACGCTCTATCTATCTATCTATCTATCNATCTATCTATTTGTGTGCGTGTGTCTGTGTGTATCCAGTATATTATAGCATTTACAACAGGTCTGGTTAGGATTTTCCATTGTTATGCAGAAAGATAAAGAAAAAAAAAGTACCCCTAGAGAATGACACAGACACCTGACTTCACAGG	241
2	15.399	114F03	00.200287.114F03	GCATAGGGTTTGGACTTTAGC	AGGTCTGTAGGGCAAGATCC	379	GCATAGGGTTTGGACTTTAGCTTGATCTCTTTTGAGATATATATGTATTTCTATCTATCTATCTATCTATCTATACAAAGAACATTTTACAATTACATTTATATTCTCTAATGTCACTGCCTTGCATAACTACGTTAGCTTTCTCAGCCTCTGCCACCAGTACTACATTATCAATAGGTATAGTTTTGCAATAATTAGACATAATTGTGGCCTACAGCAAAATATTTGTACATCTTATTCCCCAAAACTTAAGAGATCAGGGTCTGCTTTTTCTGTAGTTACTTGCTTGAAAACAACAGTGGCAGCTGTGAGCAGTGACCATAAGTGATAATGACATTTAGAAATGGGGAGGCCCAAAGGGATCTTGCCCTACAGACCT	23
2	15.666	112H08	00.200028.112H08	TGGAAATGGTACAGCAGAGG	TGTTGTGTCCCCTACTCAATG	299	TGGAAATGGTACAGCAGAGGTTAAACATGAAATCAATTCAGACACTTTTTGGACATGATAGATAGATNGATAGATAGATAGATAGATGNNNNNNNNNNNNNNNNNNNNNNNNNNNNNNNNNNNNNNNNNNNNNNNNNNNNNNNNNNNNNNNNNNNNNNNNNNNNNNNNNNNNNNNNNNNNNNNNNNNNNNNNNNNNNNNNNNNNNNNNNNNNNNNNNNNNNNNNNGCCCACTCAATAGTAAAAAAAAAAAATGCAAGTCTGGCTCATGACTCCAGTTACATTGAGTAGGGGACACAACA	10
2	15.932	037C08	00.203003.037C08	CGAAATCACCATTTTAACTCG	CCTGTGCAATAACCCATAGC	340	CGAAATCACCATTTTAACTCGCATTATAAAAAGAAATGTCACTGTGCGTTTAGATGATTATCATTAGATTAACTGTTATGTAACAAAACTTAAAGGAGAACAGGGATAATTTATTCTCTTTGTGTTTGTTTTTTTATGTTTGTTTAGAAAATTACATTTTATTGTATTGATTTATTGTTTCTATCTATCTATCAATCNATCTATCTACCTATCNATCNAGTCNATCTATCTATCTATCTATCTCTCTATCTATCTATCNATCTATCTATATCTGTTGAATCACAGAACATTATTGCCCAAAACTGGCAGACTTACTGGTTGCTATGGGTTATTGCACAGG	241
2	17.174	104F06	00.200622.104F06	ACCACAGCTTGTAATTTGGG	CTCAGGTTAAGGGAAGCAGG	400	ACCACAGCTTGTAATTTGGGTTACTGAGAAATCGATTAGTAAGCCCACAAGTCAGGCATTTAACAACAGTTTTCCGTTGCCCACGAAGTTCTGGGGATGCAAGACATTATGTAAGCAATTTACTCTTATTTATTCTTATAAGTTCCGGCATTTATTATTATTTATTATTATTATTATTATTATTATTATTATATGTTTAATTTAAAATTGTGTGCTAAGAAGCCAATGATTGCATAGTTCTAATAGGTAGCATTGTCTTCTTTCAACAAAGATTAAAAATAGTCAGGACTATTTATGTAAACAAAGAGAACCTTAACACAAACACTACAAAAAAATAACATGTTTATAGACCAGAACATGTCTAGAAACTGTTAGCTCCGCCTGCTTCCCTTAACCTGAG	241
2	19.11	121 E12	00.200041.121E12	TAATTTTGGGACACAGGCAC	ATGGTCTGTTGAAAACTGGC	346	TAATTTTGGGACACAGGCACCATTATTTGCTACCTCTTTAAAACAAGAACTTAAAATAAAATGTATTTTTTAATGTATGCCAAGATCAATTATTAAATCTATCTATCNATCTATCTATCTATCTANNTATCTATCTATCTATCTATCTATCTATCTATCTATCTATCTATCNATCTACTGTATCTATCATCTCTCTCTATCTACCTATTGTAAATGTATTCTCCTTTTGTAAGATGGAAAGTTCATTGTACTCAATTTTTATAGCTACTTGATTGATTGAGATGGTCATACTCTCCGACCATCTATTTTTCTGTGTTAACTTGGTGGCCAGTTTTCAACAGACCAT	71
2	20.03	047A03	00.201609.047A03	AAAGGAAATCTATCATGTGTGG	CCTAAACAGGGATGCAAGG	345	AAAGGAAATCTATCATGTGTGGATTGAATGTGTATATACAATGTAGATAGATAGATAGATAGATNGACAGATAGATNGATAGATATAGATATAAACACTGTATATACACACAATAAGTATATATTATTTTGCAACAAAACTATTTTTAAAATGTGTCTTAATAAAAATACAGTTTAGTTTAGCATCTGTGTGTATTGATTTTATGCATATTTGTTACATACCTTTTTTATACCAGCAGTCACATAAACAGTTACTAGGCCAGGCAAGTTGTAGGAGGCAGCTCCAGTACCTCCAGGAACTTAAAGGAAAGTTAACTTAGCATAATGCCTTGCATCCCTGTTTAGG	71
2	20.404	025 E02	00.201609.025E02	GCAGCAGATGAAAGTGGTAAC	GAACAAGCATAGCATTTGGG	280	GCAGCAGATGAAAGTGGTAACCATGGGCAACAGTATTAAATAGATAGATGGANATGATAGATTGATAGATAGATAGATAGATAGATAGATAGATNGATAGATAAATAAATAGATAGATAGATAGATAGAGACATGCTTTTATGATTGCAAGTACAAAAAACATTTAAATGAATCTTCAATTCAGTTCATAAACAAATTATGCAAGCAGACTACAAAAGATCTAATTTCAGAAAAGCTAATGAAGCATGTTTGGCTGTCAGCCCAAATGCTATGCTTGTTC	71
2	20.719	033B04	00.204390.033B04	CCTGTGTCTATCAAACAAATGC	AAGGCAATTAAGCAACAACG	233	CCTGTGTCTATCAAACAAATGCAAAATAATGATAGATNGATAGACAGATAGATAGATAGATAGATAGATANATTCTTTTATATAGATNGATNGATAGATAGATAGATAGATAGATAGATAGATAGAAAGATAGCAGCCAAACATGTAAGTCAGATACTAAAAAGATTGTCACATGGAAAAGTACTAATAAGGTATTAATTTGCAGTCATGTCCCGTTGTTGCTTAATTGCCTT	71
2	21.107	101C04	00.201995.101C04	GAGGGGCAAGCTGTTAGAG	ACAGGGATCACCATCAAATG	230	GAGGGGCAAGCTGTTAGAGCACAGAGAACATCGATAAAGAGATAGCTAGAGAGATAGATAGATAGATAGATAGATAGATAGATAGATAGATAGATAGATAGATANATAGACAAAAATATAATTTCATGACTCATTCTGATGCAAATAAACAACAAAGCAAAAATATGTTTACTTGTAATATAAGATCTTAAAATTATGTTACCATAAATGCATTTGATGGTGATCCCTGT	71
2	21.318	046C11	00.201532.046C11	TATTAACAGGACCCTCGCC	TCCAAAGTGCAGAAAGATCC	323	TATTAACAGGACCCTCGCCCTATTGTCTTCTAACAATATCCAGTTGCAACTGTAAATTGATTCAGGTGCATTATTTGTCTGTATATTAATACTGTTCAGTCTTGTATCCTTATCCCTTTATCTTGTAAAGCATTGTGAAGAACAATAGTTCTATGTAAATAATATGTAACATAATAATAATAATAATAATAATAATAATAATAATAATAATAATAATAATAATAATAATAATAATAATAATAATAATAATAATAATGGAACTATATATACATTTTCAGAAGTTAAAATATGTACATTCTCTATGGATCTTTCTGCACTTTGGA	71
2	21.347	073F06	00.201995.073F06	GCCTTATGGTCTGTTCATGTG	TTTGCTTCATCATCCTGGTAG	369	GCCTTATGGTCTGTTCATGTGAGTAGGTTGTATGTTATATCATGATTTAACATTTGCAAAAAAGTAAAATAATTTACATAAAAAATGTGACTATGGTTATTAAGTGTACAAAAGTATGAAGCCCTTTTTATGACCTGCTGTATCCTATAAAACGTTTAGTTTGTTTTTCAAAAGGCGTCATCTAGTTTTATGTATCTGTCAGGGCCATACACCTGCATACAAAAAAATTACCTGCAGACTATGTGCTGTTCTCTGTGTGTAAACAAAGAAACAAAGGGCAAAAAAAGGCTTCTTGTTTATGGATAGATAGATAGATAGATAGATAGATAGATAGATAGATAGATTATACTACCAGGATGATGAAGCAAA	71
2	21.551	048D05	00.201995.048D05	TTGTGTTTATGGGAAGGGTC	ATAGCATGTGCATTTCCAGC	378	TTGTGTTTATGGGAAGGGTCCAGACAAATAATTTGCACGGAGCCCCAAGATTTCTGATAGTGACTTGCCTTGCCCCCTGATGGTCTGTACCTAATGCAAGATTTGACTATCTAGTGTAAGATGCAGACCACAGCCAGACTGGAAGATGAAGTTCTGCCTGAATTACCACTAGGGGGCATGATATTGAACCTCTTAATGCTCTGCAATTCTTCCCCATAAGTCTGTCATAAATAAATTATCTATCTATCTATCTATCTATCTATCTATCTATCTATCTATCTATCTATCNATCTATCTATCATTTTTGTCCATCCACCCATCTATTCTAAATTAAATTGTGTGGTGTAGCTTAGCAACAGCTGGAAATGCACATGCTAT	71
2	22.418	013D07	00.200162.013D07	TATTGGCAGTCACCCATTTC	GGTCTAAGGTTATTTGGTGGG	341	TATTGGCAGTCACCCATTTCCTGCATTTATGAACACTGGTCATTAGCTTCCCTACTGGGTTGCATACTCTAGATATAATTATAAGATAGATAGATAGATAGATAAATAGATAGATAGATAGATAAATAGATAGATAAATAGATAGATNGATAGATAGATAGATAGATAGATNGATAGATGGATNTATAGATAGATNGATAGATAGATAGATAGATAGATAGATAGATAGATAGATAGATAGATAGATAGATAGATNGATAGATAGATAGATAGATAGATAGATAGATAGATATATAGATGTCGGACTGGGATGCCAGGGTCCCACCAAATAACCTTAGACC	492
2	22.869	049F05	00.201329.049F05	TAGTGGAAAAGGGACGACAG	CTATGGATTTGCCTGTTTGC	241	TAGTGGAAAAGGGACGACAGACAGACAGATAGATAGATAGATAGATAGATAGATAGATAGATAGATAGATAGATACAAATTTAATGATAGATTATGTAGATGTAACACTTTGGCCTATGTCAAAACAATTGATAGACAGATATAGATGATAGATAGACAAGCAACCAGGCAGACAGACACATTAGATGTATTACTATGGCTTATGTCAAAACAATAAACAAGCAAACAGGCAAATCCATAG	307
2	22.872	024B10	00.202637.024B10	TTGGCATTACCCTATGTTGC	TGAATGGACAGGTGGGTTAC	247	TTGGCATTACCCTATGTTGCTTCATTTGTTACAAAGTACACCCCTAGAGATAATCTAGCTTTGCTTCTCAGTCGTTACCCACACTAAGGATGTACTGTATATGTATGTATGTATGTATGTATTTATTTATGTATGTATGTGTGTAATAAATAAATATATATATAATATTGCACCAGTTCTCTGGAATTCCCTTAGACCTTTCAAAATCCTCCTGGACTTTTAATGCTGTAACCCACCTGTCCATTCA	307
2	22.897	057B10	00.201238.057B10	TACCGTCGATCCAACATTTC	CCCATGACTAAAACCTGCTG	336	TACCGTCGATCCAACATTTCAGTTCGAAAACATTGGATCGCAAGGTGAATAAAAAAAAGATATTGATATGAATTGGTGTGCTGGTCCTCTTTATATAGGTATATATATATATATATATATATATATATATATATATATATATATATATATACTGTATATATATATATATATATATATATATATATATATATATATATAGGGATCCCCACCTAAAGGTGGTCCTAGATGTTTATGTGCTGAAAGGGAGTTTCCCTGCAGTTCAGGCAGCAGCCACTGGGTGGTGAGTTGGGATATAAAAGTGGATGACTCCCATGTTCAGCAGGTTTTAGTCATGGG	210
2	22.9	030G11	00.200507.030G11	TGGTTTGCATTCTACCATAGC	TTTTGTTGATTCCCTCATGC	358	TGGTTTGCATTCTACCATAGCTAAAAAATAAACCAACTTTAGTTTTGTTCTTTGAAAAAGATTAACTTTATGGGCCAAATTGGATAAAATGGATGAACATTTTACCAGTTGTGACAAACAGGGAGGAAGTTATGAAAAAGCATTTTAGTTTAGTAATAAAACTGTGAAAAGAAATGTATTGCAAATGTTTGCTTGTTGATCTTCACTATTAAAAAATCAATAGATAGATAGATAGATAGATAGATNGATAAATATGATTTAGTTAGAATATATTAAATAGTATTTATAGATACAAAATCAAGATTCAGGAACAAAGAAAGAGAGAAAGAGAGTTCAAGGCATGAGGGAATCAACAAAA	307
2	23.026	057B11	00.201329.057B11	CTTAGCTTTCCCAGACCTCC	GCAGACATCCCTTTTCAGTG	267	CTTAGCTTTCCCAGACCTCCCTTTAATATGCTTTTCAGAGCAAAAACTGATGAACAATGCAAAAAAAAAAAAAAAAATATATATATATATATATATATATATATATATATATATATATATGATATTCTGCTATAGCTTGAGAAGTATTTTGTCTGACACATGTCCAGAAGGAATGTAAACCCGCCAGGTCCATTATTGCTTCAAAAAAGTGATATTTTAGTTACAGTGCATAGCGAGACAAATGTCACACTGAAAAGGGATGTCTGC	307
2	23.344	053C11	00.201977.053C11	CATTTCTACCAGGGATGCAG	ATAAACGTGTGTGGGACTGG	286	CATTTCTACCAGGGATGCAGGTGATTTGCAATCAGCAGGACTTGGTGTTCCTGAATCCCAAGGCAGCAGCAGCAGCTAAGCCCAGAGCAGGACCTAAGCCCCCAGCACGGGCAGCAGCAGAAGGAGGAGGAGGAGGAGGAGGAGGANGAAGAGGAGGAGGGAGTGTATTAGCTTTAGCTATCAGTCACGCTTTTCCTTCCAATCAGCACATGAAGAAAAAACACTCTGTTGCCCATTCAGGCTTGAAACATAGCATAGTGGGAAGCCCAGTCCCACACACGTTTAT	307
2	23.481	093H04	00.201977.093H04	GCTATGTCCTTGGTGGTGAG	AGTTGTAGAAAATGCGGAGG	224	GCTATGTCCTTGGTGGTGAGACAGACTCATTTTATATTTACCAATGGATAAATACATATAGCAAATCAATCAATCTCAGAAGCATTTTATTTTTCACTTTTATTAATTTATATATATATATATATATATATATATATAGTCTTATGTAAAATTGGCATAAAATAGGTACACTTTAGTACTGTGTTGTTATTTTGACTTGTTAACCCTCCGCATTTTCTACAACT	307
2	23.671	101F01	00.201977.101F01	CGAACACCTTCCCCTTTAC	AGAACACAGAGTCACAGGGC	397	CGAACACCTTCCCCTTTACAATTGTAAAAAGTCAGACAGACAATGATGGCCAATGGTCATAGAAGCAGATAGATAGATAGATAGATAGATAGATAGATAGATAGATATAGACCCTATATTTTGTTAAACAAAACCTAAATGAAACGTGTCACTTGATCACATCTGTGATTCATATTACTGTTTCTGGATTTTTTTAAATTTCTAGCTAAAGTAATTTGTGAAGGAGAGAAATAGAAAGAGAGCCAGATAAATGGCAAGGTATTTAACAAGCTGCTTCCAAGGAAGCTATCCAAAAATGACATAGAAAAAAAAGATTCAGGCCTATTCCACCTTATCATATTTACACAAGCATTTCCAATCTTGTCAGAAAATGGCTAGCCCTGTGACTCTGTGTTCT	1393
2	23.831	044H05	00.201290.044H05	TTAAGCAATGGTGGCCTTAC	TTACCAATCAGTCCTGTGCC	389	TTAAGCAATGGTGGCCTTACTGATCAAGCACTATGCCTAGTGCCACATATGACTAAGAACAGCATGACAATTTATAGATTCTTTATGGTCTTCTCTTATCTTATTTTGTGACCATTTGACACTGGGGACATTTTATTATAGGTATCTGTAAAAAACTGTATATTTATTCTACTGTGCAGGAGAATATTATCTGTAAAAAAAAAATGTGTATAAATTAAGTCTACTGTGCCTAAATACAGCGCTGCGATATATGTTGGCACTTTATAAATAAATGTTGATAATAATAATAATAATAATAATAATAAATACCTATAGAACAATGGAGGAGCTTCTTGTCAGTGTGCTAGTGGGCAAGACAATTAGAATAGGGGCACAGGACTGATTGGTAA	1221
2	24.126	013B05	00.200016.013B05	GAAGAAATCAAAGGGGAAGC	TCTATCTATATGCTATGCTTGTGC	359	GAAGAAATCAAAGGGGAAGCTATACTGAAACCATGTATAGAATAGAAAATCCTGACTATTTGCTAGACTACGGTATAAGAATAGTTTGTGTGTTTATGTATATATAGATAAATATCAAAATAAATATATCGTAAACACACTGCTTATTATCTATCTATATATCTATCNATCTATNTTTCTATCTATCTATCTATCTATCNATATATCTATNTATCTTTCTTTCTATCTATNTATCTATCTAAAAAAGCAGTATGCATTTTTAATACACACACCATTACTATCTATCTATCTATCTATCTATCTCTCTATCTAATGCAGTGTATTCATAATTGTGTGCACAAGCATAGCATATAGATAGA	101
2	24.361	013B03	00.200016.013B03	TTGTGTGTGTTTCTGTGATGG	CATTGGACAAAGGGAGTCAG	319	TTGTGTGTGTTTCTGTGATGGTGACCATAGATCATAAATTCTACTGGGGCAGTATGTAGACATTATATAAATAAAAGATGATAATAATAATAATAATAATAATAATAATAATAATGTTCTTTCTCTCTCTGTCAGGCCTTCTTCCCTTCTCTCTAGATCACACTCTAATCTTGTTTTTCCCCTTTTGTTTATATGTGCGCCGATTCATTTTTCTAACTTGCAAAGACTATCCTTTTGATCATTCTACCTCTCTTCCACACATCCTCTTTTTTTGCCATTCCTATTACTAAATATTGCTACTGACTCCCTTTGTCCAATG	101
2	24.41	013B09	00.200016.013B09	CTTTGTTTGTCGAGAGTGCC	ACCATTGCCCTAAAGTGAAG	376	CTTTGTTTGTCGAGAGTGCCTGTCATTATATTCTGCACATACATACATACATACATACATAGNNNNNNNNNNNNNNNNNNNNNNNNNNNNNNNNNNNNNNNNNNNNNNNNNNNNNNNNNNNNNNNNNNNNNNNNNNNNNNNNNNNNNNNNNNNNNNNNNNNNNNNNNNNNNNNNNNNNNNNNNNNNNNNNNNNNNNNNNNNNNNNNNNNNNNNNNNNNNNNNNNNNNNNNNNNNNNNNNNNNNNNNNNNNNNNNNNNNNNNNNNNNNNNNNNNNNNATACATAACCCCTTTAATTTTTAGAGGGGCTAGTGGTGCTGCGAAAAATAAATAAAAATTCTTTATGAAAATGACATTTGCTTCACTTTAGGGCAATGGT	101
2	24.448	013B07	00.200016.013B07	CCCTGTTTTGTCATTCAGTG	TCCATAGGGTAGCACTCTGC	288	CCCTGTTTTGTCATTCAGTGCTAAATGGGTTGCAACACAGAAGCAGATTTTGTCCTAAACACAGATCTCCAAAGGTATGTATGTATGTATGTATGTATGTATGTATGTATGTATGTATGTATGTATGTATGTTTTTATATACACACACACACACACATATGACTGAAACGTAACGTTTGCTGTATGTTCCTACTAAATACACATTTGGTTTTTCACTAAAAAAAATCCCGGTGTTGATGGTCATTTTGTGGATTCTAAGTTTTTTGAAGCAGAGTGCTACCCTATGGA	101
2	24.617	013B08	00.200016.013B08	AGCCATTTCTATTTGTGAAACC	TTGCCACCATGTCTGTATTG	371	AGCCATTTCTATTTGTGAAACCAATAACTGCACCAACTCAGACAAACATTTTTAGCTCAATGACAAACTGAAGGGTGATAATGCACTGCAATATGCATCATGAGAGTAAGCTTTTTTTCTGATGAAATAGGCATTTTAGCCTCTATGTATTATAAAAATCCTCTAAAATGTAGAGCAGCACATACAATGGAAAATAAATGCAAAGCATGACAAAAATAAAAGCTGCATTGAGTCTTTAACTCTTATGTATGTATGTATGTATGTATGTATGTATGTATATATATGTATCTATATTTGCATACCCCCTCATTTATACCATACTACTTGGGTATGTAACACTAAACATTTTCACAATACAGACATGGTGGCAA	101
2	24.844	013B10	00.200016.013B10	AAATCTATGGGAGGGGTGTG	GAGCATGGAGGCTTCTTAAAC	396	AAATCTATGGGAGGGGTGTGTGGTAGTAATACTATACATGCACCTACATATTTTGTATTTATGAAAAATGTCTATTGGAACACACCAAATAAAACAGAATCTTCAAACTCTGTAAGGTACTAAGACCAACATAACTGCAGATGGAGTTGACTTTTCTATCTATCTATCTATCGATCGATCGATCGATCGATCGATCGATCGATCTATCTATCTATCTATCTATCTAATATTTACCCCCCTCACAACTCTGCAGCCTGAGATCTGATACACTACCTGAGAGTCCTACATCTTTTTTCCCCTTATATTAGGTGTAGAACTAAAAGTCCAGTATAACACCAAGAAAACCTATCTGTGATTTGTTTATACAATTATATTGTTTAAGAAGCCTCCATGCTC	101
2	25.143	037A07	00.201000.037A07	GAGTCTGTGGGAGTGGTTTG	CAGCAGGTATTGCTAGTGGG	335	GAGTCTGTGGGAGTGGTTTGCCTAATAAGAATGTGCTTGGATCAACTGGTATTGAAATGTGGAATATGCTATTTAACACTTCTGAGATTTCAGTCCATACTGAAAGTATAATTGGTCCAAAAATATGAGGCAGAGTGCCTACTTCGTCACAATAGATAGATAGATAGATAGATAGATNNATAGATAGATAGATAGATAGATAGATAGATAGATNGATAGATAGATAGATAGATAGATAGATAGATAGATNGATAGATAGATANATAGATAGATAGATAGATAGATAGATAGACTACAATGACTAAATCCATTATACCCACTAGCAATACCTGCTG	722
2	25.668	043G01	00.201209.043G01	GTATATGCTTTCCGCAATGG	TGCTTTCTGTTCTGTTGCTG	391	GTATATGCTTTCCGCAATGGACACCTTCTTACTGGATTGATTGTGTCTTTATTTAGAGTGCAAAAAAATAAACCTTTGTATAGTATACAAAGCAATACATTTTGGACTGAGCATGAACTGCTTTAGAGATTCTTAGCGCAATACATGTAAGACACGAAAGATAAAAATAGAGTGATACATACAGAGTATTATTGTATTATAATGTACATTGCTATGAACTTTTCAGTTTTCTCTCTATAACATGATTATTATTATTATTATTATTATTATTAAAGGATAAAATATACAGCATGCTACTACATGATTACCTCACATTTGTTAATATTTCTTTTAGGAAAAAGCACTTCTTTCGCCATAGCTACACCTGAATCCAGCAACAGAACAGAAAGCA	321
2	25.674	042G09	00.201000.042G09	CCTGCATTCATAGGGTCAAC	ACATTGGAACTCCCCTGAG	382	CCTGCATTCATAGGGTCAACAGTTTTTATACTCAGGCTTAAAACACTGCTCTAAACCTTACTATGGGCTATAAGCACTGTTTATTTTTACTCTATCTATCTATCTATCTATCTATCNATCTATCTATCATTCTTATCTCTATCATCATTCTTTTTTAACTATCTGACTTAATATACTGTATGATTCTTTCTTTTCTTCTTGACAATATGGATAAAAGGCTAAACATATTATGTTTGTCACTCTGTAAGTCACTGAGCACAGGGCTACAATTGGTTGAATTAGCACATGTTTATACATGTGAGCAGTAACGCCACGTCAAGGCTTCAACCCTGTTACTGACCATTCACTCCGGGCGTAACATGCCTCAGGGGAGTTCCAATGT	101
2	25.728	086A02	00.201000.086A02	CATGGTCTCAGCTCTCCTTG	AAGAACAATGGAATAGGGGC	324	CATGGTCTCAGCTCTCCTTGTTTTTCTTGTTATTCACAGTTTCTGTTTTATTAATTGAAACCTGCTGGGCATATACCTGGCTTTTTGTTAACTAGAGGCCTAAAAAAAAAAAAAAAAAAAATATATATATATATATATATATATATATATATATATATATATATATATATATATATATATATATATATATATATATATATATAAAAACGGGCTTTATAACATGCCTGACACTGGATAAGATAAATGATGTATGTACATTCAAGTGCTATCCAGAAACTACTAAAGTGATTCTAAACAATATACAGCCCCTATTCCATTGTTCTT	722
2	26.369	017A08	00.200370.017A08	AGCATAACTGAATTGTCGGC	CTGCAAGGGAAACAGCTTAG	358	AGCATAACTGAATTGTCGGCAGCAGGGAAATAAATTAGATTTTTTGTAATAGAGACAGAGCCCATTTCAACATCCTCTACAATTTAGTGCATTTAGTATTCCCTCTGGAATCATGTCAATGCTTCACTATACCAAATGAAGGTGTATTACATACATACATACATACATACATACATACATACATACATATATAAATGTTTATACCCTTTTTTACTATCAAGTAAAATAGCATTTTCTATATTTTATTTTTAATCTGGTTCCTATTCAGACCACATGATGATGATTTTTTGTTAAAATGCAGTTTGAGGAAATAGCTTATGACTTACATTTGATACAATCTAAGCTGTTTCCCTTGCAG	321
2	26.531	102H08	00.200370.102H08	AGTATCCCTGCTCTGCTGG	TTTAAGTCCTGTGAGTGCGG	328	AGTATCCCTGCTCTGCTGGCATCCTCCTGCTGTCGCAGGGTTGGTGGCCGCTTTGGTAGCCCAGAGGCAGCCATAGATTAGCATTCTGGTCACTAGGACTCTGCAGTTCTAAATACAGATGAGCCACTCCTATGGTAGTGTCAGAAGAAGGTAACATACAATTTATATAAACTCAGCAGAATTAAATTCATCTAATTAGAATTAAATTATATATATATATATATATATATATATATATATATATATATATATATATATATATATATATATATATATTTATATANATATATAGACCAAAAAGATAGATTCCGCACTCACAGGACTTAAA	321
2	27.141	093F03	00.200194.093F03	AGATGATGGCAAGAAGATGG	AAATCCCAGTTCCCAGTACC	248	AGATGATGGCAAGAAGATGGGGAACTAAAACCCAGATTGAAAATAATAATAACAGATTTATATATATATATATATATATATATATATATATATATATATATATATANATATATATATACATNTCATATATATTTATACATAGTAATTGTATAAATATACTGTATGTAACCCTTTCTTGGCACACTCAATTATTTTGGGCAGGAAATTTGGTACCCTTTGCAGATAAAAGGTACTGGGAACTGGGATTT	5
2	27.298	112F03	00.200046.112F03	CAGTGAGAAAGGGGTCAGAG	CTCAATTAACGGGGTGAGTG	217	CAGTGAGAAAGGGGTCAGAGACTTATTTTAATAGTGAGTGCTGTGTCCATTTTTTCTGTTTTTGTATATATAAGATAGATNGATAGATAGATNGATAGATAGATAGATNGATAGATAGATAGATAGATGATCAGACAAGTTTGGGCCTTGCCACTACCAATGAATCCATATAGCCAACCAATCACCGGCCTAAACTGCACTCACCCCGTTAATTGAG	40
2	27.648	030A05	00.200976.030A05	AGCAAAGCCTAGAAAGTCCC	TGGGTGCTGACATTTACTCC	349	AGCAAAGCCTAGAAAGTCCCTCACAATTTACTGTGTAACTAGGGGAGCTGTTTAAATAGAGAGTATAAATCACAAAAATATTTTACATTATGCTGTACTTAACATTAGTTTAAAGATAACATAAATCATTTTAAGCCTTTAATTAGGATGGATTGATAGATAGATAGATAGATAGATAGATAGATAGATAGATAGATAGATAGATAGATGGATGAGGGCCCTCAACTTTTCTGTGCTTTAAAAAAGAAAAAAAAAAACTCTTAGGCTACTGTAAAACACTAAACAACTCTCTTTAGCAAGGACAGCTTTTTTAAAATGACATATAATAAGGAGTAAATGTCAGCACCCA	253
2	27.876	042D11	00.201703.042D11	TGTCTACCCACAGAGCTTCC	TTGTGACTTGTCTTTGTCATTTG	314	TGTCTACCCACAGAGCTTCCCAGCAATGTCACTGGGAGCAACCCCCTGCCAGACACTGGTGTTTTCATTCCTTACAGGAAAAGGGTAAAAAGCTCATGTGTCTCGGTGCTATAAAATATAGAAAGACAGAAATAGATAGATAGATAGANAAATAGACAGATATATAGAGAGAAAGATAAATANACTNGATAGACAGATAGATAGATNGGTAGATAGATAGATAGATAGATNGATAGATAGATAGATAGATAGATAGATAGATACTGATTAAAGTAAACATAAAAGAGAACACAAATGACAAAGACAAGTCACAA	253
2	28.086	067C11	00.220940.067C11	TGCAAAGTACAAACAGCCAG	TCCCTTGAGAGACAGACAGG	216	TGCAAAGTACAAACAGCCAGTCACACATACCCTTGTAGCTCACAGGAGTAATCTGTACAATTAATGCATATGAATATAATGTTTGAGTATATGTGATATGTGTGTATGTTTCATATGTGTGTGTGTGCCTGGGTGTGTGTGTGTGTGTGTGTGTGTGTGTGTGCCTGGGTGTGTGCCCATCTCTCAGGGAGAGAGACCTGTCTGTCTCTCAAGGGA	187
2	28.143	089C04	00.201372.089C04	TTGGGTCTATTCGTTTGTCC	CCCATACGTTAGCCAGTCAG	379	TTGGGTCTATTCGTTTGTCCCTGAGGAAGAGCACAGCTGTTCCTTACAACACTGACATTTTTTTTAAATATACCACTTTATTTACTTTACATATACTATATACTGTATATATATATATATATATATATATATATATATATATATATATATATAGTGGTAGGACAACCTAAAATGTACAGAAAATTGTGCCTTTAAGGTGCTTTATATGGGCTGCAGAGGGAGGCCTAGGAAAAAAGGGTTACTTTTCCCTCTCAGGCAGGTGGCATCTGAAAACAGAAAATGCTACTGCAGGTAAAAGAGGGGTGCTCCCACACCTATGGGCTCTTCCTTGAAGGAGTTTGAGAAAGACAGCCACAAGACTGACTGGCTAACGTATGGG	42
2	28.498	096G03	00.200270.096G03	ACAGTCATTAGGGCTCCTCC	GACCTCCATCCTCTTGTGTC	260	ACAGTCATTAGGGCTCCTCCAAGTTTCCCCGCAGTGGGTTGCACCTAAAATCACTTTCATTAAAAGGTACTTGCATGTATGTATGTATGTATGTATGTATGTATGTATGTATGTATGTATGTATGTATGTATGTGTAACTTTACTTATAAAGCGCTGTACAGTAGAATACATTAATACAAACGGGATTATGAAGTTAATAGATAAATACAAGATACAGTTGCAATAAGTTAAGAGTCAAAGACACAAGAGGATGGAGGTC	42
2	28.674	106G10	00.200226.106G10	AGGGAGATATAGATGGAGGGAG	GCTGATTGGTTGATATTGGC	354	AGGGAGATATAGATGGAGGGAGGTAGATTATAGAAATTGATTGATGGGTACATAGATAGATNGTATAGAAAGATAGACAGATAGATACATAGATAGACAGATAGAAAGATAGACAGATAGAGACATACATAGACGTATAGAAAGATAGACAGACAGACAGACGTATAGACAGACAGACAGACAGACGTATAGACAGACAGACAGACGTATAGACAGACAGACAGACGTATAGGCAGGTAGATAGATAGATAGATAGGTAGACATACAGACAGACAGACAGATAGAGAGATAGAGAGATAGACAGAAGGATAGATTAAACGGCAAAACTGCAGTTGCCAATATCAACCAATCAGC	143
2	29.409	068C04	00.223882.068C04	TCAGACAGACAGACGTTGC	TTTGTTTGCATAAGACCTGTTG	137	TCAGACAGACAGACGTTGCAATAGAGACATGACTGAAAACTTAAGGAAATTTTATATATATATATATATATATATATATATATATAGTCTCACAGTACAGTATAAGTACAGCACTCAACAGGTCTTATGCAAACAAA	no close match
2	30.023	024C09	00.201724.024C09	TTGAACTTGATGGACAATGG	CATTTCTCACCCATGTACCC	252	TTGAACTTGATGGACAATGGTCTTTTTTCAACCCTATGTAACTATGTAACTATGTAACTATGTAACTATCTACAGTATCTATCTATCTATCTANNTATCTACTGTATCTATCTATCTATCTATCTATATCTAAAGCTATCTTTAACCTATGTTTTTGATAAAGTTTTGTCTAAGGCTTTGAAAAATGGTACTGCTCAAGTTATGAAAGGCTTTGTGTGACACTTCTGATCAAGGGTACATGGGTGAGAAATG	42
2	30.503	020 E05	00.200482.020E05	GGAGGACAACATGGCTTATG	CAGGAGCTTCAGAGAGATGC	358	GGAGGACAACATGGCTTATGAACAATTTAGAGCTTCTGGCACAGTGTTAGATTAATAAAATGCAATATTAGCCTATAATGAGTAACCTGGAAATTAATATTTTGATGTATTTTATAATATTTATTGGATGATAGATAGATAGATNGATAGATAGATAGATAGATAGATAGATAGATAGATTGACTGACTAACTAATTGATTGATCATTAGATAAAATCAATTTTATTTATAGTAAATGATTTCTATTGAGTTAGCTGTAGTTGACCAAATCATATATTTTCTCCTCCTATCTCATTATCTCATTGACATAGCTCAGCAGCCGGATCTAACATGCTTTGGCATCTCTCTGAAGCTCCTG	42
2	32.62	085H10	00.200370.085H10	TCCCCTCAACATAACAGAGC	ACTGAATTTGCCAGTGAAGC	377	TCCCCTCAACATAACAGAGCTTTTGACTGCAGCCATACTGCTGTGTTGACACTTGTTTAAAGTTATGTGGGCATTAAATGTGAATTTAACACTGTAATTATATATATATATATATATATATATATATATATATATATATATATATATATATATATATATATATATATATATATATTGCTATGTGTATTTAGGTATTAAACATCAACTATCTTTTATTAAAGTAGATCTCATGATGGAGGCCAGATGCCAAGAGTAGATCACAGGGTGACAAAGTCTGGGTACCCCTGATGTAGCGCTTGACATCTCTGGATGCAAGATGCTGCAAATGTGTTTATTTGGGTCTATACCTTTTAAAGGGCTTCACTGGCAAATTCAGT	321
2	34.556	070C06	00.202058.070C06	ATGCAGTTCTTGAGGCTTTG	TTCATTTTCGGGTCTTTAGC	329	ATGCAGTTCTTGAGGCTTTGCTGAAAGTAATAAACCTAGTATCCAGCAATCATTTCTTATGTTACATATACCCAGAAGCACTTATCACTGCTGAGCTCCTACACTATTCATTTCCTTCACTCTAGGTTTGCTATATATATATATATATATATATATATATATATATATATATATATATATATATATATATATATATATATANATATTGATATAGTGTACGTAATATCCATGTAGTGAAAAAGATATCTGTTATAGTAATGCTGCAGTTAATATCATATAACAATGATCAGGTGAATTTTTTTGATGCAAGCTAAAGACCCGAAAATGAA	1118
2	35.319	017H10	00.200033.017H10	CAGCATCAATCAGGTCAGTG	GCGTGGATTTACTTGGCTAC	278	CAGCATCAATCAGGTCAGTGATTTATTTCAGCATACCAGCTATATATATATATAGATATATAGATAGATAGATAGATAGATAGATAGATAGATAGATATATCAACACTGTTATGGCTTTGTTACACATACAAAACGTGATAAGGCTTTGTTACATACAAAACTTAAATGTAAATTCCTGTGCTAGCTGTAAATTACTGATATATTGTAGATGACACATCTGTCTATTCCTCTTTTAGATTTATTAGGTTTGATTAGAGGTAGCCAAGTAAATCCACGC	261
2	36.249	025F08	00.201331.025F08	GCTATGGCGTAAGCATTCAC	TCAGGGTGTCAAGAGAGGAC	283	GCTATGGCGTAAGCATTCACTTTCCAATACTATAACAGAACTAGGCCTTTTCCCTGTTTGTTTGTTTGTTTGTTTGTTGTGTTTGTTTTTTTGCATTTATTCTGTTGATATTAAGTTTAAATAAACAAGTGAAAATGCACAGACTAGAGTAAATGAGGTACAGCTCAGAATAAAAAGGGCTGCACCTGTCAGGTGTGAATATAAATTCCTTTATGTCAAACTATTTCTGGAGTGAATGTGTAAAACAATACGACAACTCACAAGTCCTCTCTTGACACCCTGA	467
2	36.597	022B04	00.201722.022B04	TAAATGGCCCTCCTAAATCC	TCCAGACCAAAGAAGACGAC	129	TAAATGGCCCTCCTAAATCCTAACCTGGATCAAAAAAAGTTTTGCCAGTTTGTTTGTTTGTTTGTTTGTTTATTTGTGCAGTTTTGACCTTAAAGCAATTCCAGCTATTGTCGTCTTCTTTGGTCTGGA	4433, 160
2	36.86	047 E12	00.201722.047E12	TTATTTCCCTTCCTCCATCC	TGTATGCTGTTCTGGGGTG	350	TTATTTCCCTTCCTCCATCCCCAAAAATGAAATAGATGGCATGCTTTTCCCCTACCTCTGTAAGTTCCCTTCCAAGTTCAGGGATTTGAGAAAGGGGTCCCAGTGCTATGAATTGCAAAACAAGATGCACTTGATTCATTAGGGAAATATTTTTAATTTCAAATATTATGAATATTATTATTNTTATTATTNTTATTATTATTANTATTATGAATATCTGCCTTACTCATCCTCATTTATCAGTGATAACATTTTATCAAGGTTTAATGACTTTGAGGGTAAATAAATGGCAATGCAAATTAGCATGTAAAAAGCAATGCCCTATTTAAATCACCCCAGAACAGCATACA	160
2	37.036	046H03	00.201331.046H03	TACACAAGCATTTCACCCTG	CCTCGTCCTCAGTGTTCTTC	199	TACACAAGCATTTCACCCTGCTTTCCCCAGTGCCAGTGGTGTACTTCTATCTATCTATCTATCTATCTATCTATCTATCTATCTATCTATCTATCTACTAAAATAATAATGAGTTTTCAGCGTTGCCTTTATGACAACTAAAGACACTTTAAACTAATGCAGTTACCTGATATGCTCAAGAAGAACACTGAGGACGAGG	467
2	37.24	100B05	00.200720.100B05	ACCCATTACTGTCCTTGCAC	GGGATAACACCATAGGGAGC	363	ACCCATTACTGTCCTTGCACTTGCTCCCCCATGCCTATTAATGACCCCTACATTTTTGTTCTTGCATAGGCAATTGTGTGTAACGGCTAAGTATTGTTCCTTTCTTTTATGAAGCAGCAGTTGTGTCTTGCTTTATGACTAACATTTTAGTCACAGTAGTTACAGATAATACAACTCATAGTTTACATCACTGCAGACTTTAGAGCTATTGAAATAATGAATTAACACTATCTAGCTATCTATCNATCTATCTATCTATGTATCTATCNATCTATCTATCTATCTATCTATCTATCTATCTATCTATCTATCTATCTATCTATCTATCTATCTATTGTAGATAGCTCCCTATGGTGTTATCCC	13
2	37.494	043D10	00.201085.043D10	CATGGAAATGGAAATGTTCAG	GCAGAGCTGTTTGCACTG	355	CATGGAAATGGAAATGTTCAGAAATTGTTATGCTGGTCTTACATTTGAAATGGAAGCTTCAGAAAACAAAGTCAATAATATATATAGATGCATGTTATAATGTATGTGTATATGTGTGTAAGCATAGTGTATATACTAGATAGATAGATAGATAGATAGATAGATAGATAGATAGATAGATAGATAGATAGATAGATAGATAGATAGATAGATAGTAAGTATAAAGTGTTAATGTTTATATATATATATATATATATATATATATATATATATATAGTTAGGATTAGCTCAGTTTCAGTCTTAGAAACAGAATTTAGCAAACAGTTCATTTATTACACAGTGCAAACAGCTCTGC	740
2	37.555	025A09	00.201085.025A09	CTAGCATGGCTTCTGAGTTTAG	TGGCTATTTGTTCTCATGTCTG	271	CTAGCATGGCTTCTGAGTTTAGTTTACTTTTCTCTAGTAGATAGATAGATAGATAGATAGATAGATANATAGATAGATAGATAGATAGATAGATAGATAGATAGATAGATAGATAGACAGACAGATAGACAGACAGACAGACAGACAGATAGATAGATNGATAGATAGATAGATAGTTAGATAGATAGATAGATAGATAGATAGATAGATAGATAGATAGATAGATAGATAGATAGATAGATGGATAGACAGACATGAGAACAAATAGCCA	740
2	38.45	038G03	00.228528.038G03	AGACTGGTAAGGGGACAGC	GGTGGCTAATGGAATCACTG	364	AGACTGGTAAGGGGACAGCCACACAGTTTATTCCTTTTGTATCTATCTATCTATCTATCTATCTATCTATCTATCTACAGTATCTATATTTTTGCACAAAGCAAATAGCAATTGTCAGCCTATTGGCCCCCAGTAGCAAATGCCTTTCTAATATTTATTTCTAAATTGGAAATTTCTTTTCCATCATACAACTGATGTTTGATCAAACATTTGTTTTGTGTGTGTATGCAATAATATTTATTATATATAAAAACATAATTATATATAAAAGTGCCCCTGACACCTGAAGGTACCAATCAGGCTTCCTTCAGCAATACAACTAACAATGGAAGTGCCAGATCCAGCAGTGATTCCATTAGCCACC	13, 7902
2	38.787	025D03	00.201173.025D03	CACACAGGGAAAAGAAATGG	AATCTCAGGAATTGTGCCAG	278	CACACAGGGAAAAGAAATGGATTTGGCACATCTATCTGTGTGATACTGTGTCAAATCCTGACAGAAAACTTTTCCTGGCAGTCAAAGAAAATGGTAAAATAGATCAAACTGCTGGAAATTTATTCTGCATTTCCTGATTTCATCTATCTGCCTATCTACAGTATCTATCTATCTATCTATCTATCTATCTGACTAATACCATATGGAAATGTTCTTAGTTTCACTTGCCTTTATATTGTGGGAGTATGTTAACGTTATCTGGCACAATTCCTGAGATT	13
2	39.034	083C06	00.200433.083C06	CCTGTCTGGAACTGAAAAGC	TGAAGATCGCAAATATCACG	283	CCTGTCTGGAACTGAAAAGCACCCGGGCATTCAAACTTTTTGGAAGTGGTGTGCTACCTTTTGGTTGGACTATATATATATATATATATATATATATATATATATATATATATATATATATATATATATATATATATATATATATATATATATATATATATATGATAAAAATCACCTGTAAAGCTCATCAGTTGAGTTCTTACATCATTTACTTTTTTTTTTCATTTGCAATGGTGTTTATATGTAATGGTCTAGATAATTTTCGTGATATTTGCGATCTTCA	13
2	39.199	016H11	00.200433.016H11	AGACAGTGGTTCAATGCAAG	TGTCCTCTTTTACGTCCACC	357	AGACAGTGGTTCAATGCAAGTATGATAATCCAAAACTTTATAGATGCGTGTAAATGTAACTCACATTTCTCAGACAGCTTTCAGACTACTCTTGTCAATTTAGAAAAATAACATATACATACTGTATATTGTGCTTCTCTTGAGAATGGTGAAATATATAATACTATCAATATAGCAAGAATATACATGTAGATAGATAGATAGATNGATAGATNGATAGATAGATAGATAGATAGATAGATTCTGTTTAGAAATACTAAAGCCTTATTTCTCTTGGGAAAGAAATACATTAGGAGAACCATAGCAAGTCTTTGGGCCTATGGCACATCTGACCACCGGTGGACGTAAAAGAGGACA	13
2	39.397	047 E07	00.200974.047E07	TTTGACTGAACACTATCATGCC	CTGTCATTTTCTCAGCCTCC	229	TTTGACTGAACACTATCATGCCTGTTAATACCTTATAATGCCATGTTTGGTGAAAAATAACATCTGTAGCTATCTATCTCTGCCTATCATCAATCTATCACCTATCCATCATTTCATCTATCNATCTNTCNATCTATCTATCTATCTATCTATCCATACAAACATCTACCATCTACCCATCTCCTCTACAAAATCTCATTTGTTTTGTAGGAGGCTGAGAAAATGACAG	13
2	39.688	099C04	00.200433.099C04	AGGACAGCTTCTACTGACCG	AAGAGCTAAGGCACACAAGG	269	AGGACAGCTTCTACTGACCGTTACTAATGAAAGACCGTTATTAAAGAAAAATATATTCTACCTAAAAGCACACTTTTTTAGCCATTTATAAATATCCTTGGGGATCTTTCTTTCTTTCTTTCTTTCTTTCTTTCTTTCTTTCTTTCTTTCTTTCTTTCTTTCTTTCTTTCTTTCTTTCTTTCTTTCTTTCATTAAACCAATACATGGAGGTACCATTAATTTGATTACCCAGTAATGCTGATCAAAATGCCTTGTGTGCCTTAGCTCTT	13
2	39.989	087 E09	00.201173.087E09	TGCAGGACACACAAACATTC	TGCATGAAAACAGCATTAGC	365	TGCAGGACACACAAACATTCTGTAAATCATATACATTTGGCAGCTAGCTCATATTTGTTTCCAAGACAAAACTATTTGTTAACATTACATTACAGATTCAAACGAATTGCCATTTGTTCATCAAACAATACAGTAGGTATTGAAAGTTGACAAACGTACTTGGTCAACTAGTTCATTACTAAATATATATANATGTATGTGTATATATATATATATATANATGTATGTGTATATATATATATATATATATATATATATATATATATATATATTGTTAGAGATACAAGCAGTAATAACACTGTTTGGTGTATTTTCCACCATTTTAAAATGCCTGGTTTGGCAGCAGCTAATGCTGTTTTCATGCA	6301
2	40.53	099F09	00.201257.099F09	CTGTCTGCCTGTCTGTTGG	AGCTTTGCATTTCATTTTCTG	384	CTGTCTGCCTGTCTGTTGGTATATATAGATNGATAGGTAGATAGATAGATAGATAGATAGATAGATAGATAGATAGATAGATAGATAGATAGAGTGAGAAAGAGAGAGAGTCCTAAAACATTGTATTGTAGGAATTAATTAACTGTTAAAAAGTAAGATATACAGTAAGATCTCTACTCACAATACAGGATAACAACATGAATGTTTGCAATTAGATAAGCTGTCAGTTTTAACTGCAAAAAATAAAACTGACATATCAATCTACATAAGTACTTCCTTCAGATGTGATGTACTAGAAAGGTGATTTAGTAAAAAATGCAACACTGTTTCTGTAGACAGATTACAATATAAAATGAGATGAATCAGAAAATGAAATGCAAAGCT	140
2	40.748	090G04	00.201558.090G04	GTATATCCCCTCCGTTCACC	TCAAGGCAAAGGATCAACTC	319	GTATATCCCCTCCGTTCACCATTACACTTTCCTATCTCCCATAGATTCCTTTTAATCAATTAAATAATGAACATTTATATATATATATATATATATATATATATATATATATATATATATATATATATATATATATATATATACAGGTGCACCTTTTCCTCTTCTCCTGACGAAGGTCCCTGTGGGGGACCAAAACATTGAGTGGCTATGGGACATTATGCCAATAAAGTTGATTAATTGTTGTTTCTTAAAAGTTCTCTGGCCACCTTTGATAACTTTGATATTTTACTCCTATAAATGAGTTGATCCTTTGCCTTGA	13
2	40.896	022G11	00.201558.022G11	TTTAGCAAATAACCTTTGTCTTTC	CACAGAATGCTTGAGAGAGTATG	195	TTTAGCAAATAACCTTTGTCTTTCATGACTATCTATCTATCTATCTATCTATCTATGTCTGTCTGTCTGTCTGTCTGTCTGTCTGTCTGTCTGTCTGTCTATCTATCTATCTATCTATCTATCTATCTATCNATCNATCNATCNATCNATCTATGCATGTGTAACAAGCTTTCATACTCTCTCAAGCATTCTGTG	13
2	41.02	100G12	00.200553.100G12	TGGAACAAAGCGAAGAGAAG	TTAGGCATTGGGTATGGAAG	266	TGGAACAAAGCGAAGAGAAGCATCAGAATCAAATAAAAGTCTGGGATGTTACCATTATATATATTGTATTATGAGATTGCAACTGTTCGCTCAAAGAGAATATTTATTCTATTTATAAATCTGTTTAGTTAGATGATAGACAGACCAGATAGATNGATAGATAGATAGATAGATAGATAGATAGTAATCTATCAAGCAGCATGTTTATCATATCAATTTAAGGATTATTATCCATACATTATTACCCTTCCATACCCAATGCCTAA	13
2	41.531	087 E05	00.201167.087E05	GCCTAACCTTTCTCCCACAG	ATTGCACCCACAAGGAGTAG	326	GCCTAACCTTTCTCCCACAGTTTAGATTTTATATATATATATATATATATATATATATATATATATATATATATATATATANATATATATATATAAACAGACAATACATCTTACATAACACACATTCTTTTCAGCTGTTTAGCTACAAACTACAGTGGCACCTCAATTTTACATTTTACCTCTTTTACATTGCTTTTTTTTTATTTGAAAATGTAATAATTGAAAAATGTAAAATGGGGGGTGGAGGTCAAAAACTCCTAACTCCATGCACCATCCTTCAATACCCCCATGCACTGTACCTTTTACCTACTCCTTGTGGGTGCAAT	689
2	41.862	040D01	00.212886.040D01	CAAGACAGTTTCGTTCATCAC	TGGGATTAAGTTTGGCTGAG	387	CAAGACAGTTTCGTTCATCACTATTCAGAAAATCAGTGGAATATAGCACTTCTGTAAATTATTATAGATAGATAGATAGATAGATNGATAGATAGATAGATAGATAGATAGATAGATNGATAGATAGATAGATAGATAGATNGATAGATAGATAGATAGATAGATATAGATGTATAACCAACATTCTTTTCAATAGATATAAAGATAACTTGTTTACGTACATTGTTATTTTTTCTTATCTTTGTAAGGGTGATGCAAATCAACTGATGTTTAGTGATACAATTATTATACTTTTAATCAATTATATAAAAAGTTAAATAAGCAGAGGTAAGATGTGTTGCCTTGGTAACTTGTTAACATAGTTTACCTCAGCCAAACTTAATCCCA	113 close match
2	42.378	074F08	00.202632.074F08	AAACAGGGTCAACAGAAGGG	AGAAAATAGCATGGCAGTGG	362	AAACAGGGTCAACAGAAGGGCTGGTATATNTATATATATATATATATATATATATATATATATATATATATATAAAACCCCATATAATAGATGCAATGCCTATAATATAATTAGCTTTTCATTTAAAAAATAACAAAACAGTAGCAAAAAAATCAGCTATTTCTTTCTATTCTTATAATAGAGTAAAACTACATTGATTTTCATTCTAGAACTCTCTCTAAAGTTGCTATGAGCATTTTGAAGGAACATCATCCTGCTATCATATTTATCTTTATCAAATATATCATCTATTACAGCCAGTTGGGTGCCTATTCATGCAGTATTTTCTGGAGATGGATTGGCCCACTGCCATGCTATTTTCT	336
2	42.647	030C10	00.201286.030C10	GCGATATGTTCCAACCAAAG	TTCCATGTGTGTGACTGGAC	352	GCGATATGTTCCAACCAAAGCCACATTTAGCATTGGGAACCGCTGCTAGAATAGATAGACGAGCTTGTCTGTCCAGTTCCTTTGTGGCTGATGCGGTGCAGTGAAACTTATGTGATCCCGTTAGCTGGGTGTATGTATGTATGTATGTATGTATGTGTGTGTGTGTGTGTATATGTGTGTGTGTGTGTATGTGTGTATGTGTGTGACTAACAGCCTGTCTGTGCTGAGTGTGTCGTACAGCCACACATCCCTTCCCAGGCAATGGCCCGTTAGAACTTTACTTTGTACAGTCCCTTAGCTAATAGTAACTCTTTCCTGCCAGTTACGCTACAGTCCAGTCACACACATGGAA	101
2	42.886	032 E09	00.220891.032E09	ATCTATCTCCCAAGGGTTGC	ATGCCTAGCTTTAGGGAAGC	190	ATCTATCTCCCAAGGGTTGCCTATCAATCTATCTATCTATCNATCTATCTATCTATATCTATATCTATCTATCTATCTATCTATCTATCTATCTATCTATCTATCTCCCAAGGGTTGCTTCCCTAAAGCTAGGCAT	266
2	43.002	073D04	00.200234.073D04	GCCCTTGGATAATTTCTTTTAG	GATTCCATGCACTAACCTATTTG	314	GCCCTTGGATAATTTCTTTTAGTAAATGCAATGCATATACTTTATATATATATACATATATATATATATATATATATATATATATATATATATATATATATATATATATATATATATATATATATACCTAGACTTTAGGTATGGAGATCCAAATTATGGAAATATCCCAGGCATTCTGAATAAAATACTCAATACCAGTATACATAAATCTGCTTCTTTTTCCATATAATTATTGAGATCTTTTGCCAAGTGATTATAAAAAATTAAATGAATAGTGTGATCAATATGTTACAAATAGGTTAGTGCATGGAATC	no close match
2	43.149	017 E12	00.200453.017E12	ATGGGGCTCTTTGTCACTG	CTTCATTGTGGAAGCAACAG	362	ATGGGGCTCTTTGTCACTGCTTATATAGCATGTTGTAACAAATGGAATCTATCTATCTATCTATCTATCTATCTATCTATCTATCTATCNATCTATCTGTCTGCCTATCTATNTATCTATCNATCTATCTATCTATCTATCTATCTATCTATCTATCTATCTATCGATCTATCTATCTATCTATCTATCTATCTATCTATCGATCTATCTATCTATCTATCTATCTATCTATCTATCAATCNATCTATCTGTCTATCTATNTATCTATCTATCTATCNATCTATCTATCTATCTATCTATCTATCTATCTATCTGTCTGCCCAGTGCCCCTGCTGACAGAGCCTGTTGCTTCCACAATGAAG	130
2	43.204	057 E08	00.218815.057E08	TGATAAAGGTCCCAGGTGAG	TTACCATAGGTGTTCAGCCC	353	TGATAAAGGTCCCAGGTGAGGACCGAAACGTCGATCTAAATAAAATAAGTATCTTTTTTTTTATTAAATTTTCCTGGTGTGCATCAGCATTTTTTACATATTTACATTGTTTATCTGATTTGAACCCAGGTTGTAATCCCTATAAGTGTGTGCCTCAGCCTTTATATATATATATATATATATATATATATATATATATATACACAGTATATATTTGCTTGTGCAATATCTAGACTAGACTAGAACATTCACCCTCTTTAAATAAACAGTGCAGGTATGCAGCATGGAAAATAAACATTGAACACCTAAGCATGGACTTTATATGCTAAACTGGGGCTGAACACCTATGGTAA	336
2	43.333	043C05	00.201167.043C05	CCTCAATAAAATGCTGTTTGC	AACAAAATCCCCAACTCTCC	394	CCTCAATAAAATGCTGTTTGCAATTCAGTTTTCCTTAATCAAAAAAGTGACTTAGTGCTTGCAAACTAATTCCTTATTTATAAGTACCAGTGCTAAAATAATTGAGTTAAAATAATAATAATAATAATAATAATAATAATAAATGAATTGCTTTCTAGATTAATATTANNNNNNNNNNNNNNNNNNNNNNNNNNNNNNNNNNNNNNNNNNNNNNNNNNNNNNNNNATAATTGGGTTTCAAAGTTACTTAGAATCACCTTCCTTGTTAAAAAAATTTTTTTCTGACCTGAACTTTGGGTCTCTGTCTACATAAAACATCTCCATTTAGTCTTATATTACCCAAAATGTAAGAATTACAAGCAAATTAACTAGTAAGGAGAGTTGGGGATTTTGTT	689
2	43.396	016D03	00.200234.016D03	AAGGCAATGTTTAATCTTCCATAG	TAGAGGCTGAGAGGCTGATG	363	AAGGCAATGTTTAATCTTCCATAGCAAGTGTTTACACAAATGCTTAATCTTTAAAATCATGGTTTTCTCTATAAGATAAATTTTAATTAATCCTACCTTTGTTTGTACTTTAATAGGATTCGAAATTATATATATATATATAGATATATAGATAGATAGATAGATAGATAGATTGATAGATAGATATTATAAGAATGAGACTCAACTCAAAACAAGTTTACTCAAATTCAAATAGATAACTTCCTTTCAAAGTCATTATATGCATTATGGTTCCAGTTACATTTTATTCTACAATTAAAAAATATCTATGATGTTAACTGAAACAAAGAGTATCACATAATAACATCAGCCTCTCAGCCTCTA	249
2	43.456	024F01	00.202632.024F01	ACTAAGAGCAGGTCACGCAC	TGCCATCACAGTCCAAGTC	260	ACTAAGAGCAGGTCACGCACCCCATTATTTTTTTTATTAAAGATTTGGCAGCGAGCCAGATGCAGCCATCAAAAGAGCCACATCTGGCTCCTGAGCCATAGGTTCCCTACCCCTGGTCTAGGGTGAGAATAATGAAGGTCCAAGAAAAAAAAAAAAAAAAAAAAAAAAAAAAAAAAATATATATATATATATATATATATATATAAACACTTTGGGTAAATTTTATTGGTTAATTATAATTGACTTGGACTGTGATGGCA	336
2	43.537	047D11	00.200954.047D11	ACTTTGCACACTCCACTTGC	CACCCAATGTATTCCCTTTTAG	304	ACTTTGCACACTCCACTTGCATTTATAAATGACCTCTACTGAATGTTCTTAAAATGTCCATAAGTGACTTATCTTTCTTTACTACTGCCCTATCAGTTATTGGTTGCTTTGTATGTAAATCTGTATGTTCAATGTATGTACCCATTTTTTGTACAGCACTGCAGAATATTTTGCCACTTTATATATACATATTATTTATTATTATTATTATTATTATTGTTGTTGTTGTTGTTGTTGTTGTTGTTGTTGTTGTTGTTGTTATTAATAATAATAATAATAATACTAAAAGGGAATACATTGGGTG	101
2	43.542	018F01	00.200463.018F01	CTCTACCTGGAAAGTCGCTG	ATGTGTGGCATAAAACAAGC	92	CTCTACCTGGAAAGTCGCTGAAATCACCCTGAACACACACAATCTTTTTATTTATTTATTTATTTATTTATTGCTTGTTTTATGCCACACAT	101
2	43.619	018A07	00.200838.018A07	CATCAAGGAACAGCTATCCG	AGTAGGGCAAAAGGTATGGG	333	CATCAAGGAACAGCTATCCGTATCTGCCAGGGTCACTAGGAAGTGCTCCAAGGTTTTATAATGCTGATAGGGTTACATCACTCATAGAGGAGGGAAAACCACTGCTTGCGTAGATAGATTTCTGCAGGATAGGCTTTGCTGCTTTTTGCAGTCATGGCTTTGTATGTATGTATGTACAGTATGTATGTATGTATGTATGTATGGCGTTTTGCAGTCATGGCTATGTATGTAGGCACTATAAATCTAGGTCTTGGCTCCCATTGTATAGTAATTTCAACCTAATATATGTATAGTAATTTCAACCTTTTTTAAACCCATACCTTTTGCCCTACT	689
2	43.66	043G03	00.201216.043G03	ATCTGCAAGACAAAGATGCC	ACAGTTACGTGCCAAAATCC	368	ATCTGCAAGACAAAGATGCCATAAGCTTCTTATTTGTCTAATATGCCATAAAGAACCAAAATGTCAACATCTTTTTTATTGTATGAAATATTGTGCTGTGTGCCTGATAATATATAATAATAATAATAATAATAATAATTTATTTTCATATAAGAAGAGTTGTGATTTATTTTTCCAGGGAAAAAAACAGATTTAGCAAACTTGCCTTTAAGAAAAGGGAACCATTTAGTAGCTCTTAAGCTCCTGCCACACATGGCGGATTCTCATCCTGCGGATAAACACAGGCCAAGGATCTGCCCCTATGCTCCAAAAGCCCATTGCTTCGGCCTTGGTGCAGGCACACGGAGGGGATTTTGGCACGTAACTGT	266
2	43.745	047A02	00.201597.047A02	TTGCTCATTGGTTGCTATTG	TTTTGTGATGGTGGGAAGTC	364	TTGCTCATTGGTTGCTATTGGTAACTGCACCAGTTCAATGTAGTGCCTACTTTGGTGAACTGGGCCCTTAATATTTTACATATTAATATTATTAGATAAATTATATATATACATTTATTTGTGTACAGATTAGTAAATGCCCCCTATTTTGTGAATAGTCCATAGATAAATAGTGCTGCTAGATAGATNGATAGATATATAAATAGATAGATAGATAGATAGATAGATAGATANATAGATNGATAGATAGATAGATAGATAGATAGATAGATAGATAGATAGATAGATAGATGTGCTGATATTACTTTGCACTTCTCCATTACAAGCTTTGTAAGGATTTAACAGACTTCCCACCATCACAAAA	943
2	43.79	025 E08	00.202106.025E08	CTGAGCGTTTAGAGCAGAGG	ACCTATTCCCCGAGTCATTC	282	CTGAGCGTTTAGAGCAGAGGTCTTGTTTGTGTCATAAGCCCCCCATAGCTTATAGGAAAGGGTGTGTAAATATGTTTGTGTGTGTATGTATGTATGTATGTATGTATATATATATATGTATATATATACATATATACATACATACATACATACATACAGCAGGGAAAATAAGTATTGAACACGTCAACGTTTTTCTCAGTAAATATATTTCTAATGGGGCTCAAAACAAATAAGTCCATAAATTGTTATGTGTAATAAAGTGGAATGACTCGGGGAATAGGT	130
2	43.908	103H10	00.202632.103H10	ATAAAGGTCCCAAGAGGGAG	TGCAGGTCTGAATAACTCTGC	226	ATAAAGGTCCCAAGAGGGAGCAAAACGTTTGATTGCACGGTGAATAAAGAAAAGATATTATTGTGACCTGGTGTGCTGGTCCCTTTTATATATATATATATATATATATATATATATATATATATATATGTGTGTGTGTGTGTAGCATCGTTATATAAACATTCCAGGGATCTAGTTTCATCCTGCTATTAAATCTAACTGGAGAGCAGAGTTATTCAGACCTGCA	336
2	44.057	063 E02	00.201597.063E02	AGCTTTCTGGCACCCATAG	CGCGTAAGGCTCTCTGTATC	357	AGCTTTCTGGCACCCATAGGCTTAGCTATTCTTTCATTAAAAAAGTCACATCTTTCCCAAAAAATAAATGATAGATAGATNGATAGCTAGCTAGCTAGATAGATAGATAGATAGATAGATAAATAACATAATAGTAGTACATATGCTCATAAGAAAGGATCTCACCTATAGTATAGGTTGGCCCAGGTGCTCATGCCCCAGACCTTCAGCCAAAGGGAGCCATCGTGGATATGTCTCAAAAATAGAGAAGAGGCAGGCACTCCAGTAGAGTCAAAAGTGAATAGCGATTGTTCATGAGAAGTAGGAGTAAAATCAAAAAACTTTTTATTTAACACATGATACAGAGAGCCTTACGCG	943
2	44.254	029A10	00.202675.029A10	AACAGTCTCCAGCAGTGAATG	AATGCACATAGTTTGATGTTGC	337	AACAGTCTCCAGCAGTGAATGGTTTAAATTCCTGTTCTAAACCTACATTTTTTTTAAAAATCATTTAAAAAGAAAAAATGGCAATTGAAATAAATTTGATGTACTATCTGAAACCAGTAAGTTTCATAAAGGAAAACTGCCACTTTAAAAAGAAAAAAAAATTATATATATATATATATATATATATTTTTTTTTTTATCTCTAAAATTACTCTGAATAGTGCCCATAATAATCTGCTAGTTTGGCAACGTTTTTGCCAGACTTACTTATCCTTTAAGCTATCTTTTATATATTGTATAAACATATCCTCTCCTTGCAACATCAAACTATGTGCATT	101
2	44.371	103H04	00.202956.103H04	CTAGCACCCAGGTTTTGTTG	CCCACAGTAGCTCACCATTC	337	CTAGCACCCAGGTTTTGTTGCTGCAAATGGTGTGCACCCTTTGGACTATTTTATATATATATATATATATATATATGGTTGGTTCTATAAATAAAAAAAATAGCCATTGACTTCTTGTCATTCTCCACAATATCCTGCTGAGTAGACCTCCAAAACTGTTGAAAAAACTGAGTGACACAATCTGATTGGTTGGGTGGAAAGGTATGTGTTTTGGGGTTAAATTAAAGAATTAAGTTCAGAACCTTTAGAAAATCCCTAGGTAAAAGGTTTTGTAGCATTTTCTTGTACCAAAATGACAAAATCTGGAATGTCAGTCAGAATGGTGAGCTACTGTGGG	1291
2	44.379	087 E10	00.201176.087E10	AACCACTTATTTGCCAGCAG	TTTGTTTAAGGGAGTGCAGC	275	AACCACTTATTTGCCAGCAGAATTTCCAATTCCATTCACCTGCTGTGTTTTGTGCTATTTCCTGGGTACGCTTTTAGTTTATCCAGTATATATATATATATATATATATATATATATATATATATATATATATATATATANNNNNNNNNNNNNNNNNNNNNNNNNNNNNNNNNNNNNNNNNNNNNNNNNNNNNNNNNNNNNNNNNNNNNNNNNNNNNNNNNNNNNNNNTCCTGCACTAAAATATATAATCTGAAAGCTGCACTCCCTTAAACAAA	101
2	44.397	069 E05	00.228932.069E05	TCCCTAAGTCCTGTGAGTGC	AGGGGTCTTTTCCACTTCC	381	TCCCTAAGTCCTGTGAGTGCGGCATCTATTTTGGACTATATATATATATATATATATATATATATATATATATGCCATATATTTTACACTAAATATTTCTAGGAATATTATGTAAGAAGTAAACCTGTGAATAATGGCAACTAAATATGTCAATATCTAAAAAATAGTTTAAGATTAAAATTTCAATACATGACATAAAAATACCAATTCAGCTTGTGCCACTAATATTATAAATCAGGTCCCGTGTATTCAGGAGTCAGTTATACACCACTAAAATCAGTCTCTAGTTGGCACTGTCTGAGCAGCTACCCTAGCTGTGGATTACAAGGTACTAAAAGCCCTACTGGTTTTTAACTTTTTTTGGAAGTGGAAAAGACCCCT	357
2	44.51	042F04	00.200954.042F04	ATTTTGCCATATTCCCATGC	CAACAGCCCCAAACATAAAC	341	ATTTTGCCATATTCCCATGCCATGCTACAGCACTTTAATAAATGAAATGACTTTTATTTATATTGTTACACCTGTGTGACAAAATCTATCNATCTATCTATCTATCTATCTATCTATCTATTATTATTATTATTAACATTTATTTATAAAGCGCCAACATATTCCGCAGCGCTGTAATCTATCTATCATCTATCTATCATCCATCTATATATCAAATAAGAAATATTGCAAAGCTCTCAAAGCCATACTGGCGGATAAAACATTAATAATATCTGTATATATTTTGAATGACAAATATGATTGTATTTTTTATAAATTGCTGTTTATGTTTGGGGCTGTTG	101
2	44.543	020D02	00.200441.020D02	TCCTTTCACAGAGCTTCCAC	AATCATAGAGGCTGGCAATG	285	TCCTTTCACAGAGCTTCCACCCATTTCATTTGCGGAACTGCCATGTAACACACCCCATTTGTGGTCAGCAGTAAGGGTTTGATTTAAATGTGTTCAGAGGGAGACATTGTAGTCTTGAAAAACAAAATCCATTTGATTTTTTTTTAGCTCTGGTTGGATGTATTTGCCTCAGTGTTGCCTAACATGCATACAGAGCAACAGGCAGCTTTTTAGTGGCAGAGCAAAAAGAGACCTACATACATACATACATACATACATACGCCTACATTGCCAGCCTCTATGATT	522
2	44.561	054F05	00.200954.054F05	TACGGCATGGGTAAGCTAAG	TTCTGTTTGAAGAAGCCCTG	288	TACGGCATGGGTAAGCTAAGCAGTTTACTGCCACATTATTATTATTATTATTATTATTATTACCAGAGTTGGTCATACATCCCACACTGATGCTGTGCTTTTAAAGGAACTGTAACGCAATTTTTTTATATTCAAAATATCCTTTCTAAATATTTAGATTAACATATAATATATCATATAGAAATTTCAACCACTGGTTTACAGCTAAGGCTGCAGTCTCCTAGCTAGCTTCCTTTCTGCTCCTCCCTCTCCCTTGTGTAGGCTCAGGCAGGGCTTCTTCAAACAGAA	101
2	45.024	022 E03	00.201058.022E03	AGGGAGGGTAGGCTGTCTC	TATCCCAGTAAAAGGACCCC	170	AGGGAGGGTAGGCTGTCTCCTCTTTATATTTTCTCCTCCTATAATGTTCTAGTCTTGCAATATACCCTAATAGAAATGGAAAGGTTCAGTTTGATTTTAAAATAAATAAATNAATAAAATAAATAAATAAATGAATAAATCTAAAAAGTTGGGGTCCTTTTACTGGGATA	336
2	45.189	054G01	00.202106.054G01	AGACTACCTGCTTGGTCCTG	ACCTCCTTCATCTTGTGTCG	363	AGACTACCTGCTTGGTCCTGCAAAAAAATTGGACAATAAACCAAATTCATTGCTATGACAATTTTCAAACCTGCCCAATTAATTTTTTGACCGGCGTTGGATTAAAAATTGCCACATGTGCAATCGTTCAGTGCCCACTAATCTTACAATAATTTGATGGATTTGTATGTATGTATGTATGTATGTATATTTTTATTTATAAAGCGCTATTTATGTACGCAGCGCTGTACAGTTCAATACATTAATACAAACAGGGGGTTATTAAGATAATAATAGATAAGTACAAAGTATAACAATAAATACAAATAAATACAAGATACAGTTGCAATAGGTTAAGAGTCAACGACACAAGATGAAGGAGGT	130
2	45.375	026G03	00.201923.026G03	GGAAGTAGGTCCCTTTGCAC	ATCAACCTGCCCTTTACCTC	304	GGAAGTAGGTCCCTTTGCACTGATTTAAACTAGAACAGTAAGAGGTGAGAGAAAAGCTGCATGCTTGAATTCTGCTGCTGGACAGGAAGAATAGAGATTAGATNGATAGATAGATAGATAGATAGATAGATAGATAGATAGATAGATAGATAGATAGATAGATAGATAGATAAACCATCCATATCCATATCACAACTGGTAAACACATGTAGGTCGCTTACTGTTTGAAGTTGATAGACAAATGTAAAATACCCATACAGATACAATGCAGCTGATTCAGCCCTGAGGTAAAGGGCAGGTTGAT	485
2	45.458	029A08	00.201153.029A08	AACCTAACGGGGTGTATGTG	TCTGCAAGGAAAAGATCCAC	337	AACCTAACGGGGTGTATGTGTATGTGTGAGGTGTGTCCCCGTGTAAACCATATGCATAGCGCTATATTGTTATTAATGTCACAGGCTTTCTAATGTAATTTGTTACATTTGTTGCTGCAGATGGAGGTACAGGGAATGTTATAGTGTATTACATAGTTACAGTGTCGTTTAGCTAAAATGTGGAGGAAGAAGAAAGAAAAGAAAGAAAGAAAGAAAGAAAGAAAGAAAGAAAGAAAGAAAGAAAGAAAGAAAGAAAGAAAGAAAGAAAGAAAGAAAGAAAGAAAGAAAGAAAGAAAAAGAATATGTAGTGGCAGCTTGTGGATCTTTTCCTTGCAGA	516
2	45.558	030H01	00.201350.030H01	ACACCAAGAAGACAAGTGGC	CTGCATGTATGGACACAAGG	358	ACACCAAGAAGACAAGTGGCACTATTGACTAAAGGCTAACTAGACCTTTCCTTTCTTAATACATAAAGCCAGCTGGGAATGCTGAAAAATGGTAAGACAATATTTGTATGGCATTAGAGGGGTGATGGAGATATAAGAAGAGGGCAGAGAGGCATTCTGAGATCTAATGTTATTCCTGATTTATTATTATTATTATTATTATTATTATTATTTATATAGCGCCATCAATTTATGCAGTTCTTTACAGAATGGATTTAGAAGTGGAATTTAGAACAGGCTTTAAGGGCAACAGGCTGGACATCCCTGATATATATGAATGCTGCTGTAATACTCTATTTCCTTGTGTCCATACATGCAG	336
2	45.599	089B03	00.201355.089B03	TTTCAGTAGTTTTAGACCATGCC	AGCTGCAAAAGTTCCATCAG	325	TTTCAGTAGTTTTAGACCATGCCTATATTATTATTATTAATAATAACATGTATATTTATATATATATATATATATATATATATATATATATATATATATATAAAATGCCAACATATTCTGCAGTGTTGTACAATAAATGGGTGTATACATCAGACATACAACAAATCAAAGCTTTCATTCAAGCAGCCTATAACTTTAGACCAGATCTGATTTAGAACATAAAAATATATTCCAAAGTAACCAGCTCTGGCAGGTTAAATTATTCAGATTCCTTGTAACAATTGAGATGTATAGGAATGTTAAATCTGATGGAACTTTTGCAGCT	485
2	45.801	078A06	00.200423.078A06	TGAAGCAGAGAGATGTGCTG	ATCTGAAGGCCCCATAAAAC	357	TGAAGCAGAGAGATGTGCTGCATGTTGCAGCTGTGCTGTATATACACACACACACACATACACACACACATACACATACACACACACATACACACACACACACATACATACACACATACACACACCCACATACACGCATACATACACACACACATACACACACCCACATACACACACCCACATACACACATACATAACACTGGGTGAGCATTGGCATAAGCTGAAAGCTCATCTCAGAGCTCACTTGCTCTGTAACATAAATTTGTCATGCACTGTGTGCTTTTAATTCAGTTTCATTTGGAAATTGCTCAGACACCATGCAGTTGCACTTCATAGTGTTTTATGGGGCCTTCAGAT	17800
2	45.88	060H10	00.201355.060H10	AGCACTGGACTTGGAAAATG	AATGGCAGCACGAATTTAAG	221	AGCACTGGACTTGGAAAATGGAAATTATCTCTTCTTATCTAATGCAGTCTGCAGGTAAGGAACCTTATATATATATATATATATATATATATATATATATATATATATATATATATATATATATATATATATTGCTACTACTTTAGACTGGTAGTGCTTTTTTTTTTTATCTAAAGACTCACCCACCCAGGGTACTGTTTGCTTAAATTCGTGCTGCCATT	485
2	45.928	029C11	00.202667.029C11	AACTGTGTGCAGGATAAGGC	TCTCTGGTTCATTTTCAGGG	341	AACTGTGTGCAGGATAAGGCAATTATTGAAGCAGGGTAGATTTTTTACTTAGAAAATTAAGTGTTACTTTTCCTTTAAGACAACTAAAAAAACATTTTGCTACCAACAAAATATTTACCAACATTNNNNNNNNNNNNNNNNNNNNNNNNNNNNNNNNNNNNNNNNNNNNNNNNNNNNNNNNNNNNNNNNNNNNNNNNNNNNNNNNNNNNNNNNNNNNNNNNNNNNNNNNNNNNNNNNNNNNNNNNNNNNNNNNNNNNNNNNATATTTTATAATGCTCATGTCCTGCATCATCATCATCATCATCATCATCAAGCAATAAGACCCTGAAAATGAACCAGAGA	1154
2	46.095	008C10	00.200013.008C10	TCTTCCCAAAATCACAGACAC	CTGCTTCTTCTTTCTTTGCG	398	TCTTCCCAAAATCACAGACACTAGTTTTGTACAAGGGATAATAAGCATTATAATAAGGGATAATAAGCATAATGCTGGCTACTTTATATAGTCAGAATAATAATAATAATAATAATAATAATAATAATAATAATAATAATAATAATAATAATAATAATAATAATAATAATAGATGTATCTAAAACATGATCACATCTGTAACTACTAATGACCATTAAGCATGTCATACCTATAGCACAGCTGGGTCATCTACTGAATGAACTGAACGTACACTAGAATTTACTGTAAGTCAATGCTTAGGTTATTGTGGTCCAGCATCAATTTAATAAGTCTGTCTTCTAATTTAGATCCAAATTTTTTAGAGTTCACACTGTACTGCGCAAAGAAAGAAGAAGCAG	161
2	46.108	100 E11	00.201426.100E11	CCCTGGCATTTCAAGTACAC	CCATAAATATCGCATGGAGG	272	CCCTGGCATTTCAAGTACACAGAGGCCCAAACAGCCCCACAATTTATTTATTATATCACTTGTCCTCCCTGTGTGTAATTTTGCATTCTGTAAGATTGTACAGTGCTGCGTACCCTTGTGGCGCTTTATAAATAAAGTTATACATACATACATACATACATACATACAACAGCCCAATAAATAGTGACTGTCTATGGCATCTTACAGCAGCCCCTCTGGCATTTGCCAGAATGCACAGATTGCCAGTCCGGGCCTCCATGCGATATTTATGG	no close match
2	46.122	008D01	00.200013.008D01	TGTTGAGCAGATGAATGCAG	ACTAGGAAGAAGCAGAGCCC	273	TGTTGAGCAGATGAATGCAGTTTGATTAATAATCAGTTTAATAATCTACTGACCTTTATTTCCTATAGAAAATCACCCCATGTGGAATCTTCTATCCTTTACTTCCTTTCCTTACTGGCCAGAGTTATTATTATTATTATTATTATTATAAGTACAACTTAGTAATACATCAGTTGGTTAATAAAGCAGCTGTAACCTGATGCCATTCTGCATTGCTCAGATTGAACCAGATGGATATTTGTACATGGGTGTGGGGCTCTGCTTCTTCCTAGT	161
2	46.124	105C03	00.200441.105C03	AAATCATAACCACGCCATTG	TGGCAGCTATATGTTCATGG	273	AAATCATAACCACGCCATTGGCAGTTAGGTAGAATGCAACGTGGTGAAACTTCGAAAACATACCTAGTATAACTCACAGTCACTGTAGCAATTTCAGTCTTTGGAACAATATAATAATAATNATAATAATAATNATAATAATAATNATAATNATAATATATAATTACATCATGTTTTTTTGCCATTGTTATTATGGAACATTACAATTGCAATGGCAATTATGATATGTAGTAAATATGTAATATGCATATTACCATGAACATATAGCTGCCA	522
2	46.131	080G11	00.203285.080G11	GGGAAAAGATGTAAAAGGGC	TAGCAACCTGAGCCGTAATC	389	GGGAAAAGATGTAAAAGGGCAATATTTACTGATTATATATATATACAGTATATATATATATATATATATATATATATATATATATATTCCAGTACGGTTAAATACTTATTAGCTCACATTTTATTATATACAGTAAATTCATTAATCATATGGAACTTTATCATGAAGTAAGTTCTCTTTATAATGTTTATGACTAATGTGTTGATAAAGGTATCTGCATTGCTAAATTTGCCTATTGGTAACATTTACCTATATCTGAGATACCTTGATACACCCATGAGGTAAGGCACAGGAGAATTATCTTTAACTAAATGCAGTTGTTATGAAGCTAAATTGGCTCTAAAGTTGCTGCTATCTATGATTATTAATGATTACGGCTCAGGTTGCTA	161
2	46.196	117D08	00.200565.117D08	GCTCCTAAAGGTCATCTCCC	CATAAGTTGGGGTGCAAAAG	316	GCTCCTAAAGGTCATCTCCCATTTAGCGGAGGCCCATCCTGGGAAAGGGGGATCGCATGTAACACATGCCCTGCCTAATACTAGCCTGGATTTACCCTTTACTGGCCAAATAGGTGTTATCATATCTATTTATCTATCTATCNATCTATCTATCNATCTATCTTTTTTCTTGCTATGCANNNNNNNNNNNNNNNNNNNNNNNNNNNNNNNNNNNNNNNNNNNNNNNNNNNNNNNNNNNNNNNNNNCCAGCTTATGTGCAAGTGGTAATTATAGGGCCCTAACGCAGGCTGCGCCTCCTTTTGCACCCCAACTTATG	no close match
2	46.265	046 E10	00.201112.046E10	TTGGCTTAGTATGTAGGTGGC	AGATTGTATGCTCTACGGGG	388	TTGGCTTAGTATGTAGGTGGCCAAATCCAGTAATGGTCAACTCATTTGGCAACCTTGCCAAAATAGTGCATCTTAATGTGTATGGCCATCTTTAGTCTCATAAACACATAACCCAATCATCATCATTGCATGTACTTCATTATGTTTAGTGAAATCTCCAGTTAGCACTTAACTGATATGTATGTATTTATGTATGTATGTATGTATATCTTTATTTATAAAACACTACTTATGTACGCAGCGCAGTACAGTAGAATACATTAATACAATATTGAGATAATAATACATAAATACAAAGTATAACAATAAATACAAGATACAGTTGCAACAAATTAAGAGTGAAAGACACAAGAGGATGGAGGTCCCTGCCCCGTAGAGCATACAATCT	233
2	46.351	118F10	00.200565.118F10	CAAAGGGAATGTGTCTGAGC	AACAGTGAAGGCCAAATCAG	298	CAAAGGGAATGTGTCTGAGCCTACCTTCATCTGTCATTAATCTGACACATGAAAAATGCAGGGAACTATGATTTCATAACTAAACTGAAAAGAAGAGCTTATATTAACTCCTAAAAAAAGTAATTTATATAAGGTTTTCCTCATATCTACCTCCTTCCTTCACTACATGGAACAGATAGATAGATAGATAGATAGAAAGAAAGAAAGAAAGATNGATAGATAGATAGATAGATAGATAGATAGATAGATAGATAGATAGATAGATAGGGATGTATAAGCTGATTTGGCCTTCACTGTT	80
2	46.398	090B10	00.201484.090B10	GCGTATCTCAATATGGGTCG	CATCAGAGTGGATGGAGGAG	395	GCGTATCTCAATATGGGTCGTGGGGGTGTGTGTAAGTCCTAAGAAAATTATATATATATATATATATATATATATATATATATATACATGTGTGTATGTATATTTTTATTCATATAGCACTACTTACATATGCATCACTCTGCAACAGAACAATAAATTGATAAAACAGGGGTTCATTACTATTATTATAATAGATACAAATAAATACAAAGTATGATACAAAGTGCAAATGACATTGTCATTATTTGACTACAGGATAACCATGCAGGAGAAATACATGATTCAGCTAAAGCGTTAATGTTATGGGTTAACATCAAATCATCATCCCAGGTAACAAGAGAGTCATGTTTTTAGCAATGACATTTGGGGGGTGGGCTCCTCCATCCACTCTGATG	67
2	46.449	046B12	00.201484.046B12	TCCTGACACAGACACCACTG	TCAAAATAGCCACTTCCCTG	308	TCCTGACACAGACACCACTGTTAAAGTCTCTTATAAAGCATTTAGAAAATACATGTTTCCATAAAATATTTAACAAGCATTACTTTATCACTGAATAATTCATGGCTAATCCTATCTATCTATATAATCTATTTATCTATCTATTTATCNATCTATCTATCTATCTATCTATCTATCTATCTATCTATCNATCTCCTTTCTTTGAATTTGTCTTGCTCATATGTATAAAGTATGTAAGCTCCAGTAACAACTAAATAGCATACTAGGTATTCCACCCCTGTAGCTTTCCAGGGAAGTGGCTATTTTGA	67
2	46.451	032G08	00.218030.032G08	CCTTCTGGTTGAAAAGGGAC	ACCTTGGTAGTTTGCCTGC	207	CCTTCTGGTTGAAAAGGGACTTCCAAAGTTAGTATTTTTAATTGGTCTTATACAAATATTGATTGAGGTCACAGGGGCTTGAAAAATTATTTGGCAGCACACTACAGATTATTATTATTATTATTATTATTATTAATTATTATTATTATTATTATTATTATTATTATTATTAAGGCTAATATGATTTTGCAGGCAAACTACCAAGGT	67
2	46.46	053G01	00.201484.053G01	CATCTCCCATTGTAACTGCC	CACACAGGGCTCCTCTATTG	201	CATCTCCCATTGTAACTGCCATTGCTGGCTGTGCTCGCTTTGCAGAGAGGAGGCTGCCCATCTGGCTGCGGGAGGAGGCTGGTGATGCGGCTCCCAGACCCGGGCTCAGTGGATGGGGAGAGCCAGCAGGAGGCTGGGGAGGTTGCTGTTGCTGCTGCTGCTGCTGCTGCTGCTGCTGAGACAATAGAGGAGCCCTGTGTG	67
2	46.491	063B01	00.201484.063B01	TAGGGTGTGCTCCACTCTTC	CCGTCTTGTTTTCTCTTTGC	373	TAGGGTGTGCTCCACTCTTCCATGTTTATTATATATATATATATATATATATATATATATATATATATATATATATATAAAATACAATAAGAAAAACATAATAAGTACAACATTTTCCTTTAAAAAGACACTGTCAGCATATCAGGATTGGAGAATGATTTTTGCCCCCATCCCATACTGTATAAGGCCAAGAAATGCTGAAGAGGGTAATTTACATTGTAAATGTCTGTGATCAGCCATGCACAGCAGCTTTCCAGAGGACAGGAACCGTGCCAGCACAGATAATCACAGAAGATTGCTGAACATTTTATTCAGCAATCATTTCCATTTATTGTAACATGAAAGAAAAAACTGCAAAGAGAAAACAAGACGG	67
2	46.547	107C04	00.200927.107C04	CTGCTTTATGGAGAACCGTG	CCCAGGATTTATTTCAGGAC	321	CTGCTTTATGGAGAACCGTGCAACAAGGTACCCTAAATCAGTGAAATTAAGGCTCAAAAAGCAATGCCTTCTAACATAGCTTACAAATCTGTATCATCTACTGACGATAGATNGATAGATAGATAGATAGATAGATAGATAGATAGACAGACAGACAGACAGACAGACAGACAGACAGATAGATAGATAGATAGATAGATAGATAGATAGATAGATNGATAGATAGATAGATANAAAGATAGATAGGCAGACAGACAGACAGATCTTGATTATCCATTGCTTTTTAAATCTACATTCTAAAGTCCTGAAATAAATCCTGGG	67
2	46.666	043H03	00.202031.043H03	CACTCTAAGCCTCCCAAATG	GATATGTGCCAGGTCCAAAC	363	CACTCTAAGCCTCCCAAATGAATGATGATGGTGATGATGATGATGATGATGATGTGACAACCCTCCGTGCTGCGCATATTTCATCTTATCCCTACATGGTGCACATAGAGAATGGTGAAGATGCTGTAGAATTCACTGGCCATAATGGCCAAATATAAGAGCCACATGTATGAATAATAGGTAATTAGCTCTAATGTTTACCCTTTCGCCAAGTGCACTTTATATGTGGACAAGTTGATGTTAGCATATTGTCCCTTAGTTTCTTTCTTCCCTTCCCTTCCCTTCTGCACTCTTTCTACCTACAACTTCCGCTCTGCAGAGCCCTGAAAAATGGGCGGAGTTTGTTTGGACCTGGCACATATC	161
2	46.671	008C09	00.200013.008C09	TGCTTAGGGCTTTACTGTGC	CGGGATAACCAAAACATGAC	229	TGCTTAGGGCTTTACTGTGCAGTATGTAGTAGGTCTGAGATTATGTGCCCACCAATCAAAAGGAACATAAATACAAACATAAAAAGCATCAGATTTTAGTTGGTCGGTCACAGAGGGCATACACCATTAGTTCCAAGTAACTTTTTAATAATAATAATAATAATAATAATAATAATAATAATATGACTTTAGATGCATAATGGGGGAATGTCATGTTTTGGTTATCCCG	161
2	46.673	052B02	00.200927.052B02	CAGGGTGTTGTTCTCTGCTC	TGTCTGCATATTTGTCTGCC	372	CAGGGTGTTGTTCTCTGCTCTAAACTAAACCTGTCCTATATACGATATCTATAGATAGATAGATAGATAGATAGATAGATAGATAGATNGATAGATACAGTAGATAGATAGATNTATAGATAGATAGATAGATAGATAGATNGATAGATAGATNGATAGATAGATAGATAGATAGATAGATAGATAGATNGATAGATACAGTAGATAGATAGATNGATAGATAGATAGATNGATAGATAGATNGATAGATAGATAGATAGATAGATAGATAGATAGATAGATAGATNGATAGATACAGTAGATAGATAGATNGATAGATAGATAGATAGATAGATAGATAGATAGATAGATAGGCAGACAAATATGCAGACA	67
2	46.674	119B10	00.200251.119B10	ATAGGCCATTCAAAACCCTC	GCCAAAATAGCTCAAAGCAG	186	ATAGGCCATTCAAAACCCTCAACTAATTCTATATTATCTATCTTTCTATCTATCTATGTATCTATCTATCTATCTATCTATCTATCNAGCTATTTATCTATCTATCTATCNAGCTATTTATCTATCTATTTAAAACAATTAAAAAAAAATTGGACCCTGCGTTGCACTGCTTTGAGCTATTTTGGC	161
2	46.677	122C04	00.202031.122C04	ATAAATCAAACCAGGGGCTC	AGGATTGGTAGAGTGCATTTG	391	ATAAATCAAACCAGGGGCTCAATCTGTTAGAGAGTTTCCAGATTATGGCTTCCTCCAGGGGAAGCTGGGAGTATCCTATTGGCCAGGTATGTCAGATTTGTGTGTATATAGGTATATATATCTTTATATAATGCTACTGTTTACTCAGTGCTATAATTTGTACAGTACAGTAATAGCACAGAATATGCGCAGAATCCCTTCCTGAGTAATAGTCTCTTCAAATAATCAGCACTCCCATTATGTGATTCAGATATTACGTATATCTATATCTANCTAATCTATCTATCTATCTATCTATCTATCNATATATCTATCTATCTATCTATCTATCTATCTATCTATCNATCTATCTATCTATCTATCNATCTAGCAAATGCACTCTACCAATCCT	161
2	46.681	096H02	00.200927.096H02	CTGCTTTATGGAGAACCGTG	CCCAGGATTTATTTCAGGAC	321	CTGCTTTATGGAGAACCGTGCAACAAGGTACCCTAAATCAGTGAAATTAAGGCTCAAAAAGCAATGCCTTCTAACATAGCTTACAAATCTGTATCATCTACTGACGATAGATNGATAGATAGATAGATAGATAGATAGATAGATAGACAGACAGACAGACAGACAGACAGACAGACAGATAGATAGATAGATAGATAGATAGATAGATAGATAGATNGATAGATAGATAGATANAAAGATAGATAGGCAGACAGACAGACAGATCTTGATTATCCATTGCTTTTTAAATCTACATTCTAAAGTCCTGAAATAAATCCTGGG	67
2	46.687	037H07	00.214215.037H07	GCTGGGAGTATCCTATTGGC	GGGTTGGTAGAGTGCATTTG	351	GCTGGGAGTATCCTATTGGCCAGGTATGTCAGACTTGTGTGTATATAGGTATATATATCTTTATATAATGCTACTGTTTACTCAGTGCTATAATTTGTACAGTACAGTAATAGCACAGAATATGCGCAGAATTCCTTCCTGAGTAATAGTCTCTTCAAATAATCAGCACTCCCATTATGTGATTCAGATATTACGTATATCTATATCTANCTAATCTATCTATCTATCTATCTATCTATCTATCTATCTATCTATCTATCTATCTATCTATCTATCTATCNATCTATCTATCTATCTATCTATCTATCTATCTATCTATCTATCNATCTAGCAAATGCACTCTACCAACCC	161 close match
2	46.732	008C04	00.200013.008C04	GAGAGATGAATGGATGGGTG	GCAACTAGGGACTGAACCTG	380	GAGAGATGAATGGATGGGTGGATAGGCAAAGAGATACATAGATAATTGGATAATAAATTCTCAATAATAATGCTGATGTAATTATGATAGGCAGACAGACATGCATACATGCCTATAACACTGTGAGAGATAGATATAGATGCAGATTCAGAGAGACAGAAAGAAAGAAAGAAAGAAAGAAAGAAAGAAAGAAATAGATAGATAGATAGATAGATAGATAGATAGATAGATAGATAGAAAATCAGCTGCAGTTATGAGTTAGTTTCTGTGTTAAGAGTTAGATGAATAATCCATGCCAGATTGAAGTACACATACAGAAGCAGAATACAGACACATAGCAAGGCAATTGGATGGATCTTACAGGTTCAGTCCCTAGTTGC	161
2	46.796	008C11	00.200013.008C11	AAAGAAGGAGATTGCTCTGC	GAAGGAACGTGGGATCTTC	367	AAAGAAGGAGATTGCTCTGCATTACATTACTAGTACTGTGTATGTGAAACTGCACAGTTTCAGTACTATCTATCTATCTATCTATCTATCTATCTACCTATCTATCTATCTATCTATCTATCTATCTATCNATCTATTTATCTATCTATCNATCTATTTATCTATCTGTCTATCTATCTATCTATATCTATATTACACACAGCAATTTGTGGTCCAATCTACTTTAATATATTAGAGAACATAGCTTTATTGTAATAGGAGGGATTAGCGTGTAATAGTCTTATTTACCATACATACATTTATACATGGCTAATACACAGAGAATACAGATTCAGTACGGGATAAACAGAAGATCCCACGTTCCTTC	161
2	46.831	008C07	00.200013.008C07	TACTGGGTTGCGCTAGATTC	CCTCTACTATTCTGGGAAGGC	389	TACTGGGTTGCGCTAGATTCAGGTAAATACAGCATTACATCTACAGAGTACACTAAAAAAGTGATAAACAATGCTTTTACATGGCTAATATTCCTACCTTTGACAAATGCAACATATACTTAGGTAGGTAGATAGGTACATAGATAGGTAGATAGGTAGATAGATNGATAGATAGATAGATNGATAGATAGATAGATAGATAGATAGATAGATAGATAGATAGATAGATAGATAGATAGATAGATAGNNNNNNNNNNNNNNNNNNNNNNNNNNNNNNNNNNNNNNNNNNNNNNNNNNNNNNNNNNCTGAATCCAGTTTGCATGGAAGCAATTCTTATCAACAATGTTCGCCTATCCCCCAAGCGGAAAGCCTTCCCAGAATAGTAGAGG	161
2	46.908	008C08	00.200013.008C08	AGCTCCGTGTGTCTTCACTG	CCTATTGCTGGGTGGTAATG	360	AGCTCCGTGTGTCTTCACTGTTAGAGGAAAACAGGTGATATGTATGTATGTATGTATGTATGTATAACTTTATTCATATAGCACTACTAGGACACTCAGTGCTGTACAGTGTTACAATATAGCACATGATGTATATTGTACATGCAGGGAGGACTGGTATAAACAAACTGCTCGATTATATAGCAATGCCCCAATTAAGAGGCAAAAGAATACATAACAATTTGTACATTTGTAAATTACTTCATACAGTTAAGTACTCAGTTATAACAATACAGAAGTTTAATATAAGCAGCATTTAAAGAGTTTTACATAAAAAGTCTAAAAACATGTACAATACATACATTACCACCCAGCAATAGG	161
2	46.971	089G01	00.201426.089G01	TATAGCAGAATTTGGGCAGC	TCCCTCATACAGCAGAATCC	258	TATAGCAGAATTTGGGCAGCAATGCTGGTTAGACTGGGCTCCCTCAATCCCATTTATTATTATTATTATTAATAATAATAATAATAATAATAATGTTAAGGAATCCAGCCCTATATATTTAATCTTACCCACTGGGTTTTAACCCTTGTCTGCAAGTGGAATTACCAAGCCACATTGAATACCCAGCAATCTAGAAATCTACAGAACAGGCGCTTGGTACCTTGAGTGCATACAGTATGGATTCTGCTGTATGAGGGA	16785; 67
2	47.07	008C03	00.200013.008C03	TTTGTAGGACAGAGGGAGAATC	TATCCACCCATCCATTCATC	358	TTTGTAGGACAGAGGGAGAATCTGAAAGATGGCAAGACACACATACATACACATAGAGAAGGATAGATAGATGGATAGATAGATAGATGGAAAAATAGATAGATAGATAGATAGATAGATAGATAGATGGATAGATAGATAGATAGATAGATAGATGGATAGATAGATAGATAGATAGATAGATAGATAGATAGATAGATGGATAGATAGATAGACAGATAAAAAAATAGATAGACAGATAGATNGATAGATAGATAGATAGATAGATAGATTGCTAGATTATGTTCTAGGATAGATGCCTGAATGAATAGATATAGATGATGAAAGAAAATGAGAGAGATGAATGGATGGGTGGATA	161
2	47.243	070 E11	00.202861.070E11	GAACAGTATATGCCCATGCC	CAGTGCAAACGAATGAGTTG	253	GAACAGTATATGCCCATGCCCTGTCCATATAACATCCACTTGTGGAATTCAGGGAAAAAACGGATTTTTGGGAAGAAAAACATGGTTTCTACATTTAAATGTCTAATTACATATATCTAAGTGCATAGGTCATTCTTGTACATTTTGATCATTCATGTATTTATTATTTTTCCACATATATATATATATATATATATATATTTATATTCTGCCCTAAATAGTCTTTAATCAGACAACTCATTCGTTTGCACTG	388
2	47.361	039A02	00.204292.039A02	CCCTCCTTCTTTCCTCTCTG	AACATATCGGCTGTCACTCC	368	CCCTCCTTCTTTCCTCTCTGAGCATTTTTGGTTATTACTTCTATCTATCNATCTATCTATCNATCTATCTATCNATCTATCTATCNATCTATCTATCNATCTATCTATCTATCNATCTATCTATCNATCTATCTATCTATCNATCTATCTATCNATCTATCTATCTATCTATTTTTCTGTCTGTCTCTGTTGTGTTTCTCATCTCTCTTCTGAGTGAGTATGTGGGTAACCCTGTGTAAGGCTTAAGTGGAACACAGTTTCTAAACATTTCTTTGCACAAGGATGGGTTGAATGATATATGTGAGTCTGTTAACAGCTGATACAAAGCAGAGCCTGCACACCAGCAGGGGAGTGACAGCCGATATGTT	233
2	47.467	016C12	00.200251.016C12	AAGCCATGAGAACATTAGGG	TCTGCTACACCCTGCATTG	370	AAGCCATGAGAACATTAGGGTTGTTTGTAGATTGGGGGGTGGGTCATTGTGACTAAAAGAAAGTTACTGTTGTATCAACTTATTATAGTCTCTTCCAAACACAATATTTACACTGTAAGCTCTTCTATGCAGAGATTGTTGCTGTAACTGTTCTGTGTCTGTGCTGTATAGACTGTCTGGTATACTGTAATACATTTTTAATATAATTAGCATAATTATGAATGTGCTCTTATAGCTTGTGATATCTTTCCTCTTACATACATACATACATACATACATACATACATACATTATTCTGAAATTCTGCTGGAGCTATAGAAAAACATGTTCTAATCATTTTATATAGTTTTACAATGCAGGGTGTAGCAGA	161
2	47.548	025 E03	00.200202.025E03	GGCAAGAAGCACATTTGAAG	CAAGAACTCTGTCCCTGCTG	280	GGCAAGAAGCACATTTGAAGTATCGATAGATAGATNGATAGATAGATNGATAGATAGATAGATAGATAGATAGATAGATNGATAGATAGATAGATAGATAGATAGATAGATAGATAGATAGATAGATAGATAGATATGGGCAAAACACAGTGAGAGTTGTTTTATTTCGTTTTGCCATCGTTTAAACTTATCACAAATTGACTAGTTAACAAGTGGTCGAGCATTTCAGCGATGTACAATTAAATACCTTTAAATTATTTCAGCAGGGACAGAGTTCTTG	226
2	47.828	029B10	00.201259.029B10	AGCTTCAGGTCTCACCACTG	TGTTTATGGGTTATGTGGGC	338	AGCTTCAGGTCTCACCACTGACCCTGATTGAGCATGTGCAGTTGGGGGCGGGTGTATGTATGTATGTATGTATGTATGTATAACTTTATTTATAAAGTGCCACAAGGGTACGCAGCGCTGTACAGTCTTACAATATACAAAATTACACACAGGGAGGACAAGTGTTATAATAAATAAATATGTATAAATGCACAGGGAATAAGTGCCATGTGATATGAGACACAGTAGGAATGAGGTCTCTGCCCCGTAGAGCTTACAATCTAAGTGCAGTTTTCCTTTAAAGATTTGTGGTTGTATTTAATCCAGTCCTTTCCCCATGCCCACATAACCCATAAACA	388
2	48.111	029C04	00.201484.029C04	ATCTGCCCCTTAGTGAAACC	TTCCTGAGTGCTGAATAGCC	339	ATCTGCCCCTTAGTGAAACCACTATAAGTAGTGGGATTTTACTGTGAGGAGCTCTAATTTTCTAAGGTGCAAGCTATATTATCTATCTATCTATCTATGTATCTATCTATCTTTCTAATACATTTTGTTGATTTAGACACAAAACAATTCAGCCAAAACTACATTACACATATGTTAAAAATATCGTGGAGTATATCTATGGGAGTGCATGACTTTCACTATATCTCTGGCCCACGTTTGCCTACTGGACGTTCCTTTCATTGGTGCTCTAGTTACTGCTCTGTGGGCTTAGCATTTAGCAGCTGGCTATGTGCCTTTGGGCTATTCAGCACTCAGGAA	67
2	48.226	113G10	00.200224.113G10	ATTGTGGATGAGGTTGATGG	CAGTTGAGGCAAGGTCAAAC	380	ATTGTGGATGAGGTTGATGGCCCCCGATACATAAACTTATTTGAGTCTTTGGCCAACTTGTTTATCTGTTTGTGAATTCAGTTGTGTCAATATTGTCCCAGAATTTCATTAACCAATGATAACAGCCCTCTTAGGGGAGCCCATTGATAGACAGGTAGTTAGATAGATAGCTAGATAGTTAGATAGATAGATAGATAGATAGATAGNTAGANAGNTAGANAGNTNGATTAGATAGATAGATAGATAGATAGATAGATNGATAGATAGATAGATAGATAGATAGATAGATAGATAGATAGTGAAGTAAGCTTTGCTGGAAATCACAAAATTATATAAAATATATGCCATCATTGCCCCAGAGTTTGACCTTGCCTCAACTG	167
2	48.562	032G01	00.212190.032G01	AAATTGTTGGAGGGGTTCTC	GCCCTTTATTTTGAATGCTC	202	AAATTGTTGGAGGGGTTCTCTACTTTAAAATCAAAGGGATCGGTAGCACAAGATTGGTATCTACTGTATATATACAATAAAGATATATAGATAGATAGATAGATAGATAGATAGATNGATAGATNNATAGATAGATNGATAGATAGATAGATAGATANATAGATAGATAGATAAAGATACAGGAGCATTCAAAATAAAGGGC	233
2	48.644	080 E10	00.200693.080E10	CAAATGCCCTGGTACTATCG	GCTGTTAATGGCAAAAGAGG	332	CAAATGCCCTGGTACTATCGCAAAAAGGGACTTCATAATAAGTGTGAAAAAATCAAAGGTTTATCGTTAAAGTTTCAGTCCCACTAGGAGACCTTTTTCAAGACATGACATGACAATAAACTTTTGATTTTTTTCACACTTATTATAAAGTCCCTGAGTGCATCTCTGCATACATATATATATATATATATATATATATATATATATATATATATATATATATATATATATATATATATATATTGATTGCTATATACTGGTGGTTCAGAAGAGCTTATTTAACACACTGTTTGGTGCAAGTCCTATACATGTCCTCTTTTGCCATTAACAGC	233
2	48.722	019D05	00.200224.019D05	TCAACCTTTCTTTCCTTCTCC	GATCATGGGAAGTTTTGGTG	334	TCAACCTTTCTTTCCTTCTCCTTCTTCCTTTGTTTCTTTCTCTCACTATCTTTTTCTTCCTCTCTTTCTTTCTTTTCTTTCTTTCGCTCTCTTTCTTCCTTTGTTTCTTTCTCTCTCTATCTTTCTTTCTTCCTCTCCTTCTCTCTCTCTATCTTTCTTTCTTCCTCTCCTTCTCTCTCTCATTCTTTNTTTCTCTCTTTCTTTCTCAATTACTCTTATATTCTCTTTTCACTTTCAGGGTGTTCTTGCCCTCTGTGCCTTGTGAAAGTGGAATACTAGGCCACATTAGAAAGAAATGGACTCAGCATGGGTTTCACCAAAACTTCCCATGATC	167
2	48.779	087A05	00.201112.087A05	TCAACATCCCTCCAACAGTC	AGCCTCCCCTAATATCATCC	323	TCAACATCCCTCCAACAGTCTCATGTGTGAGTCTATCTGCTGCTTCTAGCCCAGGGTAGACATGAAGTATACCGCATAATTAATCCAGTATATGGTGAAAATAAGATTGCCAACTTTGGTTCTTTTTGAAAATAGACACTTACCCTTTCTATATACGGCCCAATTATAAAAGGAACATAGCGCTAGACCATGGGCGTCCGCAGAAAATTTTCCAAGGGGGGGCAAGTAAGCTAGCATCATCCTGCAACAGACAAATATATATATATATATATATATAAATATATATATATATTTTTTTTTGCAGGATGATATTAGGGGAGGCT	233
2	48.808	075D07	00.200257.075D07	TGGGGTATCACTTGAAAAGG	TGCAGTATGGTTAGGGTTCAG	344	TGGGGTATCACTTGAAAAGGATGACAGTTGCCATCACCCTTAAAAAGCTAGTTTCCTTTTCAAATAAGTACACAATGGTACACATTAAGCAAATACATAGCAAAAGCCAAACAAACCGGTCTATGATTGTACTCCAAATTAAAAAAAAAAAAAAAAACACCAACAGCAAATCTTTTTAACAGAAAATATATATATATATATATATATATATATATATATATATATATATATATATATANATATATAAATAAATANATGANATGANATATATATATATATATATATATATATATATATATATATATATATATATATATATAAAACTGAACCCTAACCATACTGCA	167
2	49.063	023 E03	00.200562.023E03	TGCTTGCATAAGACCTGTTG	TTTTGTGGATTACTTGGGTTG	225	TGCTTGCATAAGACCTGTTGAGTACTGTACCTAGTGGGACTAAAATATCTATCTATCNATCTATCTATCTATCTATCTATCTATCNATCTATCTATCTATCTATCTATCTATCTATCTATCTATCTATCTATATATAAGTATTGAACAGGAAAATATATTTTTAATGGGGCTATTGACATGAAATTTACACCAGATGTAGATAACAACCCAAGTAATCCACAAAA	226
2	49.456	103F06	00.202882.103F06	GCTGCTTCTTCCTTTCAATG	CGAAAATAAACGCCAAACAC	308	GCTGCTTCTTCCTTTCAATGTATAAATATTCCACCACAATTGGTATATGTCTAACAGAGACACTGAAACAATCCCTTAACATTATATTTTTTGGACCTGTGCCACAGAGCACAGTTACTATTGTGGTGATATATATATATATATATATAACCACAATAGTAACTGTGTATATAGTATATATATATATATATATATATATAGTGTGTACTGGTAACAGGAAAATAGTTTGAATGGAGATATTTTTTCCCTAGGTTCATTTTCTACTCCCTTAGGCTAATGCCAGACATGGTGTTTGGCGTTTATTTTCG	323
2	49.624	062 E09	00.201112.062E09	AGTGTGAGCATTCTGTGCTG	ATACTACTTGGCCTACCGCC	305	AGTGTGAGCATTCTGTGCTGGCAGCAGCTGTCTATTGACATTAAAGACATATATATATATATATATATATATATATATATATATATATATATATATATACATGCTGAGGGTGAATATGCAAGTTTAATATGAAGGATATGAAACCACCAAGGCTGGATAGAGATAGGCAGTAAAGGCACGTGCCTAGGGGCACAACAGATACAGGGTGCGATCAGTGGAAATGCCAGCCAGCGGTGAGCAACACTGCCGGAGGGGGGGGGCTTAAGGGTGGAGATGTGCAGTCAGGGCGGTAGGCCAAGTAGTAT	233
2	49.838	076F12	00.204581.076F12	TGGACTTGTAGAGGGTGTGC	TAGGGAGTCAAAGCCAAATG	179	TGGACTTGTAGAGGGTGTGCGCCTCCCTGTGTACTATATATATATATATATATATATATATATATATATATATATATATATATATATGTATATATGTGTGTGTGTGTGTGTGTGAAATTTAGTACTAATGTACATAATGCAAATTTATCTTTCTAAAGACATTTGGCTTTGACTCCCTA	209
2	50.013	123H01	00.200384.123H01	AGTAATTGGGTAAAAGTGGTGC	TTTTCAGGGACTCTTTGCTG	377	AGTAATTGGGTAAAAGTGGTGCAACTTTACACTTGTTTTGAAACCCTCATAATACTCAAGATTTGCATTTGTTAGTTATCTTGCTAAATACACAATTTTAAACAGTGTAAAGTTGTGATGTATGCATGGTGTATGTATGTATGTATGTATGTATGTATGNATGTATGTACTGTATGTATGTATGTATGCATGNATGTATGTATGCATGNATGTATGTATTCTAAATCCACTTTCTTACACAGCTTGATTAATATGCCCGTAAATTTATAATGAACTCCTTGATCTGCTATGTATGGTAGGAGTGGCATGCAGTAACATCTTTTTTTAGAAAATATCTTATGTGAGTCAATAGCCAAGCAGCAAAGAGTCCCTGAAAA	505
2	50.144	098D03	00.201439.098D03	AATGTGGTCCTTACTGGGAC	AAATTCAAGTCTAAAGAGAAGGC	380	AATGTGGTCCTTACTGGGACCCCTACACTAATGGGGCCCCCTGCAACCATAGGGTCTGCTTCCTCTGTAACGCTCCTAATCAGTATCTATCTATCTATCTATCTATCTATCTATCNATCTATCTATCNATCTATCTATCTATCTATCTATCTATCNATCTATCTATCTATCNATCTATCTATCTATCNATCTATCTATCNATCTATCNATCTATCTATCTATCTATCTATCTATCTATCTATCTATCTATCTATCTATCTTGTTATATCTTACTTCTGTTTTAACACTTTATAAGCTACATATGATAAATAATAAATACAGTACTGCCCCCTCTGTCTTCCTCTATAAGGCCCATATGCCTTCTCTTTAGACTTGAATTT	80
2	50.264	027G08	00.200903.027G08	AATGTACCAGCCAGCTTCAG	AGACAGACAGTGCCAGACAG	323	AATGTACCAGCCAGCTTCAGCTAAATGCCACAATCAGCAGCTGGCATCTTTGCCTGCCACTAATCCAAGTCCATGGACACTAAGTCACTCAAGCAAAGAGAGGACTTGAAACCATAACACTGCCTTTGCCTTCAATGTACTGTATGTGCATATACCCACATTATATTAAATACACAAATCTGTCCCATATCTAATTAAGCTGAACATAGATCATCCATCCATCCATCTATCCATCTATCTATCTATCTATCTATCTATCTATCTATCTATCTATCTATCTATCTATCTATCTATCTATCTTAGCTGTCTGGCACTGTCTGTCT	80
2	50.334	081B06	00.200565.081B06	AAACATTGAAGGGTGTGCTG	GTGAGTGTGGCATTTCTTCC	124	AAACATTGAAGGGTGTGCTGGCCACAGATGATTATTTTCTATATATATATATATATATATATATATATATATATATATATATATATATATATATATTGTATATTGGAAGAAATGCCACACTCAC	no close match
2	50.638	095F12	00.202396.095F12	CATACATCCAAAACCTTGCC	TGCTCGACTACATAGGGGAC	308	CATACATCCAAAACCTTGCCCTCCTCTATAAGCAATGTAGATGCTAGCATATTGATGCAGGTCATTTATACTATATATATATATATATATATATATATATGTGTGTGTGTGTGTGTGTGTTGTATATACTGTATGATTATGTATATAGTAAACATGACCTGTATCAATATGCTAGCAACACCTTAGTGAATAAGCCCTACCATATAACCCTGTGCCTCCTACCATCAAGCATGAGGCTAACTACTCCAGTAACAATCATTCATTAACATGCTGTATTGGCCACCATTTGTCCCCTATGTAGTCGAGCA	233
2	51.081	038F11	00.211141.038F11	CTAGCACCCTGGTTTTGTTG	AATGGCTATCTTTTCATGGC	363	CTAGCACCCTGGTTTTGTTGCTGCAAATGGTGTGCACCCTATGGACTATTTTTTAAATAGATAGATAGATAGNNAGACATATAGATNGATAAATAGATNGATAGATNGATAGATAGATAGATAGATAGATAGATAGATAGATAGATAGATAGATATATAGATNGATAGACAGATAAATANATAGACATATAGATNGATAAATAGATNGATAGATAGATAGATAGATAGATAGATAGATNGATAGATAGATAGATAGATAGATANATAGACAGATAGATNGATAGATAGATANATAGACAGATNGATAGATAGNTTGATAGATACACGTCAGTAGTCTCAATAAGCCATGAAAAGATAGCCATT	80
2	51.513	115H09	00.200299.115H09	TAGGGAAGAGGATTAAGGGG	GCGCATTTTATCTTGGAATG	348	TAGGGAAGAGGATTAAGGGGAAATGTAAGCTCTTGCGAGCAGGGCCCTCCCCCTAGTGTCTCAAATCCTTATCCAAATGTAACTGTCAACCATTGTCTATATGTACGTGTTAACTGTTTTGTCTTTTGTACCCCTTTATTCTGTAAAGCGCTGTGTGAATTGATGGCGCTATATAAATGATAATAATCAAGTAATTTCCTTCCCTCCTTCTTTTCTCTCTTTCTTTCTTTCTTTCTTTCTTTCTTTCTTCTTCTTGTCTCCACATAAATAAAGAAAAGCAGCCAAACAATTTAATGAACTCCTTTCTTCTCATTTCTGAATAATAATACATTCCAAGATAAAATGCGC	795
2	52.022	058D12	00.201042.058D12	AGAACAGAAACCCAGCACAC	GACCCTTTAACACCGATTTC	166	AGAACAGAAACCCAGCACACAATAGAGTATTGCCTGGGAAGTTGCATAGAGTAAGGCTGGTAAATACCAAGCAGGCTTTATTTCATAGATTAGAATAATAATAATAATAATAATAATAATAATAATGTATTGTAGATTCAAAAATAGAAATCGGTGTTAAAGGGTC	388
2	52.326	056F07	00.216927.056F07	CCATAACACCTCCAGACCAG	TCTTTTCAATACCTGGGTGC	293	CCATAACACCTCCAGACCAGAGCTTCTTTATTTTCAGTATGTCACATGGGTCTCCAAATGCCCTAGTAGATTGGGGTTTCTTATAGTAACGCTTTTTTAAAGTACAAGACAAGCGTGTGTACAATAATTAATTTTGCCTAATGAAAGAAAATGTAATTCTAAGCAACTTTATATATATATATATATATATATATATATATATATATATATATATATATATATAGAAATAAGCAGTGTCGGCACTGCTTATTTCTATGTCGCTATCCTGCTCTGGCACCCAGGTATTGAAAAGA	23
2	52.39	113H11	00.200299.113H11	TTATCTCTCGCTCTCTCCCC	ACCCTGGCACTATGTAAAGG	384	TTATCTCTCGCTCTCTCCCCCCCTCATATCAATTATTTCAATCTCCCTCTCTATCATATTGATTATTTCTATTTATATCCTCAATTATCTCTATCTCCCTTTTTGTCTTTATCATCAATCAATTATCTCTATTTCTGTCTTCTCTCTCACTCTCTCTCTCTCTCTCTGTCATATCAATTATCTCTATCTCTATCTTCAATTATCTCTATCTCTATCTTCAATTATCTCAATATCCCTCTCTCTATCATATCAGTTATTTCTAGCCTCAATTATCTCTATCTCCCTCTCTCTTTCTCTATCTATCTATCTATCTATCTATCTATCTATCTATCTATAGGTGTGTGAGTGCAGGGGGGTTGTGAATCCTTTACATAGTGCCAGGGT	no close match
2	52.831	017 E04	00.200827.017E04	ATGCAACAAATCACATGCAC	TAAGGCATACGTTCTAGCCC	330	ATGCAACAAATCACATGCACATCCATTTTGGCAAATCGGAATTAACTGTGGTAGGCACAGCGCAAATGCATCAAGAGAGTGCCTGTTTGTGTCTGCAGTGACACAGGAATTCTGGGAAAAAATGGTGCATTGTGGGAAAAAAACATGCTGTTTGCGTGCAACATTGCACTTTGCACCCTGCTTCAGTCCAATATTTAGTCCAATATTTACTGCTGCCATGCATTACTTAGACAGATNGATAGATAGATAGATAGATAGATAGATAGATAGATAGATAGATAGATAGATAGATAGATAGATAGATAGATTTGGGCTAGAACGTATGCCTTA	80
2	53.865	045D09	00.201259.045D09	TGACTTGCTGACCTTTACCC	AGACCTATGGAGAGGGTTGG	345	TGACTTGCTGACCTTTACCCTTTAAGTTGGTATATTTCTTACCTATGCTTGAATGCCACCTGGGTGTGGAGCCACGTACCAGCAATGCTGCTTCAGTTTGTCACCAGAAATCTAGATTCTACCTATATTGTTACTCCAATCCTCTGGATAATATATTANTATTATTATTATTATTATTATTATTATTATTTTCTTCTGTGCCAACTGTGACTGTGACCAAGATTTCACAACATTTTTTCTTATAATGAACTTTATAAAAAGGCCCATTACAAAGAGGCACAAGTGCAGTGAGTGCTTAAAGGAGAACAAAAGCTTGAGAAGAACCCCAACCCTCTCCATAGGTCT	388
2	53.877	046 E07	00.201072.046E07	TTGAATACCTGGACTTTGGG	ACTAAGGGGCAGTAATTGGC	337	TTGAATACCTGGACTTTGGGAGTTTACAAACTAATAATAATAATAATAATAATAATAATAAATACGCCATTAGCATTATTTTTAAATTGTGACTGTATTCAAAGTAGAATAAAACCTCTAAAACCTCACAAATTGGAATGTTAATAAATATGCCTCTGCATGACCTCGCAAGCTTTTAGATGCTTACATTTTACATTTGAGTTATTTAAGGTTTTTTTTATCTTAATAAATACTTATTTTGAAGTTATAATTTGAGTTTGGGGGTTTCAGCACTTTAAAAACTGAAATCGCTGTAAAAATCAAAATACAAAAATTTGGCCAATTACTGCCCCTTAGT	669
2	54.644	055B07	00.204124.055B07	AAATGTCACGTCTCCAGTCC	CAGTTAGACACCAGAACCCG	327	AAATGTCACGTCTCCAGTCCTGGGGTCACTAGTCATTTTCACAAGTGAAATTAAAGTTATATTTCTATAATATAATTGGAGATTAGTCTGGAGTTTGTTCCATCTCACATTAGATTGTCAGCTCATATTATGACGGACTCTCTCTAGTATCTAAATAGTTAACATAACTGCCACTTGTATTTGTAAAATCTACATTTACATTAAATGAAATATCATTCTGAAATCTGACTGCAGTGAGGGATATTAATATTATTATTATTATTATTATTATTATTGCAGGCCCAGTTGGAGGGAATCTGTATTAATGCGGGTTCTGGTGTCTAACTG	80
2	56.401	089H01	00.201439.089H01	GAGCAAGACATGAGCAAAGC	GTAGTGGGCCGTGACATTAG	278	GAGCAAGACATGAGCAAAGCTAAGATGACATTTGGAAACATCTGCACTGTTCAGTCACTACATGTTTAAATTCATTTATTTAGGTAATGTATGAGTTAATATATATATATATATATATATATACACATGTAGAAATGCACTCATTACGTATAAGCACATTGATAATGTTAATGCAAAGCAGAGCCTTATATAACATATAACAATATAACATACAATAAAACAATAGATATGTTATAGTTATACAAGTAGGATTTCTGCCTAATGTCACGGCCCACTAC	80
2	59.893	062A03	00.201072.062A03	AAAGTTGCATAAACGGCAAG	AAGGCTAATGCTCAGTAAGGC	393	AAAGTTGCATAAACGGCAAGAAATCCCGGTGTTGCGTCCTGGTGAGTGCGGTTCACTGTCTGTGTATGTGTGTGTGTGTGTATATATATATATATATATATATATATATATATATATATATGTATATATATATATATGTATATATATATATATGTATATATATATATATATATATGTATATATATATANATATACCTTCAGAAACGGCACTCACGGCATAAAGTCCAACCATAGATACTTTATTAGACCTCCATATCTACGCGTTTCGATCTGCTGGGGATCGTTGTCAGGCCTTTAATATTCTGTAAACTGTGTAGTTATAAATGGAGCCTGCGGCCTTGTGTTTGTCATAGTAATTAAGGTAAAATTGTAGCCTTACTGAGCATTAGCCTT	669
2	60.427	108A10	00.200478.108A10	TAAGATTCCATGAGGGTTGC	GCACCAGTCCTATTCATTGC	396	TAAGATTCCATGAGGGTTGCTACAGCGTTCCTTGTTTGGAATAAGTGTGTGCATACTTCATTGCAATTGAACTTATATACACAATTTGCAGAGTTTCTTTTCTGAAGTGGAGTGATTTGTTTGGACTGATAAATACCAAATAGAAATTTAGAGGCTGTGTGTTTCATAACTTCAGTGTGTGTATATGTATATCTATAAGCTTCATCTCATGGAATATGTCTAAATATAATCAAAATACAGTTTGTGTAAGTTAGTCTTTTTTACGATCCTCTGAGCAATGTCTATACATACATACATACATACATACATTCATTGCATTTTTTTTAAATTTTTTAAGAGACTGAAAGAACAGAATAGACCCTTGTTTAAGATGAGTGCAATGAATAGGACTGGTGC	329
2	61.84	061G07	00.201479.061G07	TTCCTTAAATGTGAGTGCCG	GAATTGCATGGGAATACAGG	261	TTCCTTAAATGTGAGTGCCGGTGGCTCCTGTTTATATATATATATATATATATATATATATATATATATATATATATATATATATATATATATATGTGTTTATAGTTTTTATAATAGTGCTTTTTATAATAGTGCTTCTTGATATCATGTCAGCATACATTACCTGCAGTAATGATATATCCCAGTTACTGCAAATAAGTATTAAGGTACCTATGGTGAGGTGGGCTCATCATGTGCCTTCCCTGTATTCCCATGCAATTC	329
2	64.572	109H08	00.200075.109H08	ATGTTCCTCCGTGACAAAAG	TCGCTTTCTCTGTATCCCTC	306	ATGTTCCTCCGTGACAAAAGAGAAGGAGAGAAAAAAATGGATTGAGAGGAAGAGAGGGATAGAGAGAAAATATAGATTGAGAGAAAGAAAGAGTGTGGATTAGAAAGAAAGTTTGAAAGACAGAGAGAAAAGGAAGGGAGGCATGTTGAAAGAAAGNAANAAAGAAAGAAAGAAAAGACAGNAAGNAAGAAAGAAAGAAAGAAAGNNAGAAAGAAAGAAAGAAAGAAAGAAAGAAAGAAAGGCATACATAGAGAGAAATAGTTGAAAATGGGTATAGAGAGAAAGCGAGGGATACAGAGAAAGCGA	119
2	66.267	075B03	00.201923.075B03	TTGTGGGATCAGTAGTTGGC	TATGGGGACCGAAATGTAAC	386	TTGTGGGATCAGTAGTTGGCCTATAAACTAATCCCAACTAATACTACAACCAACACACACACACACATACACATATATNTATATTTATANATATATATATATNTATAAATATNTATATTTATANATATATATATATNTATAAATATNTATATTTATANATATATATATNTATAAATATNTATATATATATATATATATATATATATATATATATATATATATATATAGCGAACCCAGGGTGGCATTCTGCTTCAGCTCTTAGCTCGGGTGCAAGGTAAATGATTTAAATATCCAAAAAAGACCAGCAACACCGAGTTATATTCCAAAAACAATCAATTGTGTATTAAAAACACATGAACAGCCAACGTTACATTTCGGTCCCCATA	485
2	67	073F02	00.201985.073F02	GGCATCTGCTTGCTGTTATAC	CCCCACATATAGCGAATGG	156	GGCATCTGCTTGCTGTTATACCATTTTTAGTATATATATATATATATATATATATATATATATATATATATATATATATATATAGTGATATAGTAATGTTATATATTGTCAGATGTTAAGTTGTGTTTAAATTATATCCATTCGCTATATGTGGGG	170
2	69.569	074A09	00.202668.074A09	TCTCTCTCGTGGCTTTCTTG	TCAGATGGTTTTCTGCCATAC	344	TCTCTCTCGTGGCTTTCTTGGAAGGGTTTAGAATAATTTTGGTTTTAGGGTTACAGGGTTTCACATTAATACAGACCATAAACTGTACTAAATGCCAACTGCTGCATAAATATGACAGGCAAATAACCCAGAGCTAGCAGAATGTCTCTCCAGTTGGCATACTTAGACAACAAACACTTCGGAATCCGTGCTTGCATTTATATATATATATATATATATATATATATATATATATATATATATATATATATATNTATATTTATACCCTATATATTGCTGTCATTTAAAGTATAGAGATTAAGCAAATAAATCTTTAAATTAAGGTATGGCAGAAAACCATCTGA	130
2	70.397	074H10	00.202675.074H10	GAGGAAGAGCACAGTTGGTG	GTTAAATCCGCCTTCATGTG	279	GAGGAAGAGCACAGTTGGTGCTCGAAACGTTGGATCGTTTTCATTAAAGAAATTTTTTGTTTTCTAAAAAAGTCCCTGCGTGTGCGGCTCATTGTCTTGCTATATATATATATATATATATATATATATATATATATATATATATATATANATATATATATATATATATATATATACACTTTAATATGTTCATCCTTTTTACTTGATTAAAACATCATGTCATTCTCTATCCATTCATGTTGTAGAGTTCCTGCTGTTTCACATGAAGGCGGATTTAAC	101
2	72.741	047D03	00.201354.047D03	TCAGTTCGAGAGCCCTAGTC	GGCCCACTGCATGTAATAAG	386	TCAGTTCGAGAGCCCTAGTCTGGACTAAATGCAAGCTGACTTCTTTATATTTCTTAGCATACAGATGCAAATCTCATTATTATTATTATTATTATTATTAATCACTACAGTGCAAGAAAAGCCAGGTTTTTCACTCTACTGTGCATTTGTAGGCCCTGGGATTTTCAAGAAAGAAGAAGCAGAAGAAATGCATTGCTTCATGGTGCTCGTTATGAATAAACCCGTACTGGGGGCATATTCTGTTAACAGGAGCAGTGTGGGGTATCAATACAACAATAACAATACTATCACTGGGGGTGCCTAGCTTTTGTCACCCCAAGTGATTCCTTCTTCTTTAATTTAATAGTCTTCACCAGTGCTGTCCAACTTATTACATGCAGTGGGCC	9
2	73.585	018D01	00.200785.018D01	CCTGAGTATAAGGGCTTTGC	GCAACCAGTCACACATAGGC	390	CCTGAGTATAAGGGCTTTGCCCAATAACACAAAAGATGTGAAGAGGTACGGTATAAAGCCATAGGGAGCTTAACCCTATGGGTCCCTACATATGTGTAGTCTATCTATCTATCTATCTATCTATCTATCNATCTATCTATCTATCTATCTATCTATCTATCTATCGTCATCTATCTATCTATCNATCTATCTATCTATCTATCTATCTATCTATCTATCTATCTATCTATCTATCNATCTATCTATCTATATATCTATCAATCTATCTGTCTGTCCCTCTANNTATCTATCTATCTATCTATCTATCNNTCTATCTATCTATCTCTCCAAGAAACTATAATAACCATATAATACTATAATAACACAAATAGCCTATGTGTGACTGGTTGC	44
2	73.851	048F03	00.201114.048F03	TATAACTTGCCCTCCCTGTG	CGGTTTTAGAAGAGGTTTTGC	198	TATAACTTGCCCTCCCTGTGTGTAATTCTGTATTCTGTAAGACTGTACAGCGCTGTGTACCCTTGTGGCGCTTTATAAATAAAGTTATACATACATACATACATACATACATACATACATACATACATACATCACCGCACACCCATGCCTGCTGAAAAATTTCACTCATCACTTAATGCAAAACCTCTTCTAAAACCG	156
2	75.113	072G05	00.202152.072G05	GACCTTAGCAAATCAGTCGG	TCTGACGAGAAATGAAAGCC	392	GACCTTAGCAAATCAGTCGGTAAAAGAACCCACTTTCAAAGCTGTAGGACTGCTTTTAAGATAATAAAATATATGAGGTGCATTTCCATTGCCTGCATGCTCTCCTGATATTCTTTGCTTTTCTAAAAAATAAGAGGTTTAGTCCATTTAAAAATATAATTTGATGTTTATTAAACCTATTTCAGTTATTATTAGTATATAGAATAAATACTGCAATAGAAAAGGTGAAACAAACTTACATGCACACATTCAAGTTTTATATATATATATATACTGTATATATATATATATATATATATATATATATATATATATATATAAAATATCCTTTTAAATTGGTGGCTTACATTTTCCCTAAGATCATTTCTAAGTGGCTTTCATTTCTCGTCAGA	666
2	75.123	016C10	00.200690.016C10	AAGCAAAGGTCACTCCACAC	ATGTTTTCATCCGTTTCACG	331	AAGCAAAGGTCACTCCACACTGCGAGCAAAACCGTAGGGTCTGAGCAATATAAACGACAACAAACGAGTAGAAGTAGTACGGCATGGGGCCGCCTCCTGCGAGGGTTCCTAGCACACTGACACAGACAGATACAATGCTTTCAGTAGTGGTTACAAGCCTTTGGAAACATATAATGAATGCACACTGGGATTATGATTAACTGGCCATCTAATAAATNAATNAATAAATAAATAAATAAATNAATNAATAAATGTTTCGGCAAGCATCGATTCGTGGCAAATTTCCGCATTTCACCATTGGCGGATTGTTTCGTGAAACGGATGAAAACAT	523
2	75.168	085B08	00.204001.085B08	CACTGGCGAGCTTGTATAGG	GTTATCGGTGGTACTGTCGG	353	CACTGGCGAGCTTGTATAGGGAAGTATAGTTTATTCTCCTTATTCTCACATATTGACCCTTAGATTCATTAGCAATGAGATAAGAATGCTAAGCAAGACAGAGAAAACAACACCACAGCAGCAAAAAGAAAACTACATATATATATNTATATATNTAAATATATATATATATATATTTATTGACCATTAATTTATTGTGACCCTTGACTTACTCTTCAGTGCTATTCCTGAAGGGATATTCATAATTGCCACTTCCAGTGTCACACAGAGGTCCGTGTATCAAGCCCATTGCTGAGATAATGACACAATACACTCCCCCGGCAGCACCCAGTGCCGACAGTACCACCGATAAC	570
2	75.3	053C01	00.202152.053C01	AAAATCTGCCTGTGTATGGC	GACCAAGGTTCCAATAACTCTG	267	AAAATCTGCCTGTGTATGGCCAGCTTTATTATACAATACCCAAATAACCATCAGTTACCGATCCTTGTCTTGAGATGTCCATGTTCCTCACGTGAACCTAAGGAACCAGCTATTGCAGGACTTTGATGTACCCGTAAAAACTCCTTCCCAGTGCTAATTATTCTTAAAAGTAATATAGAAAACAAGGTAGTGATGATGATAATAATAATAATAATAATAATAACACAGGTTACAGTTTTATTATACAGAGTTATTGGAACCTTGGTC	666
2	75.7	087A07	00.201114.087A07	AGAAGGTGTTCGCAAATGAC	GTATGAAGGTGGGCACAAAG	230	AGAAGGTGTTCGCAAATGACCACGGGCTGCATCAATGAGGGGCAAAGTTAGCAGCTTTTAGGGCCTGCGTATATATATATATATATATATATATATATATATATATATATATATATATATATATATATATATATATGGCCACACTTGCAAGACGGACGGAAGTATCAACCACATGTGCCTGAGTGAGGTACAATGACTTTAGGGCATTTTCTTTGTGCCCACCTTCATAC	156
2	76.49	094F11	00.202152.094F11	AAAAGATCAAAGTCCATCAAGG	TCGAGGTTGAGGTTGTTTTC	331	AAAAGATCAAAGTCCATCAAGGTTAACCCCTCCAAATAAAACCAAATGCACATATATATAAATATGTATACATACTCATATCTATATATATATATATATATATATATATATATATATATATATACAAATATATAAAATAACTAGCTTTAAGATCAAAATAGTCTTGGATATTATACTTATTTAAGAAATCATCCAAATCACTCTTAAAGGCATTAACAGAATCTGCCATCGCAACATCGCTAGGAAGGGCATTCCACAATTTAATATTAAAAATAGTAATCATGTCTTCTAACTAGCTCCTGTTTAGCAGAGAAAACAACCTCAACCTCGA	666
2	76.619	030G06	00.201038.030G06	TCGATTGATTGATAGATAGATGG	TGTGGAAAGAAAAGTGGCTC	357	TCGATTGATTGATAGATAGATGGATGGATAGCCAAATGTATATCATATTTAAGTAGGGAGATAGATTAGATAGATAGATANATTAGATAGATNGATAGATAGATAGATAGATAGATAGATAGATAGATAGATAGATAGATAGATAGGTAGGTAGAAGAAAAAGAATGAGTGAAGTATTCACAATTACAGTATGGTGAGTAACATATATTACATAAATCTTTAATAATAAATTAATTTAACAGTATTTTATAATATATATATATAGAATTTCACTAAAATATATTTTACTCACAAGTAGGCAGCTTTTCCTTCTTCCAGTTCTTTGCTTTTTCCACTGGAGCCACTTTTCTTTCCACA	666
2	78.002	017C06	00.200387.017C06	AGTTTCTTATCTACTGGGTATTGC	CTCTCTCTCTCTCTGTCTTCCTG	386	AGTTTCTTATCTACTGGGTATTGCTATGTATATGGCACAACCCAAATAGAGATGGATAGATAGATNGATAGATAGATAGATAGATANATAGATGGATAAATAGATAGATAGACTNGACAGGANAGACAGAGAGAGAGAGAGAGAGAGAGACAGGCAGCCAGATAGATNGATAGGTAAACAGATAAATAGATAGNTAGATANATTAGATAGATNGATAGATNGATNGATAGATAGATAGCTNTATAGACAGATAGACAGATAGATAGCTNTATAGATAGCTNTATAGATAGATNGATAGATAGATAGATAGATAGATAGATAGATAGATAGATAGATAGATAGATAGATAGATAGATAGACTGACAGGAAGACAGAGAGAGAGAGAG	476
2	78.231	041D10	00.204144.041D10	TGGCTTCTCTTATGGTCGTC	ATTTCTTCCGCTCTGTTTCC	396	TGGCTTCTCTTATGGTCGTCCATATTCATATGATACAAGTGTGCGGCTGGCCATTTGGGGTGACTGGTTATTTCCTATTTCAACAGCATAACATATAGATAGATAGACAGACAGACAGACAGNNAGATAGATAGATAGATAGATAGATAGATACTGTAGATAGAAATGTAGAGATAAAAATATCAAGCAGCCGATTCTACCCATATCATTAAAAAGAAATATCTGGATAAATCAGGCTCAGTCTGTAAAAAAAACCTACACTAATGGAATGGAATTATCATTAGGGTGTATTTTCCCTTTAGTGTTAAAATTACTTTTGCTTTTTGTGCATAAATCATCCCCCCCATTAATCAATACATTGAATTTTTAATTGTATGGAAACAGAGCGGAAGAAAT	476
2	78.989	033D03	00.202476.033D03	AGTATGGCTTTGTCCCACTG	ACACTTGTCCTCCCTGTGTG	243	AGTATGGCTTTGTCCCACTGTGCGCTCTCACACAGACAATCCTAATTTCTGCTTAATGTGTCATTTAACTTAATTATTGGGAAAACTCTTGTTATTTACAGCTTTGGGCTGTTTTCTAGTTTTATTTGTATGTATGTGTGTATGTATGTATGTATGTATAACTTTATTTATAAAGCGCCACAAGGATACACAGCGCTGTACAAGCTTACAATATACACAATTACACACAGGGAGGACAAGTGT	451
2	79.885	072G02	00.202909.072G02	CAATAAGTCAGCAGGGCTTG	ACTCCAAAGACATCACTGGC	187	CAATAAGTCAGCAGGGCTTGATACCGATATATATATATATATATATATATATATATATATATATATATATATATATATATATAATAATGTACCCCCCATTGTAAAATATAAGTATATAATACACAAAAACCTTGACTAGCTTATCATTTATATCCTTATAAACAGTGGCCAGTGATGTCTTTGGAGT	476
2	80.499	105A08	00.200220.105A08	AGGGGAGCTTTCAGTTTAGG	TACTGTGGGATATTTTGGGG	334	AGGGGAGCTTTCAGTTTAGGGAGTGGGCAATTTACAGATACAAATATAAGTAATAAGTACATCTTTCTTTCTTTCNTTNTTTCTTTCTTTCNATCTTTCTTTCTTCTCTTACTAACAAAAACATGCAACGAAGGTTTTTAGGATTCGCATAACTGTAAATATAATTTTTATGGTTTACATTGATTTATTTGCTAATGTATGTATTCGATCTATCAAGTTGCCTGTGCGATTTTTTGGGAATACATCTTTGAGATCATGCCCATTATGTTTTATTTCTCACGCAGTTTATTGTTATATTTATTATATGATTTGATCCCCAAAATATCCCACAGTA	374
2	80.541	033C02	00.215165.033C02	AACAGGAGATGCCTTTGATG	CCAAGAGCGAGAAGATATGC	237	AACAGGAGATGCCTTTGATGGACATTGGTAAAGTCTGTTACGTACAGTAAATCTACAGCTGCATCCCATATAATGGAAACACCTGCCTAAATATGAATTATATATAAAGTATACTGTGTGTCTATCTATCTATCTATCTATGTATCTATCTATCTATCTATCTATGCATGAATTACATAATATAAACACCCATTTCCTTCCAGTATTACTACTTACTGCATATCTTCTCGCTCTTGG	10822 (219 close match)
2	81.545	033A05	00.202909.033A05	AAATGCTTAGTCTTGCGCTG	CAATAGATCCCCTTCCATCC	225	AAATGCTTAGTCTTGCGCTGAATGGCTTCCCATGCCAACCAACCCAATGGCAGGATGGTAACAAGCAAGCATTGACGTGTTCCCCTAGAAAAGATTCATATCTATCTATCTATCTATCTATCTATCTATCCATCTATCTATCTANCGTATNTCATCTATCNNTCTATCTANCNATCTATCTCTCCATCNATCTATCTCTTGTTGAGGATGGAAGGGGATCTATTG	476
2	82.402	111F05	00.200220.111F05	AGGGGAGCTTTCAGTTTAGG	TACTGTGGGATATTTTGGGG	334	AGGGGAGCTTTCAGTTTAGGGAGTGGGCAATTTACAGATACAAATATAAGTAATAAGTACATCTTTCTTTCTTTCNTTNTTTCTTTCTTTCNATCTTTCTTTCTTCTCTTACTAACAAAAACATGCAACGAAGGTTTTTAGGATTCGCATAACTGTAAATATAATTTTTATGGTTTACATTGATTTATTTGCTAATGTATGTATTCGATCTATCAAGTTGCCTGTGCGATTTTTTGGGAATACATCTTTGAGATCATGCCCATTATGTTTTATTTCTCACGCAGTTTATTGTTATATTTATTATATGATTTGATCCCCAAAATATCCCACAGTA	374
2	82.974	042C07	00.201630.042C07	CAGTAGAAAACCAGAACCCG	GGATCTCCATCCTCTTGTGTC	398	CAGTAGAAAACCAGAACCCGGCCAAAGGTCCAGGCACAGAAGAAGGAAGGGCGCAAGGGTTAGTAGCAATTAGTTAAGGTCCGGAATAGGCAAAAAGTCAGCAACACAAATCAAATTGAATACAGAGTCCCTTAGTCATGTACTGAAAAGCAGTAAACAGCTTGGCAAATGTATGTATGTATGTACCATATGTATGTATGTATGTATGTATGTATGTATGTATATCTTTATTTATAAAGTGCTACTTATGTACCCAGTGCTGTAATGTAGAATACATTAATACAAACAGGGGGTTAAAGATAATAATAGATAAGTACAAAGTATAACAATAAATACAAATAAATACAAGATACAGTTGCAATAAGATAAGAGTCAAAGACACAAGAGGATGGAGATCC	219
2	83.588	046B04	00.201052.046B04	ACACTGAACAAAGCAAAGGG	AGGTAGTAGTTGGGCAAGGC	355	ACACTGAACAAAGCAAAGGGCAGCTGAGCAGACTGGGGGTTCCATACACAGCCTGTTTATAATAGTGAGAGCAAAAACTCGGAACTGAGTGTCAGGCACTTTGCATATGCAAATCAGCATGTCTGGGAAGGAACATAGTGTTTGTGCAGAAAGAAAGAAAGAAAGNAANAAAGAAAGAAAGAAAGAAAGAAAGAAAGNNNNNNNNNNNNNNNNNNNNNNNNNNNNNNNNNNNNNNNNNNNNNNNNNNNNNNNNNNNNNNNNNNNNNNNNNNNNNNNNNNNNNNNNNNNNNNNNNNNNNNNNNNNNNNNNNNNNNNNNNNNNNNNNNNNNNNNNNNGCCTTGCCCAACTACTACCT	402
2	84.7	040B08	00.202828.040B08	CAGTGGGATTAACAGAACCG	AAGCACAATTCAGCAGGAAC	384	CAGTGGGATTAACAGAACCGCCCCACAGAGGACGGACATATTGACCAGCGCATTGCTATCGATCAGTTCAATGCAGAGGGAGATTTTTAAGACACAGGATTTAATCAAGTGACAGCACTTAATTAAAAGAGGGAAATATAGGGGGAAACGCAGCACTGAAACCCCAAGGGGATGAAAGATTTGTGGCTATATACATATCTATTTATTTTCAGTTCATCTACTCTATNTATCTACCTAATCTATCTATCTATCTATCTATCTATCTATCTATCTATCTATCTATCTATCTATCNATCTATCTATCCATCTATCTATCTATCCATCTATCNATCTCAATGTATTATATCTATCCACCTATCCAGCTGTTCCTGCTGAATTGTGCTT	1000
2	85.676	048C06	00.201959.048C06	CCTTACCCACTCCACAGATG	CTCCCTTCCCCTCTTGTATC	258	CCTTACCCACTCCACAGATGGACCTTTATGGAGTCTACACCACAGTTTGGGACCAAGGGAGTCATGGGAAGGGTACTTAGCTATTTAACTTCACACTATTGTGTTATTATCATTATTATTATTATTATTATTATTATTAACATTTATTTATAAAGTGCCAACATATCCCGCAGTGCTGTACAATAAGTGGGTTACATACATTGGACATACAGAGTAACATATAAAGCAATCAGTAACCGATACAAGAGGGGAAGGGAG	402
2	86.737	021F08	00.200783.021F08	GGGACCTCCTTCCTACTGTG	ATATCCAGTTTGGCATCAGC	396	GGGACCTCCTTCCTACTGTGTCTCATACCACATGGCACTTATATATATATATATATATATATATATATGTTTACATATATGTATTTATTGTATTTATTTATTATATCACTTGTCCTCCCTGTGTGTAATTGTGTATTCTGTAAGACTGTACAGCGCTGCGTACCCTTGTGGCGCTTTATAAATAAAGTTATACATACGTACATACATACATACATACATACATACATACAGACAAGTTGTCACCTGATTATTATTTGCACATTTATCAACACAAAACACTATTCCTTGCAAATCGATTACAAGTAGCCTTTAACGTTTGCACATTCATAAGTGTTAATAATGAGTTTTCTTTAAGAATGAGACCAACAGGATCAGCGCTGATGCCAAACTGGATAT	910
2	88.628	076C02	00.204340.076C02	TAAGGGTGTGCGGTATAAGC	CCCTGTAAATGGCAGTAAGC	302	TAAGGGTGTGCGGTATAAGCATAGTTGCCTTGAGAAAGGTCCCAATGTGGACCGAAACATAATGTCGGCTGTTTATGCTGTTTTAAAAATACACTTTTTTTCACAAGAGATCTAGGTATTGCTGGTCATTTTTATGGTATTTATAGTATATATATATATATATATATATATATATATATATATATATATATATATATATATATATATATATATNTGTANATATATANATAGTATATATATACTATTACTACATACTATGCCATAACAGGCTAGATGACTAATGCTTACTGCCATTTACAGGG	1037
2	89.068	029B03	00.201506.029B03	CGTTGTTCTTGCTCTGAACC	TGTGGATCTCTTCACTGCTG	338	CGTTGTTCTTGCTCTGAACCCTTTTTTCAGCCAGGTTGACAAGAAGGAACCAGAGCACCAACAAGTACGTAGATATTTGATTCAAGCCGTATAGTTTAGTAGGTGCACCAAGAGCAATAAAGTTTAAAGATTCTTTTAATAAAGTTTAAAGATTCCATTGTCAGCCTAAAACATTTCTTGAGCACCATTTTTTTGGTGGTTTGTATCACACTATTAGCTGTATTGACTCATATTCTTTTCTTGGACAAGCATAATATCCAAGGCTACACTGATGTTAAGATCTACAGTTATATATATATATATATATATATATATATACAGCAGTGAAGAGATCCACA	1164
2	90.166	090G08	00.201564.090G08	CTTCACTCTGTAATGTGCTGC	CAAATAAACACAAGGGCGAG	299	CTTCACTCTGTAATGTGCTGCATGAAATAATGGTGCTAAATAAATAATAATAATAATAATAATAATACAACTGATTAGCCCCTCCCAACAAAAAATATTACAGAGTACACATCATACTTTGCATGGAAAATTTTCAGATTTGAACTGAGATTTAAAAATCACGTAGCTAATTTTTCTGATCATAAGTATTAACCAGAAACTTCACCCTAAATGGCCTTCAGGCTACCACTCCCATGTACAATACAAAGACCTCCCCCACAATTTAGAAAATGTCCCAACCTCGCCCTTGTGTTTATTTG	215; 17806; 748
2	90.269	096A07	00.201273.096A07	TCCGAACAACATGACGAAC	CCAAACCCTATTGCTCTGTG	381	TCCGAACAACATGACGAACCCCAAGGTACTCGTGGGGCGCCCCACACCCCAATTTTCCCTGGATTGCCCCCCTACTTTTAGGCTTATAAAGGGGTTGTTGACTTGTAATTTAATTTTACCTATGCCATAGACATTGATATTCTGAGAAAATCTGCAATTGGTCATTTTTAGTTTTATTTAGTTATTTAGTTAAGGAATAAAGAAGATAAGGAAGATAAGGAATAAAGAATAAATAAGGAATAAATATAAATAAATAAAATAAATNAATAAAATAAATAAATNAATNAATAAAATAAANGAACAAATNAANAAATAAATAAATAAGGAAGATAAGGAATAAAAAAGAATAAAACTGGAGCCTCACAGAGCAATAGGGTTTGG	1406
2	90.537	053D06	00.201564.053D06	GTGTTGCGGTGTTAAGGTTG	GGGATCGACCTATGAAGGAG	397	GTGTTGCGGTGTTAAGGTTGGGTTTACAACCCCTTTAAGGCTTCTATCTATCTATCTATCTATCTATCTATCTATCTATCTATCTATCTATCTATCTACCTATCNATCTATTTATCTATCNAGCTGTCTGTCTGTCTATNAATCTGTCTGTCTATCTATCTATCTATCTATCTATCTATCNATCTATCTATCTATCTATCTATCTATCCATCTATCTATCNATCTATNTAATCTATCNAGCTGTCTGTCTGTCTATGTCTATNAATCTATCTATCTATCTATCTATCTATCTATCTATCTATCTATCTACCTATCTATCTATCTATCTATCTATCTATCTATCTGTCTATCTAATGATAATCAGGGATTTTTATTACCTCCTTCATAGGTCGATCCC	no close match
2	90.861	036B03	00.204312.036B03	AGGAGAAGCTAAGTCCTGGC	GGTTGTGTCTCTTCCTGGTG	314	AGGAGAAGCTAAGTCCTGGCCAGTGCCCTCCTCGTTGGGTACCGGGCATTCAGCCTGCAGCAGAGGGCATGTCCTACCCGTGGGTTCTGAGCAGGACTGAGTCTCAGCTTTGGATCCAAAGTCTATAGAAGAGTAAGCAGCATGATCTGTGAGCTGTGGGACCAGCCCAGACTCGCTCTCCTCCTCCTCTTCCTCCTCCTCCTCCTCCTCACTAGGCTGTGAATACCTAGAGACAGAGGGTGGGAGGTGGGCAGGGAAACCCAATGAATGAGCAATGCTAGTGAGCACACTGATCACCAGGAAGAGACACAACC	277
2	91.992	106A07	00.201273.106A07	TCCGAACAACATGACGAAC	CCAAACCCTATTGCTCTGTG	381	TCCGAACAACATGACGAACCCCAAGGTACTCGTGGGGCGCCCCACACCCCAATTTTCCCTGGATTGCCCCCCTACTTTTAGGCTTATAAAGGGGTTGTTGACTTGTAATTTAATTTTACCTATGCCATAGACATTGATATTCTGAGAAAATCTGCAATTGGTCATTTTTAGTTTTATTTAGTTATTTAGTTAAGGAATAAAGAAGATAAGGAAGATAAGGAATAAAGAATAAATAAGGAATAAATATAAATAAATAAAATAAATNAATAAAATAAATAAATNAATNAATAAAATAAANGAACAAATNAANAAATAAATAAATAAGGAAGATAAGGAATAAAAAAGAATAAAACTGGAGCCTCACAGAGCAATAGGGTTTGG	1406
2	92.108	080C05	00.200424.080C05	AGCTCTGTGTGTCTTCTCCC	TGCTTTCCAGTTTGATCTTG	287	AGCTCTGTGTGTCTTCTCCCTCACAGTGAGATATAGATATTAGATGGTTTAGATCTCTCTCTCTCTCTCTCTCTCTCTCTCTCTCTCTCTCTCTCTCTCTCTCTCTCTCTCTCTCTCTCTCTCTCTCTCTCTCTCTCTCTCTCTCTCTCTCTCTCTCTCTCTCTCTCTCTCTCTCTCTCTCTCTCTCTCTCTCTCTCTCTCTCTCTCTCTCTCTCTCTCTCTCTCATTTATTGTTGTAGTTAAGTAGATATGCAAGTTTAAATAGTTCAAGATCAAACTGGAAAGCA	no close match
2	92.32	041D05	00.208130.041D05	CTGTAGGAGGGATGGTTGG	TATATGCCCACACAATGGC	396	CTGTAGGAGGGATGGTTGGGGGCTGTACCGGCTGCAGATCCTCCCTCACCCCCTCTCACTGCTTCCTGCTCCGTCCGGGGCTGCGCTCTGCTCCCAGCGCCCTCTCTCTCNCTNTATCTCTCTGTCTCCCTCTCTCTCNCGACTGTCTCTCTCTCTCNCGACTGTCTCTCTCTGTCTGTCTGTCTGTCTCTCTCTCACTCTCTCTCNCGACTGTCTCTCTCTCACTCTCTCTCTGTCTGTCTCTCTCTCACTCTCCCTGTCTGTCTGTCTGTCTCTCTCTCCCTGTCTGTCTCTCTGTCTGTCAGGTTGTGTGTCTGTATGTTTATGTGGGTAACGGTACCTACAGGGGTGGGAATATTGTGCCCCTTACTAGTGCTGCCATTGTGTGGGCATATA	669
2	92.735	101 E04	00.202800.101E04	TAGGGACAACTCCCAGTCTC	TCTGCTACTCCAACTGAGCC	380	TAGGGACAACTCCCAGTCTCTGTGTCCTATCATACCGATATCTATCTATCCGTCTATCTATCTATCCGTCTATCTATCTATCTCTCTATCTGTCNNTCTATCTGTCTGTCTATATATCTATTTCTCTGTCTCTCGCTATCTATATATCTGTATATCTCTCTATCTANNTATATATCTATCTANCAGTATCTATCTANCAGTATCTATCTATCTCGCTATCTATCTGTCNNTCTCTCTATCTGTCTGTCTCTCTCTCTCTCTGTCTGTCTATCTATATGTCCATCTCTCTGTCTATCNNTCTATCTATATAGCTGTCTGTCTATCTAGCATGGAGTAGCCAAACAAAAACACAGTATCCGTGGCTCAGTTGGAGTAGCAGA	1366
2	92.987	025F07	00.201779.025F07	TAGGGAGAAGGAAAAGGGAG	CTAGCAAATGACAGCCCAAG	283	TAGGGAGAAGGAAAAGGGAGAGTCCTGGAGACACCTAGAAAATTAGGTCAACTTACATTGAAGGCTAGAGGCCCATTAAGCCTGAGTCTGCTGGGAAATCACTCAAACAATGTCCAGATAGGCCAGTCTGAGAGAGAGAGAGATATAGATGGATAGATAGACAGATNNATAGATGGATGGATAGATAGATAGATAGATAGATAGATAGATAGAAAGATAGATAGAGTGAGCTCTGGGGGTTGATACCAAATTTCCCATGAGTACTTGGGCTGTCATTTGCTAG	982
2	93.047	069H01	00.202377.069H01	TATGGGTGATGGTCTTCCTG	AACGATTCCATTAAAAGCCC	300	TATGGGTGATGGTCTTCCTGTANNNNNNNNNNNNNNNNNNNNNNNNNNNNNNNNNNNNNNNNNNNNNNNNTGGCGATCAATAGCATCACTTATCTTTATATATATATATATATATATATATATATATATATATATATATATATACAACATAACCTTCCCATGTAAAATAATCTGTGTATATTTCTTAACAACACGCAGAAAATATAATAACGATTCCCTAACAGAATCAGTGTTTCTGGTGTTTTCCAATAAAACGAGCATAGAAACAAGCAGATGTGCTGGGCTTTTAATGGAATCGTT	609
2	93.137	078A10	00.205322.078A10	AATAAATCAGACTCCCTGCG	CGGGATTAAAGGAAACAGAG	259	AATAAATCAGACTCCCTGCGAGCGGATTCCCCCCCCGGCCCCCATTGGATGATTGTGCTGGCACAGCCTATTAGCATCTCGCCTCTGTCCCACAGATCTGGGAATGGTTATCTCTCTCTCTCTCTCTCTCTCTGTCTCTCTCTGTCTCGCAGATCAGCATTCTGTCTCTATCTCCATTCACCACTTATTAAAGAACCCCGGAGAGAATCCTGATTTTCTCTTTAGATTTTATTCAACTTCTCTGTTTCCTTTAATCCCG	609
2	93.678	089B08	00.201364.089B08	AGAACATGGGACAGACCAAG	CCTACCCACAGTAGCAATGG	357	AGAACATGGGACAGACCAAGAACTTTATTTATAAGATATATATATATATATATATATATATATATATTATTACATATTCATACTATTCATTAGGTCTCTACAAACTCTGTATGAACACACTTTTACCTATTGCTTTTTCTTGTTCTCTTCAGAGCCTCACTGGTTCCAGTATTTTCCTTTGGAGAAAACGAACTCTTTGACCAGGTGGACAACCCAAGAGGTTCATGGCTAAGAACAATCCAAGAGAAGCTGCAGGGGATCATGGGGGTGGCCTTACCCTTGTTTCATGCCCGAGGCGTCTTTCAGTACAGCTTTGGCCTGATCCCCTACAGAAAGCCCATTGCTACTGTGGGTAGG	725
2	94.028	047A07	00.201606.047A07	CCTGGTGGAGAAGAATAGGAG	ATCAGTTTGTGCCGTAGGAG	364	CCTGGTGGAGAAGAATAGGAGTTTATGATATTGATGGAAAGAAAAAAAGATAGATGATGATGATGATGATGATGATGATGATGATGATTATTATTATTATTTAAGAATAATAATAATAATAATAATAATAATAATAATAATAATAATAATAATAATAATGTAATATATGCTATGGGATGAATTAAACATTTTGTCTCAACTCTCATTCATTTACAAAACTATTGCAGCTGGGATTACATTTGAATTTGGACTAAATGAGATAAATCTCGTTTGAGGGATTTTGTAACTGACCAAATCCAGGAATGGTGGGAATACAGGGATAGATAAGGCAGGGAATGAAGCTTCTCCTACGGCACAAACTGAT	683
2	94.716	073G02	00.202576.073G02	TATTGCCTCATTCCTGTTGC	CAGTGGTGGTGGTAGTTGTTG	360	TATTGCCTCATTCCTGTTGCGAGGAATTTATACTTAAGCTATTTTCAGATGTTAATGCTTCTTTAATGCAAGTTTCCAAATGGTAATATAGTGCATATATAGCATAGTGTGAATATGTAATATATTAGTAAATTGTTTTTATTGCTTTTTTGAATTTTTAATACTTTAATTATATCATCCATGTTTATTTTTCTGTCATGGCTGCAGCTCCAGCAACAACTACTACTCCTACTACTACAACAACTACTACCACTCCTACTACAACAACAACTACCACAACTACCACTCCTACTACAACAACTACTACCACTCCTACTACAACAACTACAACTACTACTACAACAACTACCACCACCACTG	905
2	94.846	061A05	00.201364.061A05	CCAAAGCAGTGAGTCCAAAC	CAATGCAGTTAGTTCAGCCC	303	CCAAAGCAGTGAGTCCAAACACACAGACACGTCATTTGCTGGAGGCAGCTGTACAAGCTGTATAATATGCAAGCAATATGGCAGCTCCCAAGCACATGTATACATGCATTATAAACTGGGAACTAGACTCTAATTAATATAACCCTTTACATATATATATATATATATATATATATATATATATATATATAGATNTATATAGATGGTGTAGACCCTTTTTTGTAGACTGGGCTTCCCAGTTCTCTTGAAAATTCAGGGACACGTCTATTAAATGCATGTTGCAGGGCTGAACTAACTGCATTG	725
2	96.092	051B02	00.200913.051B02	TGTTTCAGCCTCCAGTTTTC	TAGGAATGTGCTTTATGGGC	152	TGTTTCAGCCTCCAGTTTTCTATCCGTGCCCACAGATGGTTAACAGATTACCCATAGCAAGGGTTACATTCATCTGCACTGATCATTCATACATACAAACATACATACATACATACATACATACATACATTGGCCCATAAAGCACATTCCTA	1052
2	97.902	064B04	00.201534.064B04	CCCCTCATCATCTTGACTTG	CAATGAAGTTTCCCAACGAC	373	CCCCTCATCATCTTGACTTGTCATTGGCTTGGCCCTGATTGGTTCCCAGCATATAATAACTCTGGCCGGGAGATGGTTTTATGAAAGTCTAAGCTTTATGGAATCCGAGAATCAGTTCCAGCAGAGCCCATCCATCCCTTTCAGCTGCATAAGCGCATTTTCCACCCATGCGTCTTTCTTCTCTGTCTTTGGCAATCACAGAATTAATAGAAGTTGCAATGCGCTCCCATATATATATATATATATATATATATATATTCACTTACGCCGTGTAATTTAAAGGTATCTGTATCTCTGTACTGGTATTGTTGCACTTTGTAGGAGAAATAAGGAATTACCCACTCCCATTCGCTGTCGTTGGGAAACTTCATTG	195
2	98.916	051B06	00.201009.051B06	TGAGGAATGAGGACAAGCTC	GCACATAATCGTTGGAGGAG	293	TGAGGAATGAGGACAAGCTCAGACTACAGATGTACCGAGGAGAAAAGAAAGAAATGGGGATTTAGAAGCATTTTCTGTAGTGCTGTCGGCTCTTTCTTTGCTTTTAAAGTTCTCTGCATAATATACTGAGTTCTGCAGCGTTCCTTAACATTCATCTTAGGGGAAAAAGTCTATCTATCTATCTATCTATCTATCTATCTATCTATCTATCTATCTATCTATCTATCNATCTTCCAGCTGTCTGTCTGTCTAATCTACAGTATCCTGTCCTATCTCCTCCAACGATTATGTGC	195
2	100.129	049C03	00.201009.049C03	AACTAGGGCAACTGGTCAAC	ACCCAATGTGATTTGAGAGC	378	AACTAGGGCAACTGGTCAACAAAAAAGATAGATGAGATAGTGAGACAGTGGACAAACAGATGGACACGGATAGATANATAGATAAATAGATAGCTANATAGAAAGAAAGATAGNNAGATACAACAGATAGATAGATAGATAGATANATAAATAAATAGATTAATATTATAAAGATAGAAAGAAAAACAGAAATATAGATAGACAGTATGTACATATATGATAAATATTAATAGATTAAATAGATGATAGATCTTTAGAGACAGACAGAGAGATAATAGATAGATAATAGATAGATAGATATGATAGGCAGAGAGAGAGAGAGAGAGAGAGAGAGAGAGAGATAAATAGATGATAGATGGCTCTCAAATCACATTGGGT	195
2	100.434	046A12	00.201009.046A12	AACTAGGGCAACTGGTCAAC	ACCCAATGTGATTTGAGAGC	375	AACTAGGGCAACTGGTCAACAAAAAAGATAGATGAGATAGTGAGACAGTGGACAAACAGATGGACACGGATAGATAATAGATAAATAGATAGCTAATAGAAAGAAAGATAGAGATACAACAGATAGATAGATAGATAGATAATAAATAAATAGATTAATATTATAAAGATAGAAAGAAAAACAGAAATATAGATAGACAGTATGTACATATATGATAAATATTAATAGATTAAATAGATGATAGATCTTTAGAGACAGACAGAGAGATANATAGATAGATANATAGATAGATAGATATGATAGGCAGAGAGAGAGAGAGAGAGAGAGAGAGAGAGAGATAAATAGATGATAGATGGCTCTCAAATCACATTGGGT	195
2	100.61	084C02	00.203604.084C02	CTTAGGACACATGGGGTGAG	AATTTACACTTGTGCGGGTC	305	CTTAGGACACATGGGGTGAGCGCAGAACATTATATNTATATNTATATNTATATNTATATNTATATNTATATATATATATATATATAACCTAAACTGAAGTATACTGAGAACCAGGGTATGATTGGCTGCTGTGGGCTCATACAATGGTGTAAATTTGTTCTGTGTCTTTAAATTAACCCCTCACTGTGCTACTGTAACAGGCACATAAATCCAGCCTATCAACGAGCGGCACAGGAACACGATTGTTGGGCAATGTGGCCAAGTCATTCCCCCCTGATGCCTAATGACCCGCACAAGTGTAAATT	1576
2	100.85	057C11	00.201009.057C11	AACTAGGGCAACTGGTCAAC	ACCCAATGTGATTTGAGAGC	373	AACTAGGGCAACTGGTCAACAAAAAAGATAGATGAGATAGTGAGACAGTGGACAAACAGATGGACACGGATAGATAATAGATAAATAGATAGCTAATAGAAAGAAAGATAGAGATACAACAGATAGATAGATAGATAGATAATAAATAAATAGATTAATATTATAAAGATAGAAAGAAAAACAGAAATATAGATAGACAGTATGTACATATATGATAAATATTAATAGATTAAATAGATGATAGATCTTTAGAGACAGACAGAGAGATAATAGATAGATAATAGATAGATAGATATGATAGGCAGAGAGAGAGAGAGAGAGAGAGAGAGAGAGAGATAAATAGATGATAGATGGCTCTCAAATCACATTGGGT	195
2	101.431	089H06	00.201449.089H06	CCCGCCTCTTCCTGTTATAC	TGCTGACTGGGATCATTACC	260	CCCGCCTCTTCCTGTTATACACATACGACACAAGGGGGGGGATGTACATTATATACTTGGCTATACACACACACACACATATATATATATATATATATACACACACACACACACACACACACACACACACACACACGCGTGTATTCTCACCTGCACCAGGGACTTGACGCTGGGCTGGAACACCATGTTAGTGTTGAGCAGGAAGGAGCGGAGCAGCGGCTGGGGGTGGCACGCCAGTTGGGTAATGATCCCAGTCAGCA	1023
2	102.991	095H09	00.202466.095H09	ACGCTCTCTCCATTTGTCAC	TCCCATTATCCCTTCCTCTC	292	ACGCTCTCTCCATTTGTCACATTAATGTTCTTCTCTTCCCACTGAAGAGGAATAAGAGAGAGTGAGCANAGAGAGAGAGAGAGAGAGAGAGAGAGTGGGGCAGAGAGAAATACTGACCCCGTAACCCCACCTATTCCTCCCCTGTGTGTTCTGTCGTGTCTGAATGTATTTGGTCCCGCCAGTAAAGCTCATTTGATTTTATTTGTTTTGGTTTGAAAGAGAGAGAGGGAGAGAGTGTAAGGGAAAACAGGAAAGATAGAGAGAGAAAGGGAGAGAGGAAGGGATAATGGGA	195
2	104.116	069B01	00.202093.069B01	ATGTACCAGAAACACAGCCG	CATTAAGGATTTGGTCCCATAG	274	ATGTACCAGAAACACAGCCGGGGGCTCCTCTTGGGATACTGGCACAGGGCATCATACATTTCCCAGCATGCCTGGGATTGGCTCGAGCTGGTCACTATTCTTCACTTATGGAGGCAAGGTGAAAACCCTGGACTGCACCCAACCCCAAGGCTTGGCTTTTGTGGGCTTTAATAATGCCTTAGATACACTATATATATATATATATATATATATATATATATATATATATATNTATACAGTTTGGTAATTTCCCTATGGGACCAAATCCTTAATG	195
2	104.998	119H05	00.200291.119H05	ATCCGTTTGTTTGAATCTGG	GCTCCCACTCCCATAGATAG	255	ATCCGTTTGTTTGAATCTGGAATGATTCACGGGACTCCTGCTACTTGTTAAGGGTGTGGAGAAAATCTGAATAAAATTCAGCTGTGAGTCACAATCTCATTATATTCCCCCCCACTATCATCACCATTGATGAATTTGTACAGAGGAACTACACATAGATGTAAAGATCCCTTACATCCCCTACTATATCNATCTATCTATCTATCTATCTATCTATCTATCTATCTCTCTTTGTCTATCTATGGGAGTGGGAGC	726
2	105.27	120D08	00.200291.120D08	TGCCCTAAGATAACTGCCAC	AAGAGCGGAGGTGTAGAAGC	300	TGCCCTAAGATAACTGCCACCCCTACTATTTTGAATGGCAATTGCTTCTTTGCCCAGGGCAACTTTGCCTTCAACTTTACTTGTCGCTTGTTTAAAGGCTGAACATCTTCCCATTGGCTATGGAAATAGAACTAGATGTAGATTGGGTAAACGGGTCTACTAAGCATGTTTACACATCTATCATTAACACATCTATCNATCTATCTATCTATCTATCNATCTATCCACATATACACTGTATATATTTGTGCAAGGAGTAGGACCTCTTTGCCCAGAAGCAGCTTCTACACCTCCGCTCTT	no close match
2	106.886	026C11	00.201940.026C11	GCCGATTGAGATGAGCAG	TGCCAGTCACAGCAGAGAG	295	GCCGATTGAGATGAGCAGGACCTTGTGCCTAATATAATATCCATCTATCTATCTGTCTGTCTGTCTATCTNTCTATTTCTCTATCTATATATCTATCTATCNNTCTCTCTATCATCTCTCTCTATCNATCTATTTATCNNTCTATCNCTCTATCNNTCTATCNATTTTTCTATCTATCTANNTATCTCTCTCTCACATCTTTCTATCTATCTATCTATCCATCNNTCTATNTATCTCTCTCTCTCTCTCTCTNTTTTTCTATCTATCTATCTCTATCTCTCTGCTGTGACTGGCA	862
2	107.247	041F03	00.225254.041F03	CCTATGTATCAGCAGTGGGG	AGCTGTCTCCAATATGTGCC	398	CCTATGTATCAGCAGTGGGGAAAATATATATATTCTACCTCTGCAGATGATGTACCTGTTTGTGGGAGACTCATTTATTTAACCCCTTCTATAGCTACTTATTTTGCAAAGTTTGACCCACTGGGCTCTCCGTATTCCTCTACCTATTCACTGATACTCATACTGTAGTGTAGCATGATGATGATGATGATGATGATGATGATGATGATGATGAAGAGCTGACGAGGAGCTGTTAAAGGTTTCCTGCCTATGGTGCCATTAGTTGGGTATCCAATCAGTATGGCAGCTAAATATCTTGCCTTGGGTACCCCTGGCACATCACTGCCCATTATTGTATTAACCCGGGGCACAAAAAGGGTCGGTGCCATGTTAGCAAGTGGCACATATTGGAGACAGCT	no close match
2	107.455	054A12	00.202629.054A12	TGGCACTTTCCCTTTATCTG	AATGTTATTCTTCCAGGGGC	383	TGGCACTTTCCCTTTATCTGTCACTTATTATAGGGGCCCCACAATCATAGGGCCCCTTGGGAAAGAACATTCGAAAACATGATATGCCTCTCTCTATATCTATCTATCTATCTATCTATCTATCATCTATCTATCTATCTATCTCTCTATCTATCTCTTATCTATCTATCTATATTGGGGCCCCTGGAAGAATAACATTTGAAAACATGACATATCTCTCTATCTGCCTGTCTGTCTATCTATCNATCTTTCTTTCTATCTATCTATCTATCTATCTATCTATCTATCTATTTGTCTCAATCTATCNNTCTATCTATCTATCTATCTATCTATCTATCNATCTATCTATCTATCTATATTGGGGCCCCTGGAAGAATAACATT	692
2	107.554	056F08	00.216954.056F08	AAGCAGCCATATAGGAAGGG	CTGGGGTGCAGTTATCAGAC	241	AAGCAGCCATATAGGAAGGGGCCCCAGGTGGGAGACATCATGGTCCAGCCGAGAGCGTTCCACACAGGCGAGAGAGAGACACAGAGAGACAGAGAGAGAGACAGAGAGAGAGAGGCTGAATGGGGAAGTGACAGACAGAGGAAGTGGGGGGGGGGGGGAATTACAGAACATTATTTCCATTTCTTTCTACACATCATTTCCTCACTCACATATATTGGGGGGTCTGATAACTGCACCCCAG	959
2	107.673	036A04	00.215231.036A04	TCAGTCCCTCCCTCTACCTC	AAACCACATTCTCTTTCCCC	312	TCAGTCCCTCCCTCTACCTCACATCCAATCAGAGCGCGGCCATCGGGGGAGCAGGAGGAGTTGAGCCGAGGAGCTGACACTTTCTCTAGGGGGTAAAAGGAGAGATTAGTAAATATTTATTAGTAAACATTTATAATTATTATTATTTTTATTATTATTGTTATTATTATTATTATTATTACTGTGTATTTATTTACAGTTGCACAACAGGAGGGGGGATATGGAACAGAACCCAGAATAGAAACCCAATGACTGTTTATAGGAGATTTGGAAGGATTCCAGGTCTCAGGGGGGGGAAAGAGAATGTGGTTT	959
2	108.02	104A03	00.209028.104A03	CCCCTCTTGCTCTCTTTCTC	ACGGCATTGTGGTTATTAGC	355	CCCCTCTTGCTCTCTTTCTCTCTCTAACACCCTCTCTAACACTCTCTTTCTCTCCCCCTCTCTCTCTAACTCTCTTTCTCTCNCCCTCTCGCTCTCTTTCTCTCNCCCTCTCGCTCTCTTTCTCTCNCCCTCTCGCTCTCTTTCTCTCCCTCTCTCTCTTTCTCTCTCTAACACTCTCTTTAACTCTCTTTCTCTCCCCCTCTCTCTCCCCCTCTCTCTCCCTCTCTCTCCCTCTCCCTCTCTCTCTCTTTCTCTCTATAACACTCTCTCTAACTCTCTCCCTTAACATAAAAATTCCAAATATTCTTTGAATTCCTCTCTGCATCAAACTAAGAGCTAATAACCACAATGCCGT	650
2	108.343	070H11	00.202907.070H11	TATAGGTACACAGGGAGGCG	TCATACTTGTCTCTTCCGGC	357	TATAGGTACACAGGGAGGCGTTACACATGGGCAGCTTCGCCCACTGCCGGTGAATGGGGTCATTGAAGGAACATAATGCCGAGTTGTACTGGGTTACACAGTGCATAGTGTGTGTGTGTGTGTGTGTGTGTGTGTGTCTTTCCTGCATAGGAAAACAAGGGCACACCCATCTCTGGGTGCCATGTTGGGAACCTCTAGGGGCGCTGTTTCACTGGGGTCTCAGAGTATGGCAAGGGACAGAATGACCTATGTTTTGCAGAACATTGATAGGAAAGGCATTAAAATAAATTGGGTGAACTTGCCCTTGACACTTTTTTTTTTTTTTTCCTCCCCACAGGCCGGAAGAGACAAGTATGA	959
2	109.691	036H12	00.204035.036H12	AGCGTTTTGTGGGTTCTAATAC	CACAGGCCCATTTATAGCC	334	AGCGTTTTGTGGGTTCTAATACTACAGGAGTGTTAGCAGAAACAGTAAGAATGTTTTTATCTGCTTGTCAAACAACAATGGAGTCAAATGTAAGACTGAAAGTGAGTCAAAAATAACTTCATAGAAGTTAGGAAAAACAAAGCAAAAGGAAAATAACATTCATCCCTTAACGTTTCCATAAGACAAATACAAAAACACAGTGGAAGATACAATACAAGGGCCCTAATTTGCAGGCTTTAAATTCTCTAAACATAATAATAATAATAATAATAATAAATAAATGTATAAATACATTCTTACAGATTTCAGCCACTTGGCTATAAATGGGCCTGTG	515
3	0	033H06	00.224952.033H06	ATGAGTTGAAAGGGTAGGGC	TTGCTGCTCCAGTTAATTCC	264	ATGAGTTGAAAGGGTAGGGCAATATTTGGGGTAATTAGGGTACTAATAGGGCAGTGGGACAGGTGGGGTAATAAGGATGAGTTGACAGGGAAGGGCAATATTTGGGCAGCTTACTTTGGGTTGTGAATATCAAACTGTCAGTTCTGCTCTATTCATCATCATCATCATCATCATCATCATCATCATCATGAGGCGCAATCATTCCCTGATACCCCCAGGGTGATTCTGTTATTGGCTCATTGGGGGAATTAACTGGAGCAGCAA	5631
3	0.893	060F12	00.211108.060F12	TGGTCTGTAGGGAGATCCAG	ATGAGCTTTATTGGCAGGAC	400	TGGTCTGTAGGGAGATCCAGCCCCTCGGTGCCGCCCAGTCCCGGGCATCGTACGACTTGAGTCTGGGCAGGGGGGAGAGGTACTGTCTGTTAGGGAACTCTAACTAGAGAGAGACACAGATAGTGAGAGAGACAGGGATATAGAGAGACAGAGAGAGAGAGATATAGAGAGACAGAGAGAGANATGACAGAGAGAGAGAGAGAGTGAAATATAGATACAGAATGATAGAATGATTTGATTTGAGTGAGAGAAACAGAGAAAGGGGGATTGAGAGTTAGAGAGAGTGAGAGAAAAACAGGGAGTTAGAGTGAGTGAGAAAGAGAGAGAGAGAGTGAGAAAGAGAGAGATAGACACAGAAAGAGAGTAAGAGAGACTCAGGGGTCCTGCCAATAAAGCTCAT	1161
3	1.371	035B02	00.206077.035B02	GTAGCAGCAAACCATGTGTC	AAATGGGTCAGAGAAGGACG	292	GTAGCAGCAAACCATGTGTCACACCATGAGAGAGAGAGATAGAGATAGAGATAGATAGATAGATAGATAGATAGATAGATAGATAGATAGATGAGAGTGAGATAGATAGATAGATAGATAGNNAGAGAGAGAGATAGATAGATAGATNNATAGCGAGAGAGAGAGATAGATNGATAGATAGATAGATAGTTATAGATAGATAGATAGATAGACAGACAGACAGACAAATAGATAGATAGATAAATAGATGCTTCATCACTTACTTCTAATTACGTCCTTCTCTGACCCATTT	4383
3	2.254	041D06	00.203589.041D06	GAAATAGCAACGAATCAGGTG	AAGGGATGGCTCTATGTGC	396	GAAATAGCAACGAATCAGGTGATTAGAAAGTCTCTTGTCTTATGGGGGGAGTCTGTCTATCTATCTATCTATCTATCTATCTATCTATCTATCTATCNATCTATCTATCTATCTATCTATCTATCTATCTATCNATCTATCTATCTATCTATCTATTTATCTATCNATCTATCTATCTATCNATCTATCTATCTATCNATCTATCTATCTATCTATCTATCTATCTATCTATTTATCTATCTATCTATCTATCTATNTATCTATCAATCCATCCATCCATCCATCTATCTATCTATCTATCTATCTATCTATCTATCTATCTATCTATCTATCTATCTGTCTGTCTCCTGCCAGCCTGGGCATGACTTGGGCACAGGGCACATAGAGCCATCCCTT	1255 close match
3	7.498	046H07	00.202053.046H07	CCTCACGTTTATGGGAAATG	GGGGTCAATAACTTTGGGG	181	CCTCACGTTTATGGGAAATGAATGGGCCGAGTACAGGCAGTCCCTTCTGTAACTGGATCTACTGCCCGCCCTATACTCTTATTATTATTATTATTATTATTATTATTAATAACCGCCTAGTCTGGGGCCCCTCAAACCAGGGCTCAGTGGGAAAGGGGCAGCCCCCAAAGTTATTGACCCC	1480
3	9.295	078A08	00.205315.078A08	CCGATGGTCTGTGGATAGAG	AAGAGCTGCCATATTGGTTG	309	CCGATGGTCTGTGGATAGAGATGCTTATATATATATATATATATATGTATATATATATATATATTCCAAACCTTGTGTTTAAAACTGGGGGCGGAGCTAAGGGGAGAGGGGGCGGCTGTACTGTAAATGCAGCAATTGCCAAAGGGTTTTTTTCCTGGTGTCCCGCCGGCCCAATCTGACCCGGGACCTGCTTTCGGGAGCAACTTGGCATGACTACCACTCGCCAATAGGGGGCGCCAACCTGGCCTGCCCACACTGGGAAAAAAGTAAGACGTATCTGGGGCGAGAGCAACCAATATGGCAGCTCTT	1187
3	12.363	058A04	00.201259.058A04	ATTCTGCTCCAAGTGCTGAC	TTAAAGGAGTGGCTTACCTTC	279	ATTCTGCTCCAAGTGCTGACGCACGTGTCCCCGTACCTTGTCAGTCATATATATATATATATATATATATATATATATATATATATATATATATATATATATATATATATATATATATATATATANNNNNNNNNNNNNNNNNNNNNNNNNNNNNNNNNNNNNNNNNNNNNNNNNNCTAAGCCATTCATTTTTTGGTAATGCACATACATTAAAAAATGCTTGTCTAGTGGAGAGAAAGACATATACAAATTTTATTATGAAGGTAAGCCACTCCTTTAA	388
3	12.918	076C08	00.204366.076C08	CTGGCTAGAAATGTGACGG	CAAGTCCTAGTGTGTGCAGC	395	CTGGCTAGAAATGTGACGGGCAATTTATAAACACTGGGCAGGGCAGTAACTCATGGCAGCCAATCAGATGATTGCTTTTAGTAACCTGCAGCCGGCTGGAAAAAGTAATCTAACCGCCGATTGGTTGCTATCGGTTACCGCCCAGGAAGGAATTTTCCCTGTGCTTNNNNNNNNNNNNNNNNNNNNNNNNNNNNNNNNNNNNNNNNNNNNNNNNNNNNNNNNNNNNNNNNNNNNNNNNNNNNNNNNNNNNNNNNNNNNNNNNNNNNNNNNNNNNNNNNNNNNNNNNNNNNNNNNNNNNNNNNNNNNNNNNNNNNNNNNNNNNATATATATATATATATATATATATATATATATATATATACAGCAAGAGAATGAGCTGCACACACTAGGACTTG	908
3	13.783	074F11	00.202562.074F11	CACACATAGAGAGAGAGAGAGATG	AAGTTCCAACAGTCACACCC	390	CACACATAGAGAGAGAGAGAGATGATAAAGATAGATAAATAGAGAGAGATACATATAGATAGATNGATANANATATAGATAGAGAGNTNGATAGATAAGTATAGATATATGAGACAGATNTATAAATAGNNAGATAGATAGATAGATACAGTAGATAGATAGATAGATAGATAAATAGAGAGAGATACATATAGATAGATNGATAAATATAGAGAGTNGATAGATAAGTATCGATAGATGAGACAGATAGATNGATAAATAGNNAGATAGATAGATAGATGGGCATATTGGGAGAAGATCTGAGCGAGACTTAGATAGAGATAAGGAGAGCTAGAAATATATATATATATATAGAGAGAGAGAGACATTTGGGTGTGACTGTTGGAACTT	990
3	14.151	079 E11	00.207094.079E11	CAACCAGACAGAAGCCAAAC	GAGGCAATGATACAACACCC	159	CAACCAGACAGAAGCCAAACGGAAACTTATAAACTGTCTTTGGATTCCAAAAGTATTTACTTTCCCTTTAATATATATAAATATATATATATATATATATATATATATATATACAAAGCAGCATCACAGATACAAATACGGGTGTTGTATCATTGCCTC	3738
3	15.077	071G03	00.203094.071G03	AAGGGAAACACTATGGCACC	AGAGAGCATTTCTGACTGCG	271	AAGGGAAACACTATGGCACCCCCTACCCATATGTATAAATACAAATATACAGAGATATATATATATATATATATATATATATATATATATATATATATANATATANATATATAAGATTCTTCAGTAACACCAAGAGACATTATGATTATTGATTAAAGGGGAAGTTGTTGGGAATTCCTTCGGGCGCCCTATCACGGCTGGATGGGCTAGGAGCCAGCATTCTGTTTGGCCTCGGTTGCTTCACTTCCAGCCGCAGTCAGAAATGCTCTCT	809
3	16.3	038B06	00.201504.038B06	CCCTTATTCTACATTTATTCTGGG	ACTGCGGTCTAGTGGTGATG	355	CCCTTATTCTACATTTATTCTGGGAATTCTATCTACTGTATCTATCTGTCTATCTATCTGTCTGTCTATCTGTCTGTCTATCTCTCTATCTGTCTGTCTGTCTGTCTGCCTCTGTCTGTCTGTCTGTCTATCTATCTATCNATCTATCTATCTATCTATCTATCNATCTATCTATCNATATATCTATCTATCTATCTATCNATCTATCTATCNATCTATCTATCTATCTATCTATCTATCTATCNATCTATCTATATATCTATCAATCNATCTATCTATCTATCTATAGATATTCTATTCTATTTCCATAGATATATGTATTATCCATCCATGGTCATCACCACTAGACCGCAGT	809
3	17.131	040C04	00.223958.040C04	AGAGTATTGTGGGGAGGGAG	GATGGTCTGCTGATTTGGAC	386	AGAGTATTGTGGGGAGGGAGATAGGACAGTAGGGGTGCAATATGGCGATTGGGTATAGGACACCGGGGCCCACCAGTACCAGCCCAGTCCGACCCTGAAATAATGTGATGGGCTGGGCTACATGGCAGTTCGGATCAGCTACTTCTACTGAGTATGTTCCACAACAGAAATTCTCATGGGTACAAAGTCATCCTTTTAAAGGAGCCACAGGATGCATGGAATTAACTTATATCCCACCATACATGTTATATTATTATTATTATTATTATTATTTTTGCCATCTATATATTATCTGATCCTATTCTGTTCCTGCAGAAATCTCACCAAGATGGGTAAATAACTTCAATGAACCTCTTTTTTATCGCTGTCCAAATCAGCAGACCATC	1437
3	19.456	054B08	00.202477.054B08	TTGCTTTCCTCTGGATCAAC	TGCTTCTTTGGATGGAAGTC	389	TTGCTTTCCTCTGGATCAACTAGCAGTTAGGCAGGTTATATATAGGCATTATGGTTGAACATGATGAACATACATCTTTTTTCAACCCAACTTACTATCATACTATGTCCATTCATCCAACCAACCAGCCAACCATTCATTCAACCAACCAACCATTCAATCCGTCCATCAGTTCATCAGTCCATCCATCCATCCAACCAATCAAGCAGCCATCCAGCCAATCATTCAACCAACCAACCAGCCAGCCAACCAAGCATCCAACCAACTAANCAATCCAACCAAACATCCAACCAACTATTTAAAAACGTTCTTTGTGGCCTAATCCTACGTACAGTCAACCCATCTTCCCATCTACATCAGCTGCTATTTGACTTCCATCCAAAGAAGCA	891
3	20.589	093H08	00.201989.093H08	AGAGAGGGAAAGTGCAAAGG	TTATCCTCCTGTGGCGTAAC	381	AGAGAGGGAAAGTGCAAAGGAAAAATATTCCATATATATATATATATATATATATACCTTCTTCTAAACGGAGTGGGTGCCCGTTGGAAGGCCCTACTGGTAAATAAAGCATTAGAGAGGTTATTATATGATCCCCTTATATATTTATACATAGTTATCATGTCCNNNNNNNNNNNNNNNNNNNNNNNNNNNNNNNNNNNNNNNNNNNNNNNNNNNNNNNNNNNNNNNNNNNNNNNNNNNNNNNNNNNNNNNNNNNNNNNNNNNNNNNNNNNNNNNNNNNNNNNNNNNNNNNNNNNNNNNNNNNNNNNNNNNNNNNNNNNNNNNNNNNNNNNNNNNATAGTAAAGGTGGGGGGGTCCTATAGTTACGCCACAGGAGGATAA	1061
3	20.916	069G04	00.202348.069G04	TTAACTTGGGGTGCTACCTG	GTTGCCTTCAACCATCACTC	361	TTAACTTGGGGTGCTACCTGGGAAAGGTGGCCTGTAATTCTCAGCTTCCCCTGTTGGGTAGATACCGTGGAAGCTAAAAGCTGGGTAGTTATAGCGCACACACACACACACACACACACACACACACGCAGATAATCACAATTATGGATTGAGTACCAATTATTCCCCAGTGCTGTGATTTATCTTTGAAGTTATCTGCCAAACAGACGACACTTGGCATCTCTCTCGCTGTCAGCCTCCTAGGTGGGCACAGACATTCTGCCGCCTCAGTGCCAGCTGCCTCGGTGATCACAGGTTGCCGTAACACAAGCTGACAGCCATTTTATTGCTCAGGTCCCACCGAGTGATGGTTGAAGGCAAC	6641
3	22.302	047G04	00.201773.047G04	CTCTCTGCTCCATAGCAACC	AACTCACTACGGCTCATTGC	372	CTCTCTGCTCCATAGCAACCATACTCCATACTCATATACACTTACTGCATGCCCTTCTGCTATAGGGAAAATATAACTGAGGGTCACTCATTATTAACAATAACTTATTCAATGCTGACAATGATAATAATNATATATAATAATAATAATAATAATAGTAATGAACATTGTTTTATTACCAGTTATATCCATATTATAGCCAGAGTACAACTTGTTATTCCATGACAAATGCATAAAACCAGCAAAGGGATTAAAGGAACAATAACCACTAAAACTTGTATATTCTGTTACCGTCACGGTATATTTGTATTAAATGCTGTTCCAAATGCTGTCTCGTAATTGATTGTGCCCAGCAATGAGCCGTAGTGAGTT	911
3	22.337	119F07	00.200567.119F07	GATTTTGCATGTGTTAGGGC	TTTCTGCATGGTCTTTCCTC	336	GATTTTGCATGTGTTAGGGCTAGTTGTGGTTAGAAACCCTATCTGTTAAAGGCACAACATGTATGTATGTATGTATGTATGTATGTATGTATGTATGTATGTATGTATGTATGTATGTATGGCAAGGTGAGGCACTCACGTTGAACTCTGCTTCTTTAAGCGGTTCTTTGGACGCCCGATGGGGTTAGTGTAACGTCGTCGAATTTGTGCAGCCTTTTTGTGTAGCAACTTCCGACCTTTTTTCCGAGGCCGGCAAATCTGACATATCCACATGCCTGTGCAATGAGAATTAAAGCAGGCATTTAAGAAACACTGGGAGGAAAGACCATGCAGAAA	34
3	22.38	117D12	00.200567.117D12	ATACTGAAAGGGAGGGAAGC	ATACACACCCAACACAACCC	290	ATACTGAAAGGGAGGGAAGCAGAGCGAGGGGTGTGGGAGAGGAGTGGGTATGTGTGTGTAGCTATCGTTTGCCTGCGCGCTAGAGCTCAATATGTGCAGCTCTTTAGGATGTGTATCCAGATAACACACAGCTGCAATGGGAAACTGTCTGTCTATCTATCTATCTATCTATCTATCTATCTATCATGGGAGGCCTTTCCAAAGAACCAAGTCTAAATATGCAATCCAGTTTAGGGTGAAAAAAAAATACCCTAATAAAAGTATGACTAAGGGTTGTGTTGGGTGTGTAT	34
3	22.716	049D04	00.201086.049D04	CATCTGCACTTGTGAACACC	ACCTGCTTAGGGCTTTGAAC	362	CATCTGCACTTGTGAACACCCACCTGTACATGCCATATGAATAGAATGTGCATAGAAACATGATGCATAGTTGCATGTGGGTTCTCAGCAGAGTGCTCCTTGGTGCGATAGATAGATAGATAGATAGATAGATCGATCGATCCTGCAAGCAAGGCTACTGAGTCTATCTCAGCAGTGAGTGCTGGGACAGCAGAGCCCCTGTAGCAGGCAAGAATACCCATTCTGATTGGTTGATGTGAATATGTAACTTATGATCTAGTACGTAGTGTGTTTCCGCTGTACAACCAGGAGATGGCGTTATCCCTGTAAATGTTATCCTAGCCACAACCAGCAGATATCATTGTTCAAAGCCCTAAGCAGGT	34
3	22.935	052B10	00.201412.052B10	ACTGGGCACCTACTCCTCTC	TCTGGCATCACAAATGTCAC	322	ACTGGGCACCTACTCCTCTCCCCGAACTGTAAGTACCAGCCAGCAACATGGGTACTAGTGAGGGGCAGTTGTCTTTAATTTAGTTGGGCATTTATATGACAGTCAGTAATAAGGGGGCATTTGGGCACAGACAATAATACGTACCGGTAGGGGCATTTGGGGCTGACACTTGCATCCCATTCAGTGCCAGCATCAGGTACACTGGGCATACAAAGTAGTGCTGCTATTTAAGCTTTGAGGTATATTCTGTGAGTTATTATTATTATTATTATTATTATATAGTAGTTATGGTAATGATTATAGTGACATTTGTGATGCCAGA	601
3	23.857	036B10	00.226321.036B10	AGTGCTGCGTACATAAAGTGG	GAGGACCAAAATGCCAATC	315	AGTGCTGCGTACATAAAGTGGGCTACTACAGCTTCTGTTGCATATTCCTTACACAAACCTAAGTAAATATCTATCTGTCCATCCTATCTGTCTGTCTGTCTGTCTGTCTGTCTATCTATCTAAAATAATCCATCTATTTATTCATTATCTATCCATGTATCATATCTATCTAATTATGATGTATCGATAAATCTATCTGTGTGTCTGTCTATTTATCTATCTATATATATATATATGTAAAAAATGCTGATGCACACCAGGAAACTTTCATCAAAAAAAGATACTTCTTTTATTTAGATTGGCATTTTGGTCCTC	30
3	24.26	086G06	00.201086.086G06	TTGTTCAAAGCCCTAAGCAG	AGAACTCTGCCCATTCATTG	378	TTGTTCAAAGCCCTAAGCAGGTTGAGACTCTAGACAATTTTCTTCTTATTTANNNNNNNNNNNNNNNNNNNNNNNNNNNNNNNNNNNNNNNNNNNNNNNNNNATATATATATATATATATATATATATATATATATATATATATATATATATATAAATATATATATATATATATATATATATAGGTACTGGCAGGGTACAAACAGGTACTAGATATAGAGTATGGTAATCTAGCATCTTCAGCAGAACTACAGCTTCCACCATACCTACCTCTGTGGCATAGTCGGCCCCCTGGGATCATAGGATTCACAGTGCACACAAACAAGCCAAGGCACACATACATGCTAGGCCCCATCAGCCAATGAATGGGCAGAGTTCT	34
3	24.896	115G10	00.200289.115G10	AACCCACTCAAGACCCAATAG	GGCCAGTAATAAGGCAGTAAC	345	AACCCACTCAAGACCCAATAGAAAAGATAAATTAATTGAACTTCATAGACTGCAGCCCCATCACATTCCAGTCTCTGTTGGATGGATAAATAGATAGATAGATAGATAGATAGATAGATAGATAGATAGATAGATAGATAGATAGATAAAGAGATAGATAGATAGATGGATAGATAAAGAGATAGATAGATAAAGAGATAGATAGATAGATAGATAGATAGATAGATAGATAGATAGATAGATAGATAGATAGATAGATNGATAGATAGATAGATAGATAGATAGATNGATAGATAGATAGATAGATAGATAGATACATTTCTTGTTACTGCCTTATTACTGGCC	no close match
3	26.064	064B08	00.201541.064B08	TTGTACTGTGGTTTCCTCCC	GCTGTAATTTCCCCTGTGTG	377	TTGTACTGTGGTTTCCTCCCACACTCCAAAAACACACACAGGCATGTATATTGGCTTCTGTTAAAACTACCCACAGTGTGTGAGAGTATGTGTGTATGTAAGAGAGTGTGTGTGTGTGTGTGTGTGTGTGTGTGTGTGTGTGTGTGTGTGTGAGAGAGTGTGTGTGTGTGTGTGAGAGAGAGTGTGTGTGTGTGTGTGTGAGAGAGAGTGTGTGTGTGTGACTGGGACCCTAGATTGTATAGAAAGGATTGATAGGAAGTGATGCTGAATATGTTGCTGCTATATAAATAAAGGATAATCATATAATTCAGTCATTACCAAGTGGAGGACTGTCGCATACAGAGAGCCACCTTGTGGCACACAGGGGAAATTACAGC	30
3	26.579	058A09	00.201877.058A09	TCTCCTAACCAGAGTGCAGG	GCCCAGCTTATGTATGATGC	279	TCTCCTAACCAGAGTGCAGGCTCTATTAGCCAGGACCTGTGGTGGAAACAATTTTATTATTATAGCTATGCCGTTTAATTTAATTGTGTAATGCCTATATNTATATATATATATATATATATATATTTATATATNTATATATTGGCACCCCCAGTGAAAAAATATTTCCTAGTCATTAACATGAGTATAATGACGCATTAAGTCTAAAGATGACCATACACAATAAGAGACACTTGTTTGGGGAGGTTATCAAATACGTGCATCATACATAAGCTGGGC	30
3	27.355	100D11	00.200418.100D11	CTGCACCCTTCTACAACCTC	CCACAAATCATGTCTATCCATTG	395	CTGCACCCTTCTACAACCTCAACACAACTCTATACCTGGTGCCCTGTTCCTTCATCACTTCTGCAGAAATGTGTCTTTGTGTGTAAATAGATNGATAGATTANAAAGATAGATNGATAGATAGATAGATAGATAGATAGATAGATAGATAGATAGATNGATAGATAGATAGATAGATAGATAGATNGATAGATAGACAGATGATATAGATAGATAGATAGATAGATAGATNGATAGATAGATAGATAGATAGATAGATAGATNGATAGATAGATAGATAGATAGATAGATAGATNGATAGATAGATNGATAGATAGATAGATAGATAGATAGATAGATAGATAGATAGATNGATAGATAGATAGATAGAATTCAATGGATAGACATGATTTGTGG	30
3	27.594	042C01	00.200892.042C01	CGGGTCACTAATCCAACATC	ATTTCCGCTTTCCTGTATCC	373	CGGGTCACTAATCCAACATCACCCAAACTGATCCCTATACCTGTGCCCAGGCCTTGTAAATAAGTGTCCACTCCGTCACAGAGAAATTAAATCTTCAAATACATCTATAAGGTATATATCTCATTTAGTGAAAGTTATATATATTAGCCAAGAATAGGTTTTTTACATAATTGCCATAGTTATGCATGACTAGGTGTAATAGCAGCAGCAGCAGCAGCAGCAGCAGCAATAACATGAGCAGTTCCAAATCATGCCAAGGCCGGCCATATTAGTACACTCACCGTCGAACATTCAAACGCCGGCGATACATCCGTAGCACTGACTTCATTCAAGGTGTAGAAAGATGGCGGCGCGGATACAGGAAAGCGGAAAT	30
3	27.727	021D08	00.200713.021D08	GTTCCACAGACGCTTTGTTC	GTAAAAGGAAAGGGGACAGC	359	GTTCCACAGACGCTTTGTTCGTGTCATTTTTTTGGAGTGGAAATGTCAGAGTTGTGAAGGCAAAAATGCATACACAAATAGAGCATGCTTCAATACTTTATAGAGCTTTATATATATACATATATATATATATATATATATATATATATATATATATATATATACATACATACATACATACATACACACACACACAGTTCCTTGTGACTAGCAGAGCCCTAAGGGCACAGGAGCTTTTGACGCCCATAGTAAAGGAATCTTCTTCTCCAGGGAGGGTCACACAGCAGCTGACAAAGGAAAGTAGAGGGGAGACAAGTAACTTGCCCAGTGAGTTGCTCAGCTGTCCCCTTTCCTTTTAC	30
3	28.354	112B09	00.200093.112B09	CTTCTCTCCAGATAGCGCAG	TTTAGCAGAAACTCTTTAGACCTG	356	CTTCTCTCCAGATAGCGCAGTTTGGCTCCCCATTAGTCACTGGCTAGGCCCAGACTGGCAATCTGTGGGTTCTAGAAAATACCAGATGGGCTGCTGTCTATCTATCTATCTATCTATCNATCTATNTATCNATCTATCTATCTATCNATCTATCTATCTATCTATCTATCTATCTATCTATCTATCTATCTATCTATCTATCTATCNATCTATCTATCTATCTATCTATCTATCTATCTATCNATCTATCTATCTATCTATCTATCTATCTATCTATCTATCNATCNATCTATCNATCNATCTATTTGTCTGTCTATTTAATCTGTGTGTTACAGGTCTAAAGAGTTTCTGCTAAA	40
3	28.424	085D06	00.204045.085D06	TTCTGGGAATGTCTGAGGAG	AGGACAGGAGAGGGGTAATG	388	TTCTGGGAATGTCTGAGGAGTTTCTCTGTGATTTATGAACTGGGGCTGTATAAATAAATCATGATCAAATATCAAAACTGTCGCTTTATAAAAAGTATATATATATATATATATATATATATATATATATATATATATATATATATATATATATATATATATATATATATATATATTTCAGCTGTTTACGAGATGGTAAAATGTATTAGGCATACAATAAAGTCCAACTATGTTTAGATTCTGACAAAAGAGCTACCTGAATTACCTCATCAAACCCCCATTTTGAGCAAAACACCCCCCAGATCTCAAGGGGAACTTAAACTCTTTAAAAGTTATCTGTAAATGCATTGGCTTCAATAGCAGTATTTCATTACCCCTCTCCTGTCCT	341
3	28.893	064C10	00.201116.064C10	CCCCTAAATGTGGTAGCCTC	TTGAATGAGGGACTGGGTAG	195	CCCCTAAATGTGGTAGCCTCTTGATTAGGTGTAAGTAGACATCAAGTAGCAAATAAAAAGGAATAATTATACTGTAAATAACTGACCACTTGTATTAATAGCCATTCTATAGTAATCTTCCTCTAATCTATCTATCTATCTATCTATCTATCNATCTATCTATCNATCTATCTACCTACCCAGTCCCTCATTCAA	40
3	29.149	039H11	00.203028.039H11	ATTGCCTGGTTGCTATTCAG	ATGGGGCTTGGAAAATACTG	382	ATTGCCTGGTTGCTATTCAGGTTCCCCCCTACCCTGGTAATCCCTACAGACTGGGTAAGTGGCCTATCTGCATTTTCTATATTTTTATACTAACTTTACATTAGTACAGGGAGTGTTTATTAACTGTTATTAACTGTTAGCAAGTGTAAATACAATTAAAGTCCGTTACATTAATTAGGCACATTTGGTGTAAACTGAGGTGTATGGTGGTATGTATCGCAACTGAAAAATTTCCAAAATACACTAAACTGGATGATAGATAGATAGATAGATAGATAGATNGATAGATACATAGATAGATAGATAGATAAATTCCCTCCCTTATTGACGGGGGATACCATAATTCCCCAGTCTTTACAATACAGTATTTTCCAAGCCCCAT	143
3	29.763	075H03	00.202104.075H03	AAACTTGTTGGCTGCATCTC	TTTGTCAGCGTCAATTTCAG	398	AAACTTGTTGGCTGCATCTCTATATATTTGGGTAAGTACATTTGTAAGGGGCTTTATTTCTAGTCTCCTTGTAATAGATTGTGTGTTAGTGCTTTGTAGCCACATTAGCTAGCACCATGCTCCATGTAGATAATATATTTATGTTTATATATATATATATATATATATATATATATATATATATATACATTTTTTCTTTATTTTAACTGACATATACCAAACCATTGCTACTTTTTTATTATAGTTTGATGCTCATTGCAACACACAAGAACAAGTCAGGGAAAATCAGAATTGCCCTTAGGCTGTAGTGATTTCATGTACCAGAAGTCATACTAAATCCTATTACTTTTAATCATCATCTTCCACCTATTTTCTTATCTGAAATTGACGCTGACAAA	9026, 143
3	29.914	122F08	00.201116.122F08	TGGAGCCACACATATACAGC	AGCGTGTAAACCGATAGTGC	397	TGGAGCCACACATATACAGCAAAAGCACAGTCTGTGTAGTTGTCAGCTAGAAAGTCTCAAGTAGAGCTATAGGTACCGTCACCCCCATAGGGGTGAAAACCAAAATCTATCTATCNATCTATCTATCTATCTATCTATCNATCTATCTATCTATCNATCTATCTATCTATCTATATATCTATCTATTATGAAATCCACAGAATATCATGCCAAATAAGCTATTTTGAAAAAAATATCACCAAAATGATTACACTTAAATGCTAACATTGCCACGTTTGTTGCCTCCTGAAGATGGTCAGTTGTGCTGTCAGTAGGATATGTATCACTGGTGATTCTAATGAGAGAAGAGTGATACATTAAAAGAAAATGATTAATGAGCACTATCGGTTTACACGCT	40
3	30.067	025G03	00.200497.025G03	TTTGTACTCAGGGACATCAGC	TAGCCTTGTAGTGCTCCCAC	284	TTTGTACTCAGGGACATCAGCTTTATAAAGAATTGATCCTCATTAAGTGTCATTATCTATCTATCTGTCTATCNATCTATCTATCTATCTATCTATCTATCTATCTATCTATTTATCNATCTATCTATCTATCTCCATCTATTTATATATCTATCTANNTATCTATCTATTTATCTATCTATTTATCTACCTACCTGATATTCTCTTCCATTAAACATACAAATATATGTAGAAAGCCAGGCATACACAAAAAAATGAGGGATTGTGGGAGCACTACAAGGCTA	40
3	30.26	039H07	00.208662.039H07	TCAATTATACAAATTCCCACAGAG	AAGGTGACTGCTATTCTTGTCC	381	TCAATTATACAAATTCCCACAGAGATAGCTATAGAGACAGATTAATAGATNGATNGATAGATAGATAGATAGATAGATAGATAGATAGATAGATAGATNGACAGATAGATAGATAGATAGATNGACAGATAGATAGATAGATAGATAGATAGATNGATAGATAGATAGATAGATTGATAGATAGATAGATAGATAGATAGATAGATAGATGAATAAGTTGCAAGATATTTGCTAATAAACAGTGCATAATGACATCAGTTTTAATTAATGTTCCTTGGTGTCACATGACTGAAATGTGTGTATTACAAAAAAAATAATACTGTATATATATATATATATATATTGTCTGTTGTAAAAAAGGACAAGAATAGCAGTCACCTT	10348
3	30.529	097H01	00.200405.097H01	CCATTGTACCCAAAGTAACCC	ATAAAGAACAGGGAAGGGC	400	CCATTGTACCCAAAGTAACCCTGTATGCCATTACCCTTAACTGGAGCCTTCCTTCCNTCCTTCCTTCCTTCCTTCCTTCCTTCCTTCCTTCCTTCCTTCCTTCCTTCCNTCCCTCCTTCCTTTCTTCTTTTCCTTCCTTCCTTCCTTCCTTCCTTCCTTCCTTCCTTCCTTCCTTTCTTNCTTTCTTCCTTTCNTCCTTCCTTCCTTCCNTCCTTCCTTCCTTCCTTNCTTCCTTCCTTTCTTCCCTCCCTTATTCCTTTTTTCCTTTTTTTCCTACCTTCTCTTATCCTATCTTCCTGTCTGTTCTTGTATCTCTATATATTCTCATGTCTTTGGCCTTATACAGTATCTTGAACTTTTTTCCCCCCTTACCTCCCCATTGCCCTTCCCTGTTCTTTAT	30
3	30.557	048 E08	00.200987.048E08	CAGTTGGATAGTGCTCACATTG	CAATACTGTTCCCTCTCATGC	391	CAGTTGGATAGTGCTCACATTGTATGTATACTGTATATGTATATATGTATGTATGTATGTATGTATGTATGTATGTATGTATGTATGTATATATGTATGTATGTATGTATGTATATATGTATGTATGTATGTACAGTATGTATGTATGTATGTATGTATGTACAGTATGTATGTATGTATGTATGTATATATGTATGTATGTATGTACAGTATGTATGTATGTATATATGTATGTATGTATGTATATATGTATGTATGTATGTATGTATATATGTATGTATGTATGTACAGTATGTATGTATGTATGTATGTATGTATGTACAGTATGTATGTATGTATGTATGTACAGTATGTATGTATGTATGTATGTGCATGAGAGGGAACAGTATTG	30
3	30.608	097D06	00.200474.097D06	CATATTGATGAGGAGGGCAG	TTCTTTTGTTCCCCACTAACC	300	CATATTGATGAGGAGGGCAGGAGAGAGAGAAAGGATGGGGGATATAGGATAAAAAGAGAACACAGAATATACACAGGTTGATCATGGATGGAAAGAAAGGAAGGAAGGAAAGAAAGAAAGAAAGAAAGAAAGAGAGAAAGAAAGAAAGAAAGAAAGAAAGAAAGAAAGAAAGAAAGAAAGAAAGAAAGAAAGAAAGAAAGAAAGAAAGAAAGAAAGAAATAGAGAAAGAATAGAGAGAAATCAGGAAAATTGCACAATAAAAAGTAGCTATGGAGCTAAGGTTAGTGGGGAACAAAAGAA	30
3	30.852	114A05	00.200657.114A05	GGGATTGCTTTGTCATCAAC	AATACTGCCAACAGGTGCTC	299	GGGATTGCTTTGTCATCAACATAGATTACAAAAAAAAAAAAAAACACAGAAAATCAGTCAAGAAATAACAACTGTTCGCTAAAATAAAGCTATATGGGAAATGAAATGACTTTATTTCAAAGCTTTTTTGTTTTTTTGGATAATAGATGCGATAGATAGATAGATAGATAGATAGATAGATAGATAGATAGATAGATAGATAGATAGATAGATAGATAGATAGATAGAAAATGAGAGAAAGAACTGAGAGAAATTGAGGGAAAGAGAGAGAGAGACAGGGAGCACCTGTTGGCAGTATT	253
3	30.867	032C07	00.213077.032C07	AAAGTGGGAGTATTGGGAGG	GGGATGGTTGGATTATTTCC	172	AAAGTGGGAGTATTGGGAGGCTAGCTATAACTTTAAATGCATATATGTAGTGTTTTGTAGTAGTAGTAGTAGTAGTAGTAGTAGTAGTAGTAGTAGTAGTAGTAGTAGTAGTGTTTTAAATATGTTGCCTTGACATCTTTCCTGTGTAGCTTGGAAATAATCCAACCATCCC	40
3	30.943	070F02	00.202867.070F02	TGGCCTTTCAATTCTATTTTATTC	TGTAAGCAAAGCTCCAATCC	216	TGGCCTTTCAATTCTATTTTATTCTGTATTCCTTGCTTGTAAAAATGACTGTAAGACCCTATCTCATATAATGTAAAATGCAGTGGCACTATATATATATATATATATATATATATATATATATATATATATATATATATATATAAATGATGATGATGAGACTGGGTTTGTCATTGAACTATAGAATAGAAGAGAGGGATTGGAGCTTTGCTTACA	no close match
3	30.996	025F02	00.201494.025F02	TGTGTGCTATTGACGTTTGG	TGCTGCGTATCCTTGTAGTG	283	TGTGTGCTATTGACGTTTGGCATTGCTGTGGGATACTTTCATTAATGATAAGATCACTCTGCGCATGCTCTGTAAATAGCCTCATAGTATAATACAGTGTTGGGCAATGTTTCCTGCTGCACCTTAAGCACATTAGTAGTGTTACTACAGCAGCTTACTGCCTCACCCACAGTGTTACCCCAATGCTATCCCTTCTAACTCTTGCACCTAAGGATGTATGTATGTATGTATGTATGTATGTATGAATAACTGTATTTCTAAAGCACTACAAGGATACGCAGCA	40
3	31.109	115G04	00.200266.115G04	ATTGTAGTGGGATTCAGGGG	AAACAAGAAAAGCAAAAGGC	386	ATTGTAGTGGGATTCAGGGGTGGACAAATTTTTGCTGATCTATCTATCTATCTATCTATCTATCTATCTATCTATCTATCTATCTATCTATCTATCTATCTATCTACTGTATCTATCTATCTATCTNTCTATCTATCTATCTATCTATCTATCTATCTATCTATCTATCTATCTATCTATCTATCTATCTATCTATCTATCTATCTATCTATCTATCTATCTACTGTATCTATCTATCTATCTATCTATCTATCTATCTATCTATCTATCTATCTATCTATCTATCTATCTATCTATCTATCTATCTATCTATCTATCTATCTATCTATCTATCTATCTATCTATCTATCTTGGTTTCTTAATGAGGCCTTTTGCTTTTCTTGTTT	143
3	31.23	072 E04	00.202215.072E04	CAGGAGAGCCACTGAAATTG	TCTTTTGGTTTGTCCCTGAG	364	CAGGAGAGCCACTGAAATTGACAAAAATGATTAGGTGGTAAAAATAAAACATTTACTTAAGAGGCTGGTGGTCTTTCCATTGTATCCAGTACTGTGTACCGTCAGCGGACAGTGTTCAAGCTCATTAATATAAAGCAGTATAATGCTACGGAAAAAGTCACTGCCAAAATACTGAGGTAGGTAGTCCTCCACTCTGCACCTATATATATATATATATATATATATATATATATATTTATATATATATAGCAAGACAATGAGCCACACACACAGGGACTTTGTTAGAAAACAAAAAAATATTTAATGAAAAAGATCCAACGTTTTGAGCACCAACTGTGCTCTTCCTCAGGGACAAACCAAAAGA	40
3	31.354	020C12	00.200439.020C12	GTGCCTTCTGTCTGTCCATC	GTGCCATCACCCTAAATCTG	256	GTGCCTTCTGTCTGTCCATCTATCTAACTATATCTCTGCACAGAATTTCTGTTATTGTGTACATTCTCTTATTGTCTCTATTATCTCTATCTGTCTATCTTATCTATCTATCTATCNATCTATCTATCTATGATTAAGGACAATGGCACATGATAAGATTGCCTACCTTAGCATTTTCCCCACAATTAATCTAGATAATAACAAGTAATAGGGATTTTTGTGGTGATGTTAATCACCAGATTTAGGGTGATGGCAC	53
3	31.502	090C05	00.201494.090C05	AGAAATGAGCAATAAGGGGC	ACAAAGAAGGGCACACAAAC	383	AGAAATGAGCAATAAGGGGCGGACTCTTGTACTTGTTTCCCCCGGGATTAAATATGACCCCTACATACAGGGGGCGTTAAAGGAAAACTATACCCCCAGAATGATAGTTTATATCATATTAAGTTGCTATTAAAGAATCTTACCAATATATATATATATATATATATATATATATATATATATATATATATCTGTAAATAATTCCTCTTTACATCCTTTCCCTTGAGCCACCATTTAGTGATGGGCTGTGTGCTCCCTCAGAGATCACCTGACAGAAAATAATGCAGCTCTAACTGTAACAGGAAGTAGTGTGGGAGCAAATGATGGAACTTTGTCCATTAATTGGTTGATGTGACCTAACATGTTTGTGTGCCCTTCTTTGT	40
3	31.515	095A09	00.202215.095A09	CTGCTATTTGGCACTGAATG	CTGAAGTTTGACCAGGAAGG	386	CTGCTATTTGGCACTGAATGTCTCTCATCTTTACATTATATCAAAATCTAAAAAAACAGACCTGAAAGTACAGGTCCCGAATAAATACACATCATGCTAAGATTTTTCATTAGTCAGATTCCTACAGGGCTTTCTAAACTCTTTGGGCCACCAGCAGTCACAGGGACTCATTGCCTTATTGTTTTATATATTGTTATATATATTGTTTTATACAGTATATATATATATATATATATATATATATATATATATAAAATCTAGATGTACATATAGGTTTCACTCTGTGTACAGCATTTCATCAAGCAGGCTCCTGGGTACAGTTGCCAGAGCACCTAGGTGTATACTGGCTGGGCTAGGTTTGAATTGCCTTCCTGGTCAAACTTCAG	40
3	31.571	047F11	00.201759.047F11	GTGTCTAGGTGGCTTGATGG	CTTCCATAGCAGTACCTGGC	318	GTGTCTAGGTGGCTTGATGGGATTTCTACTTAAAATGAAACATAGAATTCCAAAGTTAGTCTTCAGTATCCCCCTCTTAACAATGTGTTTCTCTACATGCAACTGTTTTTGTTTTAGACTTTTATCTATCTATCNATCTATCTATCTATCTATCTATCNATCTATCTATCTATCTATCNATCTATCTATCTATCTATCTATCTATCTATCTATCTAATCTGTCTGTCTATCNATCTATCTATCNATCTATCTAATCTGTCTGTCTATCTATTCATCTATTTGTATTTGATATTGATTAGCCAGGTACTGCTATGGAAG	53
3	31.652	112C04	00.200046.112C04	GTAAATTGAAAGGGTGCCTG	TAATATGCGGTGGAAAGTGG	265	GTAAATTGAAAGGGTGCCTGAACTATCTACAGTATCTATCTATCTATCTATCTATCTATCTATCTATCTATCTATTCGANCCATCNATCTATCTATCTATCTATCTATCNATCTATCTATCTATGTATCTGTATATCTATCCATNTATCTATCTATNTATCTATTTAAAACTTTAACACACTGAGCTGCTTTTCCCTTGACATTTGTACAGAATGTATTAATTCTATTTAAGAACAGCATGAAAGCCACTTTCCACCGCATATTA	40
3	31.702	044 E08	00.201387.044E08	GAGGTGGATTGTCTGTTTGG	AACGTGTGCCTCTTTCTGAC	387	GAGGTGGATTGTCTGTTTGGCTGCATGAAATTTACAGTATGCTGCTTTGATGTGATACCTCTAGAACAACCAGGTATTAGTGATACAGATATGAATGTACAGGCAATTGGAAAGCTAGGGCAGGTACAACCAATCAGATCAAAGTTGGGCAAGCAGGAACTATAACTCTATCCTTATGACTTGACATAGATAGATAGATNGATAGATAGATAGATCACATTGAAGCTAAATATTGAAGTTGTTATTGTATTATCTACCTTGTGCAATGGAGGAAATTTGCTTGGTCCTTCCTTTCCAAGTTACAGTCTGTCCTTCCTGATTTTTGTTTAATGCCACTAATTTCACTTGGTACAATTGCCCAGGCACTGTCAGAAAGAGGCACACGTT	363
3	31.782	087C10	00.201143.087C10	TCTCCTGTTTCTTGAGCAGC	TCATTACCCGAGAAGGAAAG	334	TCTCCTGTTTCTTGAGCAGCAAGCTATTAACTACTTCTTTTCTCACACAGTATCTCTAATATCGAAACCACACAGTACATCTAATCCATGCAGTACTGGGATGCTAATATTTTGCATGTGGCACAATTTATATATATATATATATATATATATATATATATATATATATATATATATATGTATTATAATCATTAAGCTATGCTTTATGGATAATATTGAAGCATGGGTCTACATAATATTTTAGGCCTTAACATTTATAAAACTAATAAGATACTCTGTGTTCCTGCAATTAGTACGTGTTTATTCTATGCCTACTTTCCTTCTCGGGTAATGA	53
3	31.831	027B04	00.201387.027B04	GAAAGCGACCACTTACCATTAG	GGAGCAAGGTAGCAACTGAC	311	GAAAGCGACCACTTACCATTAGTGATAATACATTTCTGAGGTATTAGATAGTAGTCTTATGCCATAATCAGATGATAGCTGGATCAATAGAGATAGATAGATAGATAGATAGATAGATAGATNGATAGATAGATAGATAGATAGATAGATNGATAGATAGATAGATAGATNGATAGATAAGATNGATAGGTAGATNGATAGATAGATAGATAGATNGATAGATAGATAGATAAATNGATAGATAGATAGATAAATAGATAGATAGATCATCATTACACAGACATAAAAACAGTCAGTTGCTACCTTGCTCC	363
3	32	045 E05	00.201387.045E05	GCCTAATGCTCTGTGGAACC	ACCCTATCAAGCTGGGAGTC	348	GCCTAATGCTCTGTGGAACCTATAAACGAATGTATCTTCAGTATGTTGGATGATATGTGCACAAATTGGTTCACAATAACACCTACTTTATAATTCCTGGAATCATTTGAGATAGATAGATAGATAGATNGATAGATAGATAGATAGATAGATAGATACATGCTTATTTGTATATTATTGGTTTTTATGTGCTGTATTTTTAATCTTTAAACAAGGACTTTTTGATAGTGATAGTGAGAGTTTGGATGGACTAGTCCTTCTGTTGCATTCTGTTGTTATTATTATACTGTAGTTATATTATTATTTGTCCTTTACTTTTTCTGGTTAGGACTCCCAGCTTGATAGGGT	363
3	32.015	020B12	00.200405.020B12	TCACAAAATGCAATGAGGTC	TGAAACACAAAGACCCTTGG	395	TCACAAAATGCAATGAGGTCAATGGTGTTTTTTTTCAGTGATTTTCCATACTATACACTTATTTTTGTGGCCATTGGAGTCTACTGGTGTTTTTTTTTGTGTGAAACCTGGACAAATATTTTGCTCATCACTATTTATATTCCACGGCTTTTTTATAATCAAATATAAATGTGTGCGTGCGTGTATGTATGTATGTATGTATGTATGTATGTATGTATGTATGTATATATATATATATATATATATATATATATATATATATATATATATAAATAAAACAGTCCACACGACAGCACCACACTCCAAAATCCGCTGCTCTGCAGCTGCCCCTGTGCACGGAATATCATATAAATATCAAAAATAAAACAGCCAGCACCAAGGGTCTTTGTGTTTCA	463
3	32.206	113G08	00.200293.113G08	TTTTCAGCCAAAAGTTGTCC	TGTAGCCTTTCCTTCCATTG	289	TTTTCAGCCAAAAGTTGTCCCGGAATTATACAACCTTTATAAAAGTATTTTATAAGTATAACTATATTTTATAAGTGTAAGTCCTTCTCTCTCTCCCTCCCTCTCTGTAAGTGTATCTATCTATCTATCTATCTATCTATCTATCTATCTATCTATCCATCCAGCCATTATTACAGCAGTAACAGACTTATTGGGTAGCAGATTTGTATGTTCTCAATGGGAGAACCTGCCCCAAAGAGCATACACTTCAGACCCATAGCTTCAATGAGCAATGGAAGGAAAGGCTACA	32
3	32.283	112A05	00.200046.112A05	AAAAGAGGGCAAGGTAGGTG	TTTTGGATAGGTTAGTGTGCC	310	AAAAGAGGGCAAGGTAGGTGCTTTTTATCTATCTTAATTGGTCCTTCTGTCTGCCCCTGTCTATATATATCTGTCCATCTGCAAATATCTATCTATCNATCTATCTTATATGTCTATCTATCTATCTATCTATCTATCTANCCATCTATCTATCNATCTGTCTTTCTATNTNTCTATGTCTATCTATCTATCTATCTATCTATCTATCTATCTATCTATCTGTCTANCTTGTCTATCTATCTGTCTTTCTACCTATATGCCTACATGTCTGTCTGTCTGTCTATTTATTGGCACACTAACCTATCCAAAA	40
3	32.289	112D11	00.200046.112D11	CATTTTCTTTAGCTTGGGG	CCTGGTTGCATGGGTAG	400	CATTTTCTTTAGCTTGGGGGTATTAACCCTACCTGATAAAAGGGCTCATGTACAAATTATCCCTAAATGGGTAATATCTATCTATCTATCTATCTATCTACCTACCTATCCAGCTATCNATCTATCTATCTATCTATCTATCTATCTATCTATCTATCTACCTACCTATCCAGCTATCNATCTATCTATCTATCTATCTATCTATCTATCTATCTATCTATCNATCTATCTATCNATCTATCTATCTATCTATCTATCTATCTATCNATCNATCTNCCTATCTATCNNTCTATCTATCTATCTATCTATCTATCTATCTAATTTTTTTACATTGAATCTCTCAGGGTTTGAATTTCAACTACTATCTGGTTGCTAAGGCTTTACTACCCATGCAACCAGG	40
3	32.438	107 E10	00.200270.107E10	TTCTCAGCCACCTTTACCAG	CGGCCATTACCAACAATTAG	332	TTCTCAGCCACCTTTACCAGACAGATNGATAGATAGAGAGATAGANAGATAGATAGATAGATAGAGAGATAGATAGATAGATAGATATTAAACTGAGATAACATTTTCTATGGGATTTTATGCTTTAAAATGTGTAATGTAGGCATGTAATTGTAAAGATAGCCACAATTATGGCAACGGAGTCTGCAGCTCACTGGTCTTTTCATGCATGGACCAAAATGACAGCCTGTCTGCTACCAGGTTGTAGACACATCTGTAGAAAATTTGAACAGGCATGGACTATATTGGGCTGGCAAAGGCCCCTACTGTAATCTAATTGTTGGTAATGGCCG	42
3	32.616	022F03	00.200558.022F03	CAAAATGCTCACTATTGCCC	CCAGTGCTCTACATTGCCTG	184	CAAAATGCTCACTATTGCCCCCCACAGGCAGGTGATAATGACTTCACATTGTTGTTGCCCTTGCAGGCAAAATGCTGCGGGAGAGCTATGTGTTGAAGATAGTTTCTGTGTAAACATCACTGGTACAACACTGGTATACATACATACATACATACATACATAATCAGGCAATGTAGAGCACTGG	463
3	32.622	069C03	00.202272.069C03	TCTGTGTGATTTGCCTTCAG	CATGGGGCATTAAACCATAG	343	TCTGTGTGATTTGCCTTCAGGGGATATATGATAGAAATTATATATGTTTAACCCTTACATATGTATATATATATATATATATATATATATGTTTANACCCTNTACATATATATATATATATATATATATATATATATATATATATATATATATATATATATAAAGACAGCTCCTATAATAAGATTCCAGCATTTTATTAAGCATCTGAATAAAATGATACAGGGGGTTATGTAATTAAATGCACAGGAGCAGTAGCTCAGAGCAACCAATCAGCAGGCAGCATTTACTGGTCACCTGTTTAAAAGCAGAAATCTTATTGGTTGCTATGGTTTAATGCCCCATG	341
3	33.106	030F10	00.201437.030F10	GTTCTTTGTTTGCAGAAGCC	AAGCAACTGATAATTGAGCTGTC	356	GTTCTTTGTTTGCAGAAGCCAGATAGATAGGTAGATAGATAGATAGATAAATGGATAGATNGATAGATAGATAGATNGATAGATAGATAGATAGATAGATAGATAGATAGATAGATAGATAGATAGATAGATNGATAGATAGGTAGATAGATAGATATATNGATAGATNGATAGATAGATAGATAGATAGATAGATGGATAGATNGATTANATAGATAGATAGATAGATAGATAGATAGATAGATAGATAGATCTGTTCTTCTACTTATTATCATGTACTGCACTTAAGGTAACTGACAGCTCAATTATCAGTTGCTT	30
3	33.293	104F10	00.200226.104F10	AGGGAGATATAGATGGAGGGAG	GCTGATTGGTTGATATTGGC	356	AGGGAGATATAGATGGAGGGAGGTAGATTATAGAAATTGATTGATGGGTACATAGATAGATGTATAGAAAGATAGACAGATAGATACATAGATAGACAGATAGAAAGATAGACAGATAGAGACATACATAGACGTATAGAAAGATAGACAGACAGACAGACNGTATAGACAGACAGACAGACAGACNGTATAGACAGACAGACAGACNGTATAGACAGACAGACAGACGTATAGGCAGGTAGATAGATAGATAGATAGGTAGACATACAGACAGACAGACAGATAGAGAGATAGAGAGATAGACAGAAGGATAGATTAAACGGCAAAACTGCAGTTGCCAATATCAACCAATCAGC	143
3	33.675	116B02	00.200266.116B02	AACTTAGCCGAGAGAAGGG	CGCGTTAGGAGATTAGGATG	374	AACTTAGCCGAGAGAAGGGTTTATAACCTAGTGTTGAACTTAGGCTAGATAATGTACACATGTATGTATATGAGAGAGAGAGAATGAGAGAAAGAGAGGGAGATGATGATAGATAGATNGATAGATAGATAGATAGATAGATANATAGATAGATAGATAGATAGATACAGTATATNGAAAGATAGATAAATACATAAATAGATAGATAGATANATAAATAGATAAATAGATAGATAGATGGATAGATAAATAGCAAAGATTTTCAGTGGAATAAAAACAACAACATTTATTGGCTCAAATTAACAACAACATAAATTATATGAAAAGCATACTATACCAAACAATGACCAGGTGCATCCTAATCTCCTAACGCG	143
3	38.908	043B06	00.201101.043B06	ACAGTTTGGACCTTCTGAGC	TTTAATGCAGCTATGGTGCC	270	ACAGTTTGGACCTTCTGAGCAAAAAAAAGGTGGGGGGGGAGGCACTGGTACCATAGTGGTATTATTATTATTATTATTATTATTAACATTTATTTATAAAGTATTAGAAAAAAAATGCTTTTCTGAAGGTGCAGAATAATTAGATTTATGAGCAGAGTGGAATACTAAGTTATACCCATATCGTGTTGACCCAGTTGACTTTCAGAATCGCCTCAGCAATTGGCAGGTCATAGCGAGGGAAACGGGCCTTGGCACCATAGCTGCATTAAA	847
3	40.273	085F02	00.204143.085F02	CTGGTGACATCTTTTGGTGAC	TCAAGTCCCTATGTGTGCAG	392	CTGGTGACATCTTTTGGTGACATTGAAAAGCACATGATTTTTTATATTTATTGTGCAAATTCCGATTACTATTTCGTACAGTATTTAACAATTAAATATGTTGCACTAGACTAAGGTTTACTGAGTGAATCTGACTGGATTATTAAATAATTGCATTGTGATGTAGTATTTAAAATTTGGTGAAACACTGTTGCACTATCCATTAGAAAGGTCCTAGTTAGACCGGTGTCCCGGTCTGATAATAATTTATATATATATATATATATATATATATATATATATATATATATAGTATACAGGGAGGAGCACACCCTATAAAAGTCCAAATGCCCTTGGTGCAGGTCAAAAAACACAAATATAATAGAAAGAGTGCTGCACACATAGGGACTTGA	786
3	40.655	061A06	00.201361.061A06	GGTGCTTGATTCTCTGAAGG	ACCTCCATTCTACCCCTCTG	223	GGTGCTTGATTCTCTGAAGGGTGTGCTCCATTTGTTCTTGTATANATATATNTATATATATATATATATATATATATATATATATATATATATATATATATATATCCCCTCCCTGGCTGCTATTATGGGCCTGTCTCAGTTAGGGACACAACTTATAACAAAGTAATATTGGGCATGCAGCGCAAAATAAGAATATCCCTAGGCAGAGGGGTAGAATGGAGGT	341
3	41.052	077F05	00.205189.077F05	ATAAGTCGGAACCGGAGAAC	AATGCTGAAAGATGGAGCG	291	ATAAGTCGGAACCGGAGAACAGAAAGGCATAAACACTTAATCTGGGTAGTGGAAAAGCCCGACTAAATACTCCTGATCCCTGCATTAGTGTCGGTAGGCGAGAGGGTTTCCCATGGGTCCGCTCACTGCCGTATCTGCCAGAACCCTGGGTCTATAGAGACAGATCTCAGGCTGTGGGAGATCTGTACATATATATATATATATATATATATATATGCATATATATATNTATATACATATATATATGCTCCTGAAGGCGGCCATGTCTCCTCCGCTCCATCTTTCAGCATT	341
3	42.185	020D12	00.200474.020D12	TACCCCAAGTGCCTTATCTG	GCAGGTATTGTCTTTGTGCC	374	TACCCCAAGTGCCTTATCTGCAACCCAACCACTTAGGGCAGGGACCTCCTTCCTACTGTGTCTCATACCACATGGCACTTACTCCCTGTGTATTTATACTTATTTATTGTATTTATTATATCACTTGTCCTCCCTGTGTGTAATTTTGTATTCTGTAAGATTGTACAGCGCTGCGTACCCTTGTGGCGCCTTATAAATAAAGTTATACATACATACATACATACATACATACAATCTGCAATCCATTGCTGTTGTTGCAAACCAAAAGCGACATCAGCAGACATTTTTTTTTTTTTAAGTTTAAAAAAATGTTTAAAGTAGTAAAAAATAAATAATACAGATAATAAAAGATAAGGCACAAAGACAATACCTGC	30
3	42.602	017G05	00.200840.017G05	CAAGGAGTCAAGGCTCAAAG	CACAAGAGGATGGAAGTCCC	365	CAAGGAGTCAAGGCTCAAAGCATTAGTATGGTATAATATGCATTATATTTGGTTAAAAAATGTTAATACCAAGGAAATGGCCTAAATCAAGGTCCTCTTCCAGGGTACAATATTTTAAAGGTCCAGAGCCTCAGCCAAAAACAGTAACAGGCAAAACTCATCTACAGGTTCAAGAAGTTCATACCAAGGAAAAGGCCTAAATCAACATCCTCTGCCAGGGTTTGNNNNNNNNNNNNNNNNNNNNNNNNNNNNNNNNNNNNNNNNNNNNNNNNNNATTTTAAAGTGATTATCTGATAGATAGATAGATAGATAGATAGATAGATAGATTGTAAGCTCTACAGGGTGGGGACTTCCATCCTCTTGTG	597
3	42.786	090A09	00.201467.090A09	AATGGCAAGAATGCTGTGAG	TTGGAAAGAAATGTTCCCTG	299	AATGGCAAGAATGCTGTGAGGGCTGGTTTCCGTGATACCTGGCATTTTCCAACGGCCGCCTAGTGGCAGAATCTGTTACTACATTTCCATAGGGGTTTGTTTAAATATATAAAGACAAATACAAAGAAAAAAAAGAAAAGAAAAATCAGTGAAAAAATCTCATATACTATATATNTATATATATATATATATATATACATATATATATATATATANATATATAGTATATCATTACATAGCCTGCATTTGTGCACATGCTTAGAAGGAATTACAACACTACAGGGAACATTTCTTTCCAA	766
3	43.076	057A11	00.201307.057A11	AGCATCATCATAGAAACGGC	ATACACTTTCGAGGCCACAG	394	AGCATCATCATAGAAACGGCTGAGCTGCCTTTGCAACCAAAAGGCATCAATGTCCCGGGGATGAAGATCTTTCTTTTTGGAACTCATCAATTCTCCGGAAGATGCAAGCTGAGCCATATAAATAGGAAAAAATATATATATATATATNTATATATATATATATATATATATATATATATATATATATATATATATATATATATATATATATATATATATATGAGAGACAGAGTGAGAAAATACTTACATTAGCAGACAGAGTACAACGCACAACAGCTTCATCACCGTCCATATCATCATCAGATGCCTCATCTCGCACCTCTCCATATATATCCTCATCTCCTTCCTAATGGGAAAAAATGTATATTTTGCAACTGTGGCCTCGAAAGTGTAT	30
3	43.604	111C06	00.200182.111C06	CTGGACACAACACAATGGG	CTCTAGCTCTTCTCCCCAGC	283	CTGGACACAACACAATGGGTATGCTTTTTGTTTGTTTGTTTGTTTGTTTGTTTTACAATCCACCTTTGTTTTTCAGGTCTGTTGTCTAAAATACTATTTTCATCACAGTTTGAAATAGAGCACTACATTAAATGAGGCAAACTGTTTCACTCTGCAATTAAAAAAGGAAACAGATTACAGAGCAACATCAGAAAAAAAATTCATGTGCATTAACCTCCAGTGTAAAATTGTGTTCATTTGTATCTAAAAGTGCATCCAGTCTGGCTGGGGAGAAGAGCTAGAG	65
3	43.922	047D10	00.201870.047D10	AAACAACATCTCAGGAAACCC	GGTTGGTGTGTCAGGAAGAC	133	AAACAACATCTCAGGAAACCCTTTTAACACCATACATTTCCCATCCTAATTCTAAGGTGTCATTATTATTATTATTATTATTATTAATAATAATGCCTGAATCATTTTGTGCAGTCTTCCTGACACACCAACC	597
3	44.153	023B12	00.201101.023B12	CATACTAGGCCCCAACACAG	AGGAACACCCATGAACTTTG	213	CATACTAGGCCCCAACACAGAACTTGATATTCAGGGCTTACTAGATAGANGGATAGATAGATAGATAGATAGATACTGTAGCTTTAAATATACACAGTGAGAATAGGAGAACATAGAAGGACAATTAAGGAAACAAAATAAAATTATTTCACATTATAAAACTGTTCCTTTTATATAAATATTACCATTACACCAAAGTTCATGGGTGTTCCT	847
3	44.528	064C06	00.201101.064C06	AAATGGGTGGGTTAATAGGC	ACGGGTTCCCAGTAAATCAG	355	AAATGGGTGGGTTAATAGGCAGGGCAAAGGCAGCATTGCTAATAAGGGGTAATGGGCAGCGGAACTAAAACTCCTAGGGTGTGCAAAACTGTAATACAATCAAACTGATATGTACAAAGTGGCTAAGCAGCTTTTCATGAAGTCAGTACATTCTTCATGCTGTACTTTATAACATAATAAGCAAGTAACAATATTATTACTCTTGTTTTATAACTCATAATGAGCACATTGTGTATATATACAGTATATATATATATAAATATATATATATATATATATATATATATATATATAAAACCCTGCATAGTATATTAAATTACCATTCTCGCTAATAACTGATTTACTGGGAACCCGT	847
3	45.205	005C02	00.200011.005C02	CCCTCTGACCTCGTTTCTC	TATAACTGCAACTCTGGGGC	275	CCCTCTGACCTCGTTTCTCAATTTATACATTACATTTTTATAACTATTTTGTTTTTGTCTGTCCTACAGTTATTGTACAGTACTATGGAATATGCAGGAGATTTATGAATAGACTATCTATCNATCTATCTATCTATCTATCTATCTATCTATCTATCTATCTATCAATCTATCNATCTATCTATCTATCTATGTATCTAAAAGTGTTTAATTATACTAGAGTTACAAGGAATCAGAAAAAATTACATGAAATTTGCCCCAGAGTTGCAGTTATA	93
3	45.85	075B04	00.201934.075B04	ACTTTTGAAGGAACGTGCTG	CTAAGCTGCATGATTTTGCC	354	ACTTTTGAAGGAACGTGCTGAACAGGACAAGAAGCTCCAGACATTAGAGGAAGAGTTCAAAAAGACAGAAGTAAAACTGATTACTGCTTTGAGAGAGAAGACATCACTTTCTGCTACCATAGCATCTCTGGAACGACACATTGCTGATTTAGACAAAGCAAACGAGCTCTTAAAGACAAAGGTAAGCATCTGCTTCTTAGGGTGCTGTGTAGACATGTTAAAGGATACAACTTAAAGTACTGTGTGTTATATATATATATATATATATATATATATATATATATATATATATATATATATATATATATATTAGCTGTTTTCCTTAAAAGTCTATGGCAAAATCATGCAGCTTAG	177
3	46.385	098 E08	00.200602.098E08	AGTACAACAGCCTTCCATGC	CTTACCTTCCAGTTTGTGCC	361	AGTACAACAGCCTTCCATGCAATTTATATTTAAGCCAGTGGTGTTAAGGCTGCAATAATTAATAATTTTCGCTAATGAACTGTTACAGACTGGAATACATATGTATGTATGTATGTATGTATGTATGTATAACTTTATTTATAAAGCGCCACAAGGGTACGCAGCGCTGTACAATCTTACAATATACAAAATTACTCATAGGGNNNNNNNNNNNNNNNNNNNNNNNNNNNNNNNNNNNNNNNNNNNNNNNNNNGGGAGTAAGTGCCATGTGGTATGAGAGACAGTAGGAAGGAGGTCACTGCCCCGTAGAGCTTACAATCTAAGTGGTTGGGTAACATACAGGCACAAACTGGAAGGTAAG	no close match
3	46.619	073D01	00.202363.073D01	GCAGTCAGAACCACCACTTC	AACCCTAAAGCTATTTGCCC	210	GCAGTCAGAACCACCACTTCAGGGACTCACAAAGAATAGACATTGCTCTTTATAGCAATTATATACATATATATATATATATATATATATATATATATATATATATATAAAAATAACTTTAGAATCACTAAAACTGTGTCTAAAATATAATGTACGTAACAGAACCACACTAGAGTTAATCAGTACTGTTGGGCAAATAGCTTTAGGGTT	988
3	46.984	065B01	00.213813.065B01	GCAGCATACCACAAAATTCC	TCTGCCTTTTACTCCCACAC	371	GCAGCATACCACAAAATTCCTGATCATATGTTATTACAGTCAAATATAATCATTATATATATATATATATATATATATATATATATATATATATATATATATATAGTAGAGTGTAAGTTAAATCATTGGTAGAGAAAAGTTTTAATTCAAAGGAAAACTATTTCCCCATAATTAATACCTAACCAACAGTTTATATCATAATTAGTGGCCTATTAAAGTATCTTACCAAAATGGAACATATATATCAGTGAATATTGCCCTTTTATATCTTTTCCCTTGAGTGATGGGCTGTGTGCTCCCTCAGAGATCAGCTGACAGGAAATAATGCAGCTCTGACTGTAACAGGAAGTAGTGTGGGAGTAAAAGGCAGA	988
3	47.101	117F06	00.200602.117F06	AGTACAACAGCCTTCCATGC	CTTACCTTCCAGTTTGTGCC	361	AGTACAACAGCCTTCCATGCAATTTATATTTAAGCCAGTGGTGTTAAGGCTGCAATAATTAATAATTTTCGCTAATGAACTGTTACAGACTGGAATACATATGTATGTATGTATGTATGTATGTATGTATAACTTTATTTATAAAGCGCCACAAGGGTACGCAGCGCTGTACAATCTTACAATATACAAAATTACTCATAGGGNNNNNNNNNNNNNNNNNNNNNNNNNNNNNNNNNNNNNNNNNNNNNNNNNNGGGAGTAAGTGCCATGTGGTATGAGAGACAGTAGGAAGGAGGTCACTGCCCCGTAGAGCTTACAATCTAAGTGGTTGGGTAACATACAGGCACAAACTGGAAGGTAAG	mult close matches
3	47.186	017G07	00.200369.017G07	CAATGATCCCAATGTTAGCC	ATTTCCGATCTGCTATGCTG	252	CAATGATCCCAATGTTAGCCTATGGCAAGGCGTATGTGCAACCCCAATGTGCAAAAATGGTCTTTGTGTCTGCAGAAAATATATAGATAGATNGATAGATAGATAGATAGATAGATAGNNNNNNNNNNNNNNNNNNNNNNNNNNNNNNNNNNNNNNNNNNNNNNNNNNNNNNNNGAGACAACACACACACACATACTATTAATATGACTTTAACCACAGGACTGAAATGAAACAGCATAGCAGATCGGAAAT	397
3	47.213	119A02	00.200461.119A02	AGTAGGGTGACAAATGAGCG	GGACATGAGTCTTCCAGCAC	399	AGTAGGGTGACAAATGAGCGGGGGAGTGGGAGATGGCTAAATAGAACCGGCTTCCATGTATTACTACAGTTACACACTATTAATGTCTGAATGTACTTCTTATCTATGTTTTACTTGCTTGATACCTCACAATTCAATAAGTAGATAGATAGATAGATAGATAGATAGATAGATAGAATANAGAGATANANAGATNTATAGATNGATAGATNGATAGATAGATAGATAGATAGATATGCCTCTCTCTCTTTCAATGTGGTTTTGCCTCTATATGGCACCACTACATACTGAAGGTGTAAGACATAAGAAGAGCTTGGACATTTCCTGGCATACCCCCCCTAGCTTGCTCAGCTCATCATTTAGGACACACAAGCCAGAAGTGCTGGAAGACTCATGTCC	231
3	47.467	020H10	00.200602.020H10	GGTTTTCCAACAGGGTTATG	AAACACCTCTCACACCAAGG	262	GGTTTTCCAACAGGGTTATGTATCAGTGACAAAAGGCTTGTCTTACACTTATACACACATTCACTCTTACACACACATACATTTTTAATACTTGAAATGAACACATACATACATACATACATACATATACTTTGTATTATATTGGTAAGCTGTCAATATTGTTTTTGACTGGCTAAACAAATGGTAATTTGTATGTAGCTTCTATAACTTATTTCCAGACATTAAATATACTTTAAATATCCCCTTGGTGTGAGAGGTGTTT	568
3	47.53	053B03	00.201094.053B03	AATTCGCTATACATCGGCAC	TTTTCTTGTAATTTGGCCCC	300	AATTCGCTATACATCGGCACATAAAAAAATGGCGTTAATTTTTTACATGTTTTTTCTTAGAGAGACAAATCTGGTGTCGGGACAGCGTAAAATAATAATAATAATAATAATAATAATATTCACCATTTATTTCACACAGCTTTTTACAACATTTTTTAGGCAAATTTCGCTTTACACAGCATAATAAATAGGCCCCATTATCAGGCGTGATTAATGGTTCCCAATAGGTATGACCACCCAGGGTCCTGCACATGGTAGGGGCCATGCAGAGCAGCTTTTTGGGGCCAAATTACAAGAAAA	278
3	48.075	079F07	00.207305.079F07	ATTTCATTTAGACCCTCGGC	TTGTGCCATATTGTTTTAATCC	254	ATTTCATTTAGACCCTCGGCAGCCAAAGGGTTCGAATTTAAAATGTAAAACTTGATGTAATGTGCTGTGTTTGACCAATAGGTGGTGCTGTTAGGCTGTTACGGGGTGAGCTCATTACACTAAGAAAGATAGCATGGGGATTATATACACTGGTGCTCATATATATATATATATATATATATACATTCCCCCTCCTGTTACTGTAAAACTGAGCCACTTAATATTATTTTTAGGATTAAAACAATATGGCACAA	10047
3	48.136	046 E03	00.201574.046E03	ATGCCTTCACTAGCTTGCAG	GTCAAATGGCAGCTCAAATC	369	ATGCCTTCACTAGCTTGCAGCTTCCTTAAGCGTATACAACATTGCATCTATCTATCTATCTATCTATCTATCTATCTATCTATCTATCNATCTATCTAACTATCTATTTCTCTTTCTAATCNNTCTACCTATTTATCTATCTGTCTATGTATCTTTCNATTTATATATCTATCTNTNTATNTATCCATCNATCNATCNATCNATCNATCNATCTATNTAATCTATCTATCNATCTATCTATCTATCTATCTATCTATCTATCTATCNATCTATCTATTGCTCATGGCTGTCTACTACATACTGCCCTGGTTGCAGGCTAAGAATAGAGTCTGTAGTTTCCTGTGATAATGATTTGAGCTGCCATTTGAC	24
3	48.339	110 E02	00.200182.110E02	GGCTACATGGTGGTCTAAGC	AAATGTTTTGTTCTGGACTGC	351	GGCTACATGGTGGTCTAAGCTTGTGAATTTTCGAGGCTAATTGGCTTCTTCAAAGTAGGTTTACACATATAGCAATATGTGACAGATATGTGTACTGAAGGTGCTTGAAATGTAGGGATATTTAGATCTTGTAGATAGATAGATAGATAGATAGATAGATAGATAGATAGATNGATAGATAGATAGATAGATAGATAGATAGATAGATAGATNGATAGATAGATAGATAGATAGATAGATAGATAGATNGATTGATAGATAGATAGATAGATAGATAGATAGATAGATNGATAGATAGATAGATAGATNNATAGATAGATAGATAATAATGCAGTCCAGAACAAAACATTT	65
3	48.487	031G03	00.200501.031G03	TATTTTGGGCACTCATCTGG	GGGTTTGATTCTTGGTGATG	368	TATTTTGGGCACTCATCTGGGAACATTTAACAATGGCTACAAAGTACTGATAAAATATTTCATGGACCTGAGAGAAATATAGTCTACATGCTGTTGTGCACGTCCCCGCAATGGGGAACAGTGATGCTAAGAGTCTGATTTCTTTTCTAATAAAAAAAATATATATATATTTANATTTATATTTTTANAGATATATATATATATATATATATATATATATATATATATATATACATATTTATTTGTTTAAGTGTTTTCCTCTGAGTAATATAATTTAATGATACCTCCCTCGTGTATAGCTAAGTATGGCACCTAAGGAGATTAAGGTCATAGAGTTGACATAGAACTCATCACCAAGAATCAAACCC	24
3	48.542	029D12	00.201649.029D12	GACTGGTTTGCCTTTCTCTG	AAATCTCTGCTGTTTGCTGG	342	GACTGGTTTGCCTTTCTCTGTATATATCNATCTATCTATCTATCTATCTATCTATTTATCTATCTATCNATCTATCTATTTATCTATCTATCGACCTATCTCTTTACTTTTGTTCATTGTAGTGCAAAATATGAAATAGTTATAAAGCCCACACCAAACCTGTTCATAATTTTTGATCATCTGTGGTAAGGGAAAATAGCAAGCAGAATCTCTTTATGTGAACATAATAGCCACCATAATGTTTCCATAGGCATTTTCAAGATCCAGTTTATACTGCTGTATAACCCAAAGAGAAATGTTACAGAAACTTTATTCTACACAGCCAGCAAACAGCAGAGATTT	278
3	48.724	074G10	00.202645.074G10	CACAACCTTTTCCCATTCAG	GAGAGTGAGTGTGTCCAGGG	364	CACAACCTTTTCCCATTCAGCAGGAGCCCAAGCAAGCCTCTTAAGCCTGTTTTGTTGCCTTGAAAGCAGTTCCTGAGTTGCCCCCTAGCTTTACTGTGCTCAGTTCCAAACGGAGGTCAGTGGCACATATATATACAACAAAAATTCGCACAATGACTACAGACATTTTATTTTGATTGCAGGTCAAAATATATATATTATTTTGCTATAATAATATATTAACATATATATATATATATATATATATATACATACTGTATACAATATATTGCTTGGGTGAAAAATCTGTTCCTCAAATCTAAAGGGGGGCCCTTGTCCTTTTTTCAAATTAATTTAGCATCCATCCCTGGACACACTCACTCTC	508
3	48.759	105 E09	00.200473.105E09	ACACTTGTCCTCCCTGTGTG	GATCCCTGCTCTTAGCTTCC	290	ACACTTGTCCTCCCTGTGTGTAATTTTGTAAGATTGTACAGCGCTGCGTACCCTTGTGGCACTTTATAAAGTTATACATACATACATACATACATACATACATACATATATATATGCTGATAACAGGACTTCCCTTAATGCATAATTATGACTACATGTAGTTTGACTACAAACATAAAGAACATGACACAGCTTTATAGCTTGAATATCCAAGTGTGAACAGAAATATCTTACTTGATAGCCTGCAAAGTTAATCTCTGTGTACTTGTGGGAAGCTAAGAGCAGGGATC	559
3	48.818	062G04	00.201874.062G04	TGCATGGTTTATCACACCTC	CTTTCTGCTAGAGGGACACG	364	TGCATGGTTTATCACACCTCTCTCCATGTAGCATGGACGTAAATAAGGTTAATTATAGATGATGGTACAAAGTGTACCTCATTTGTATTATTTTTATGTTGTGAACTACAGTGCCTAGACAATATTGGTTGTATCATGAATTTTTTACTGGCCTTTGCAGTGTATATATTTATTTATATATATACATATATATATATATATATATATATATATATATATATATATATATATATATATATATATATATATAAATAGAATATATTAGAGACTGCAATAAAATATCTTTATTGGGACCCACAGTATAACATCTCAAGCGGTTAGTAGATTGAATTGTCAGTGCTCAGCGTGTCCCTCTAGCAGAAAG	826
3	48.949	024C03	00.202773.024C03	TAACTATGTTGGGTCTGGGC	CATTCAGGGACATCAGAAGG	249	TAACTATGTTGGGTCTGGGCCGCCGTGGCCCACCGGGTTTTTTCCAGGTGACACGGCCAGTCCGACCCTGTTCTATCTATCTATCTATCTATCTATCTATCTATTTGATTTGTTGTGTATCAAAAACAGTTCATGCTTGCAACATATGAGTATTATTTACACACCGCTTATGGTAAGTGTGGATTGTTGACGCCAATGAATGTGACATCTTTTGTGCATGCAGAGAAGACCTTCTGATGTCCCTGAATG	65
3	49.132	112B03	00.200182.112B03	AAGAATGAACAAGTGGCTGC	TGACGAAGCTAAACAGACATAGAC	343	AAGAATGAACAAGTGGCTGCGGATAATGCAAAGAACAGTTTTGTTGTATGGGGAGCCAACTATCTGGACTTTGCTATAGCTGAGAAACATCAAAGGGGTTTTGTTTGCTGCCATATAAATATATATATATACATATGGACTCCATTTATTGAACAAATGGCCAGGTGTTAGCAAATCGGTAACGTCGCAGAACAATAGTATAAGATCTTTCTCTTTTGTGTCTTGAGAAAGGTCTCAACCTTTCACTACTTTATGAAGTCCCTGATGATGATGATAGATAGATAGATAGATAGATAGATGATTAATGATGAACAAATATGTCTATGTCTGTTTAGCTTCGTCA	65
3	49.198	096G12	00.200292.096G12	CTGTGCAAAATCAGTACAATATCC	TCACTACCCTTGAAATCATCC	358	CTGTGCAAAATCAGTACAATATCCTGGTATGATTATAAAACATATAAGGGGTGGGTGTGGGGTTAGACTGTCAATGTGCCACAAATCAATTCATCTATCTATCTATCTATCTATCTATCTATNTATCTATCTATCTATCTATCTATCTATCTATCTATCTATTTATCTATCNATCTATCTATCTATCTATCTATCTATNTATCTATCNATCTATCTATCTATCTATCTATCTATCTATCTATCTATCTATCTATCTATCTATCTATCTGTCTGTCNATCTATATATCTATCTAGGAGTTTGTTATACAGAGCTCATTATCTTTCTCAAAATTAACTTGGATGATTTCAAGGGTAGTGA	65
3	49.263	028G12	00.201349.028G12	ATTGAAGTGGGAATCTGAGC	CAGGGAATTGAACGGGATAG	335	ATTGAAGTGGGAATCTGAGCTATTTACTTTGTTGAAATATGACCTCTCTCTTTATCATTATTGACTCATTACTTTGTGTATATGCAGTATGTGTAATGATATAATTCATATATACAGTATATAATATTCATGGTAATATTTAAGGTTGGTCAATTAGATAGATAGATNGATAGATAGGTAGATAGATAGATAGATAGATAGATAGATAGACAGACAGACAGACAGACAGACAGACAGACAGACAGATAGATAGATAAACAGATAGACAGCTCAAGACAAATATCTCATGAAGATTATTAGTAGTGATGAGCAAATCTATCCCGTTCAATTCCCTG	65
3	49.338	051F04	00.201508.051F04	TCCTTCCTATTGTGTCCTCG	GGTTTTCTGAGTTGTGTGGC	371	TCCTTCCTATTGTGTCCTCGACTCTTAACTTATTGCTGCTGTATTTATCTGTATTTATTATTATACTTTGTATTTATCTATTATCTTATTAACCCCCTGTTTGTATTAATGTATTCTACTGTACAGCGCTGCGTACATAAGTAGCGCTTTATAAATAAAGATATACATACATACATACATACATACATACATACAATAAAACAGCTTTTTAGATATATAAAGGAACTTGTTGGCTACCAGTTACAATTGTAAACAATTTATAAATACGGAGACAAGCTTACCAGATTAAATAAAGGGGTCGGGTGCCTATGCCCCAAGCCTTTCACTAGAAATGTTTACTCCGTTCAATGAGCCACACAACTCAGAAAACC	65
3	49.385	042B06	00.200925.042B06	GACTCTATCCCATTTCGCTTC	CCTTCGTAAAGGATTCAACTG	393	GACTCTATCCCATTTCGCTTCTTCAAAAACTTCATGTAATGGTGAAAAATTACAAGCTCATTGAGGTCAATGAGCTATCTATCNATCTATCTATCTATCTATCTATCTATCTATCTATCTATCAATCNATCTATCTATCTATCTATCTATCTATCNATCTATCTATCTATCTATCTATCNATCTATCTATCTCTCTATCNATCTGTGNNNNNNNNNNNNNNNNNNNNNNNNNNNNNNNNNNNNNNNNNNNNNNNNNNNNNNNNNNNNNNNNNNNNNNNNNNNNNNNNNNNNNNNNNNNNNNNNNNNNCTAAAATGAAGTGATTTTTTGTCACATAAACACAGAAGTTGTTTTAACCATTCCGTATCGGTATTCAGTTGAATCCTTTACGAAGG	65
3	49.457	042 E12	00.200943.042E12	AGCCCTCATTAAAATCCACC	AAACAGATTGTCCAACCAGG	295	AGCCCTCATTAAAATCCACCTATGCAAGTACCAACTTCCACAATTACATTTTCTAAAAGCTTTTCATCATTTTTGGGGTTGTTCTGTGTTTGTGCCGCAAAATATTGATACAGATTGGTGCATCTGTTATATTGTTAAAATGACCATCATGTATACCATGGGGTTAACATGGTTAACATAGTTATCTATCTATCTATCTATCNATCTATCTATCTATCTATCTATCTATCTATCTATCTAGCTATCTATCTATCTATCTATCTATCTATCTAGACCCTGGTTGGACAATCTGTTT	65
3	49.462	042D04	00.200943.042D04	CAGTGGTGCAGAGTTTGTTG	TGTGTGGAGGGGATTTACAG	308	CAGTGGTGCAGAGTTTGTTGGGCCTTTATAAATATGTGTTAATAATAAGTGTAACATTTACATTATGTACATAGACTGACACTCCGTGAAAGACACAAAAAACCCACCCCCATCAATAATGGTAAAATCACTGGAATATCTAGAGGGGATATTTAGATTAGTAGAATACAACAACATAATAATAATAATAATAATAATAATAATAATAATAATAATAATAATAATAATAATAATAATAATAATAATAATAATAATAATAATAATAAAAGAAGTCTACAGACAAGAAAACTGTAAATCCCCTCCACACA	65
3	49.509	051F10	00.201562.051F10	CATAAATGCACACACACATGC	AGATCAAACCCACCCAAGAC	362	CATAAATGCACACACACATGCGTGTGTTTGTTAAGTTGCTATGCATGAACATTTTTGTATTCTGTAGATANATAGATAGATAGATAAATAGCTATATNGATTCTGNTAGATNGATAGATAGATACCGATAGATNGATAGATAGATNGATAGATAGATGGATGGATGGATAGATACATTCTGTTATTGCACTGTGCAATTATGCTTATAATAACATTTTCCAAAAAAATTATTCTAATGTTTTTGTTTTTAATCATTTAGGATGATCTAATCTTGGACATAAATGGTTTGCTACAAAACGTTCTCAGAATATCAGTCAATGTTTTGGTAAGATAACTATATTAGTCTTGGGTGGGTTTGATCT	988
3	49.531	042C12	00.200925.042C12	AACATACTTGCCTGCCATTC	AAGAGAGGTAGGTCATTTGCC	307	AACATACTTGCCTGCCATTCCAGTGGTCATGTGAGACAATAATGGGNNNNNNNNNNNNNNNNNNNNNNNNNNNNNNNNNNNNNNNNNNNNNNNNNNNNNNNNNNNNNNNAAATGGAATGGCAGGGCAAAGGAGCAAGAGAAGGGCAATTCTTGGCTGCTTAATACACAGAATGTCTTAATGTCCTAGATAGATNGATAGATAGATAGATAGATAGATAGATAGATAGATAGATAGATAGATAGATTANATAGATAGATANATAGATAGATAGATAGATAGATAATGGGCAAATGACCTACCTCTCTT	65
3	49.559	078C02	00.205510.078C02	CACACAGCAGCGTACAGAAG	CAGGAACAATTACTTTGCGG	388	CACACAGCAGCGTACAGAAGCAGATCAGCCAGGCAGAAAAGCACAGGGCTGAGAGAAGCTGATATACATTTTGTCTGGCCTCGCCCTAAAAGTGAACCACCCATTTAACAAACAAAATGTTGACTTGCAAGAGTTGAAAGTTGAAATTGCACTGAGGCTCCTAGAGGAGGACTTGTGTGATGTTGCAAGTCACGTATTTTGAGATGGTGTTGGGATGATCCCAGAAGTGCTGACATTGTGCGGAATTCTTCTGTTACAAAGTCGTATATATATATATATATATATATATATATATATATATATATATAAATATATATATAAAAATAAAATAAACATTGGCCTCAGCTGACATTCAATTCATGATCCTTCCGCAAAGTAATTGTTCCTG	65; 211
3	49.569	105D03	00.200182.105D03	AAGAATGAACAAGTGGCTGC	TGACGAAGCTAAACAGACATAGAC	343	AAGAATGAACAAGTGGCTGCGGATAATGCAAAGAACAGTTTTGTTGTATGGGGAGCCAACTATCTGGACTTTGCTATAGCTGAGAAACATCAAAGGGGTTTTGTTTGCTGCCATATAAATATATATATATACATATGGACTCCATTTATTGAACAAATGGCCAGGTGTTAGCAAATCGGTAACGTCGCAGAACAATAGTATAAGATCTTTCTCTTTTGTGTCTTGAGAAAGGTCTCAACCTTTCACTACTTTATGAAGTCCCTGATGATGATGATAGATAGATAGATAGATAGATAGATGATTAATGATGAACAAATATGTCTATGTCTGTTTAGCTTCGTCA	65
3	49.614	107C02	00.200292.107C02	CTGTGCAAAATCAGTACAATATCC	TCACTACCCTTGAAATCATCC	358	CTGTGCAAAATCAGTACAATATCCTGGTATGATTATAAAACATATAAGGGGTGGGTGTGGGGTTAGACTGTCAATGTGCCACAAATCAATTCATCTATCTATCTATCTATCTATCTATCTATNTATCTATCTATCTATCTATCTATCTATCTATCTATCTATTTATCTATCNATCTATCTATCTATCTATCTATCTATNTATCTATCNATCTATCTATCTATCTATCTATCTATCTATCTATCTATCTATCTATCTATCTATCTATCTGTCTGTCNATCTATATATCTATCTAGGAGTTTGTTATACAGAGCTCATTATCTTTCTCAAAATTAACTTGGATGATTTCAAGGGTAGTGA	65
3	49.617	053C06	00.201572.053C06	AGGAAACATCCGAGAAAACC	TGAGAAAACAAGAACCACCC	336	AGGAAACATCCGAGAAAACCATGGACAAAATACTAGCAACATTTCTGAGTCTTTAAAGGGAAAAATGTCTACATAAAATGCAAAGAAATAGCTCAGAAACATAGACATTCTATAATGGCAGGTTTGCATACTTACAAACTATTAACATAGTAAGCACTTACATCTCAAGTCGTTTGTAGCCAAAATGCTATACAAATGTAACAAATTGTGCTTAGTTTAATAATGGAATTATTATGATTATTATTATTATTATTATTATTATTATTATTATTATTATTATTATTATCTATTCTGTTGCAATACATTTGAGACTTAGGGGTGGTTCTTGTTTTCTCA	65
3	49.66	030G07	00.201281.030G07	ATTTCGCTGCCATTTACAAG	TGTGTATCTGAAAAGGTGAAGG	357	ATTTCGCTGCCATTTACAAGCAGATTTTAATATGTTTTGATGGCCTCTAGTAGTATCTATCTATNTATCTATCTATCTATCTATCTATCTATCNATCTATCNATCTATCTATCNATCTATCTATCTATCTATCTATCNATCTATCTATCNATCTATCATGTCTATCATCATCACCATCATTATCATCATAATATATCATCTATCCATTTGTATATTTTAGTTCTGTATATTTGTAATAAATGTTTTATTTATCTGTGTATTTGTGATCTGTCTGTTGATAAATATATCCATCTATTCCAAGAACCATTTGTTATGCTTCATATACATATATATTTCCTTCACCTTTTCAGATACACA	177
3	49.676	035A11	00.210547.035A11	CACGCACTTACACACACACG	GAGCACATGGAAAACTGACC	292	CACGCACTTACACACACACGTGTATAATATGTATTTGTCTAAAATCTATAATCTACCTTTTATCTATGTACAAAAATGATGAATACATATATAAGCTAAAGAGAGAGATGATAGATATATCATAGATAGATAGATATTGAATAGATAGATAGATATTGAATAGATAGATAGATAGATAGATAGATAGATNGATAGATAGATAGATAGATAGATAGATAGATAGATAGATAGATNGATAGATAGATTATAGAAAGAGCATGTTGTGCTTTGGTGGTCAGTTTTCCATGTGCTC	177
3	49.686	030B11	00.201934.030B11	CCAGAAGACTGGGTGCC	TAAAACATGGAGTGACCAAAC	351	CCAGAAGACTGGGTGCCAGTACATGAGCACAAGAATACTATTTTTTTGGTAACTCATTGTATATAAGATATAGAAATAAATATATATGTACTGTATACACATACTTGTGTGTTGCTTAAGTGAAAATGATGGATCAGGCTGGGCAGTGGATAGATAGATAGATAGATNGATAGATAGATAGATAGATAGATNGATAGATNGAAAGAGAGACAGATAGATCAATACAGTAGATAGAGACAGAGAGATAGAAGGACAAACAGCTAGATAGATTATATAGACAGATAGACTGATGGATAGATAGATGGTAGATAATGTAATAATAATAATAATGTTTGGTCACTCCATGTTTTA	177
3	49.713	052D08	00.200880.052D08	CACCAGGAGAGTCAGCTTTC	TCAACATGAAGGGTATAGCAC	152	CACCAGGAGAGTCAGCTTTCATTAAAATAGTGTGTCCTTAAGGAAGATAGATAGATAGATAGATAGATAGATTAAATGAAGTATACATTTGAATGAAGTCTATAACCATACATTTTTCAAATATTGGAGAAGTGCTATACCCTTCATGTTGA	813
3	49.717	036C12	00.208733.036C12	TTGGCACAACAAGTCATTTC	CCTCGAACAATCAATCCATC	318	TTGGCACAACAAGTCATTTCTTTCGCAGATGGCACATAATGACTGAATACACAATTATTCATATTTCACACACAAAAGCCTCATAAATAATAAGTAATAAATTCTCATTAAACATAAATAATAATAATAATAATAATAATAATAAAACATTTGCCTAATGTTCTGCCTTCTCCCTGTATCTTAATTTCTTTTTAGTTCACCAATTGAAAAGATTGACACTTGTGTGTAGTTCTGCTTTGTAACTGTTCTAAGAAAATTGGGGAAAAAAACCAGTTAAAACTTAAGGCCAGAGAACCCAGATGGATTGATTGTTCGAGG	988
3	49.733	093F01	00.201934.093F01	CACCCTGAGAAAACCTATGC	TCGCTCCAAGGTAATCACTC	302	CACCCTGAGAAAACCTATGCAAGCATTTTAAATCACTTATAGCTATATATATATATATATATATATATATATAATAGGAATGTATTAAATGTTAGAATCACTGACAAAGGTTAGGCACCCCCAATGATTATATTTGCTTACCTGGTACCCCAGTCAGTGCAGGAAACTGCACCAACCTCCGGCCTCCTTATATTGTTGAATGAACTTTCACTATTGGCATCAAGCATCATTGGCATCATTCTTACTGCCCAGCTGGCAACCCTATATGTCGGGGGTACTTCTGAGTGATTACCTTGGAGCGA	177
3	49.766	054B06	00.200967.054B06	TCTCAGTTGGGAATGGGTAG	ACCTGGGTCTCTATGGTGTG	357	TCTCAGTTGGGAATGGGTAGATAATTCATTAAAACAGTGACTAAGCTATCTGAGCTGTTAGCAGAAAACATCTATTAAATTTAATGGTTTAATCAGGGCAGGCAAAAGAAAAGAACTTCTACTGAAATGAGATGGAGATGATCCTATTTTTTCACTGTGGAAATATGGGTTATAGCCACAATGCGTTAGAACAATATATTTCTATTTAATGGAGCAAGTCATGCAAAGGCAGAAATGCAGATAGATAGATAGATNGATAGATAGATAGATAGATAGATANATAGATAGATACTGNTAGATAGATTGATTGATAGAACCCAAATTATTTCAGCACTCCCACACCATAGAGACCCAGGT	747
3	49.766	047 E05	00.200967.047E05	TTGGGAAGGCTAGAAAATCC	GTGCCAAGCCCCTAGAATAC	272	TTGGGAAGGCTAGAAAATCCTATTGGGCCCACATTGGGCTGTTGATGTGAACAAAGGCTAGGGATACAATCATTGTTTTCTAAACATGTGTTTAGCTTCTAGGGGCTGGGCACTAGGCCACACCCCTATCTATCTATCTGTCTATCTATCTATCTATCTATCTATCTATCTATCTATCTATCNATCTATCTATCTTTCTGTCTCTCTGTCTGTCTGTCTATGTGCCTGGGCTTCCCAAGGGATACAATCATTGTATTCTAGGGGCTTGGCAC	747
3	49.767	089G07	00.201433.089G07	ATTCCCGTGAGTGTTGTCAC	CGCATTGATAGGTGCTGAG	322	ATTCCCGTGAGTGTTGTCACCCTGCTCTACTATATCTATATATATATATATATATATATATATATATATATATATATATATATATATACTATAATCTGTATGTTCATACATGACTACATGCTCCTCAGAATTTTACATTTAAGCAAGAAATGAGCTAAACTATGGACTGTTATCTAAGTACGTTCCCAATATTCTAGAAAATATCATAACAAATTATACTGGCGGCACAGTAAATCACTTCAGTGTGGAAAAAGACCATATTCCTTTCTGCATTGCAGCTGTGCTTTCAAGGCTCGGGAAGGCCTCAGCACCTATCAATGCG	278
3	49.826	053F09	00.201212.053F09	AAATAACTGTCCAACCGCAG	GGCAGAATGTTCCTTCCTAC	252	AAATAACTGTCCAACCGCAGCATCTGTTTTGTTATAACATGACATTTTGGGAGAAAATAAAACACTAATGACTGTTTTATCTTTTGGTTTCTGGATATAATAATAATAATAATAATAATAATAATAATAATAATAATAATAATAATAATAATACTGTGGTCCAGTATTAAGACTGCATGCTAAACCATTGTGTTTTTATTGCATTAATAGCCAATAAAAGGTACAGGAAGTTGTAGGAAGGAACATTCTGCC	397
3	49.836	053A06	00.201574.053A06	CTATACATGGACCCCTGGC	AAACAGAGCAGAAGGCACTG	273	CTATACATGGACCCCTGGCCTTATAAGAAACTAGTAGGTGGTTATTACAAATGACCAGGTTTCACACTGGTCTATCTATCTAACTATCTATCTATCTTTCNATGTATCTATCTGTCTGTCTGTCTAGGTATCTATCTCTCCATNTCATCTATCTATCTATCTATCTATCTATCTATCTATCTATCTATCTATCNATCTATCTATCTATCTATCTATCTATCNATCTATCCATTATTGTGGTCATTTAGGGGGCCAGTGCCTTCTGCTCTGTTT	24
3	49.857	042D10	00.200967.042D10	ACAGAGGGAGGATTTTCAGG	CTTAGCCGCCAGAGGTG	394	ACAGAGGGAGGATTTTCAGGTCTCACTGCTGCAGGTCAATTGTCTTCCTAGATTATTGGTGTAGAAATAGCAGTATTTAGTATTCTGCAGAATCTGCAACAAGGCGTGCAATGCATTAAAACGATGATGTTGCAGCAAAAATGTCCTTTAGTGAAGCTATGATTGTTATAGTTATTGGGAGAGAGACCTATTTAGTATATACAGATAGACAGACAGATAGATAAATAGATAGATAGATAGATAGATAGATAGATAGATAGATAGATAGATAGATAGATAGATTCATAGTATGTGTAATGCATTTTTTCTATTTGTTTTAATTGTAGAACAGGGAATACTGTAAAAATGTGTAATTTAATAAACCTGACAAGGGTTGCCACCTCTGGCGGCTAAG	6506, 747
3	49.915	065D08	00.201684.065D08	AGATCCACTCATCACATCCTG	GAAAGTTCCCAAGAGGTTCC	395	AGATCCACTCATCACATCCTGTGCAACAAAGGACTGTCACTGTCGGCCCATTCATCAATGTCCCCTTGCAATTAGTACATGCTGCTTTCTAATAATTGATCTATCTGGCTAAAAGAAGAAGTGCATTATCAGGCAATTTTCAGCTGCTAATAATGGGAATCACAGCTTTTAGCAATAATGGTACATTTCATATTAATTTCTTGTGTTTGACATATATATATATATATATATATATATATATATATATATATATATATATATATATATCCCTCATGCAATGTGGAGCTGCTACATCTGAGTTCTGGGTAAAATGCTATAAATATATTGACATAGTTGTACTCTTTTATTTTAAAATTCAAATCATGCTGACATTTTGGAACCTCTTGGGAACTTTC	935
3	49.924	071 E11	00.203041.071E11	TCGTTGACCTTTATGGGTTC	TCCTTGTGTGTGGCAATATG	390	TCGTTGACCTTTATGGGTTCCCACATGAGTCTATTTGTTGCACTTCCAAAGTTGTCACCAACAGGGGGGCAGGAGTTCTTGGTGATAAAGAAATATATGTTAATATATATATATATAAATATATATATATATAGATGATAGATAGATAGAGAGAGGAGCCCTTTCAACCAAACTCCTGCACAGTATTACCTGAGACAATGAGAATAAGGGAAACGTTTAAAAACGCTGGATTTTAGCAGCTAAGTAGCAATGCAAGATAAAATTAAAATGCAGTATATATCATTATGTATAATTATTACACTCCAATGGCAGGCAAGTGTATACCTAAGCCGACCACAGACAGGGTTACGTGACAAATTAAAATTGCTTGCATATTGCCACACACAAGGA	278
3	49.946	050A04	00.201955.050A04	CTAAAACCGCTGACATTTCG	GACCTCCATCCTCTTGTGTC	286	CTAAAACCGCTGACATTTCGAAATAAATGTATATTGGAAAGTATCTCCAATATTTGCTAAAGTGACACACTGTTATTACATGTATGTATGTATGTATGTATGTATGTATAATTTTATTTATAAAGCGCTACTTATGTACGCAGCGCTGTACAGTAGAATACATTAATACAAACGGGGTTGATAAGATAAAAGATAAATACAAAGTATAACAATAAATACAAATAAATACAAGATACAGTTACAGTTGCAATAAGTTAAGAGTCAAAGACACAAGAGGATGGAGGTC	278
3	49.957	051H02	00.200869.051H02	CAAAAGAGTTCTGCACCTGG	TCAGAGAGAGAGTGAAAACCAAG	391	CAAAAGAGTTCTGCACCTGGGCATTTGTTTTGTGCATCCACATATTAAAGGTTATATAAATATTCGTAAGCACACACAATTGTAATTATCTGTTATCTTTATATATGGTCTTTCATATATCATTTCATGTTACATTTGTCTATCTATCTATCTATCTATCTATCTATCTATCTATCTGTCTGTCTATCNATCTATCTATCTATCTATCTATCTATCTATCTATCTATCTATCTATCTATTTCACCTACCTTTGTACCTCATGTAGGACTCTATTGTCTCTCTATTATCTATCAGCATGGCATTTATCATTTGCTTTTACTGTCTGCACAGCTACCAATTGTCAAGTTTTCTTTCTATCCATGCAAGATCTTGGTTTTCACTCTCTCTCTGA	24
3	49.979	112D01	00.200603.112D01	ACCTCTACCCATCACACAGG	GAAGGCAAGGTGTAAAGTGC	378	ACCTCTACCCATCACACAGGCACCTCTGAGTTGTTATTGTTTGTGGCATTGTATATATATGCCCTTCTCTATTTCTATTTCTATGTATATCTTTATGTCTGTCCATCTACTGCATCACCTGTATATCATTAGTTCTATTAATGTAAAGCATATCTATCTATCTATCTATCTATCTGTCTGTCTAACTTTTATATTTTTAGTTTCAATCATTTTTATTGGGATTTTTTAAACATTATAGCCAAATAAAGGCATTAAAATATTTTCAAACATTAATATTTACATTATGCAGAAAAATAATCTGCAGTACAAATAATAACAGCCGTTTATATTTTTAAAGAGGTCAGTCTGCCATTTTTTTGCACTTTACACCTTGCCTTC	24
3	50.054	119C05	00.200772.119C05	ATGGGGAGGCCAATTAGTAG	TCCTCTCATTCAGGAAATGG	364	ATGGGGAGGCCAATTAGTAGCAGGTTACAGTAGTCTAGGCTGGATAGAATGAGAGCATGCATGAGCAGCCTAGCAGTTAAAGTTGTATTTTGGTCTTCAGATAAAGGGGAAATGCCCTATCATCTATATCTATCTATCTATCTATCTATCTATCTATCTGTCTGTCTGTCTATCTATCTATCTATCTATCNATCTATCTATCTGTCTATCTATTACCTTTCATCTTTGTCTTGTCTGTCTGTCTCTCTCTCTGTCTGATACTGAAAGCTTATTGGTCAGGTGGAACTGGGGGCAAAGTTGGGGGCAAAGTTTTGTAAACCAAAAGTAGTTATTGTAGTTATTGACCATTTCCTGAATGAGAGGA	21
3	50.064	057G11	00.201861.057G11	TTGAAGTCTAAAGCGAAATGAG	GCCTAGTGCAGTCCCATTAAG	387	TTGAAGTCTAAAGCGAAATGAGAAAAAATAAAAAATAAAAAAATAAATATNTATATATATATATATATATATATATATATATATATATATATATATAAAAAGAATTAAAAAAAAAAATAAAAACTGAAAGTTAGCATGNNNNNNNNNNNNNNNNNNNNNNNNNNNNNNNNNNNNNNNNNNNNNNNNNNNNNNNNNNNNNNNNNNNNNNNNNNNNNNNNNNNNNNNNNNNNNNNNNNNNNNNNNNNNNNNNNNNNNNNNNNNNNNNNNNNNNNNNNNNNNNNNNNNNNNNNNNNNNNNNNNNNNNNNNNNNNNNNNNNNNNNNNNNNNNNNNNNNNNNNNNNNNAAAATATGCAAGCCCCGTATACCCTTAATGGGACTGCACTAGGC	18299
3	50.158	069C09	00.227354.069C09	CAAAACTGGGCAGGTAACAC	TTGGGCCTTAAACTATTCCC	297	CAAAACTGGGCAGGTAACACCTAAGCGGAGAAACCAACAGTATATATATATATATATATATATATATAAGTGACATGATATAGACACAGAGTGAGAGCTCTAGGGGTAACGAATAAGGGCAGAAAGGGTATATTTATTGGGGGAGGGGGAGCAACTAATTAATGGTTCCCTGTGATATGGGGGTTTGTGTAACATGCAGGGCATATTGGCATCATACTGGCATCAGTCTGGCTGCAGCGCCACTTCCTGTTTCCCAAGATGCAACAGGTTCTACTTAGGGAATAGTTTAAGGCCCAA	24
3	50.25	063D03	00.201574.063D03	CCATTCCGATTTATCTCTCC	TCTTCCACAGCTCCATCTTG	232	CCATTCCGATTTATCTCTCCATTCGTCTATCTATCNATCTATCTATCTGTCTATCTATCTCTCCACTCTNTCTATNTATCTATCTATCTATCTATCTCTCCATTTGTCTATCTATCTATCTATCTATCTATCTAAATCTCCATNTCATCTATCTATCTATATATCTATATTCAGACATCAAAAAGAACAATGTGTAACGCATAAATCTGACACAAGATGGAGCTGTGGAAGA	24
3	50.317	090H01	00.201572.090H01	GCCACTTTCAGTCAACCTG	GAATGGAGCTTAATGATGCC	378	GCCACTTTCAGTCAACCTGATATGTTCATAGGGTCTCCTTTAAAAGAACATATAAGTTGCAGTTTATAGGATAGTCTACTGCCATATATACCACTGTATAATTTGTGATTATCCAATTCTTAATAGCCTATGTAAAAGATATATGCTAAGATGTTGGCTCATATGTTCTTATATGAAATGACCAAAATGTATATATATATATATATATATATNTATNTANATATATATTATTAAGTAAAACATATTGTAACGTAAGCTTAATGAGTAAATGTTTTATTGCATGCATATAAAGGAGATTTTTAGATGTTTGCGTACTGTAAAGTTGGCAGATCATCCTTTTCGTATAAAATCCACTGATGGCATCATTAAGCTCCATTC	65
3	50.341	076F02	00.200385.076F02	TTATACAGAAGCTCGGCAGG	CCAGTACAGTTGCCCATAGC	325	TTATACAGAAGCTCGGCAGGTTTTAGCAGGTACTTTGCAGTTTTAGATTTGTATGTGTATTGTGTTTGGTATTATATATATATATATATATATATATATATATATATANATAAATATATATATATATATATATATATATATATATATATATAGATATATATATTAGTGGTTTATGCAATTTATTGTGAGATTTATTAGGACAGGTGCTAAACTGCACCAGTGCTGTTGCCTATATTAACCAATCAGTAATTCATTTTGATCAATCTGTTGCCAGTAAGAAAATGAAAGCAAAAATATGAGTGGTTGCTATGGGCAACTGTACTGG	313
3	50.476	047H12	00.201874.047H12	CATGACACCCCTTGTAGACC	TGACAACTCAAACACTTGGC	370	CATGACACCCCTTGTAGACCCTTTTCCCCACAGTATTTATTGTTGATTTATACGCCATTTATAGCACCATAAATGTTTGCAGTGTTTTACAAAGGGTAAACACAACCAGGGGCAGAGTTATTATCATCATGTATGTATGTATGTATGTATGTATAACTTTATTTATAAAGCGCCACAGACACACAGGGTACGCAGCGCTGTACAATCTTACAGAATACAGAATAGCAAATTACCACCCCATTGAATTTCACTGTCCTTTAATAAGCCACTTAAGTTGAATTACGAGAGATATATTTCCTTGCCTTCTCTTTAGCCACATTCTATTTAAGTCTTCACTATTCTCAAGGATAGCCAAGTGTTTGAGTTGTCA	826
3	50.579	060D06	00.201433.060D06	AACATTAGAAGACCCCTTAGAGC	GTGGGAATGCACCTACAATG	295	AACATTAGAAGACCCCTTAGAGCTTCATGGNNNNNNNNNNNNNNNNNNNNNNNNNNNNNNNNNNNNNNNNNNNNNNNNNNNNNNNNNNNNNNNNNNNNNNNNNNNNNNNNNNNNNNNNNNNNNNNNNNNNNNNNNATATATATATATATATATATATATATATATATATATATATATATATATATATATATATACAGTGAGGAACATAAGTATTTGAACACCCTGTGATTTTGCAAGTTCTCCCACTTAGAAATCATGGAGGGGTCTGAAATTCACATTGTAGGTGCATTCCCAC	no close match
3	50.744	042B07	00.200938.042B07	AAGGGTCCACATTAAGCCTC	GTATATGCAAGCGCAGTTCC	363	AAGGGTCCACATTAAGCCTCCCCCCACAAAGCTGTATCTGTTAGTTTATATATATGAAGATCTATATTTATCTAGCACTACCACTGCTATTATATTACTTAACCAAGTGCTTGAATATGGAAATATATCATTTGCACTACTGCTTCCAAAGAACTCTGAGTATGAGCATTTATTATTATTATCATCATTATTATTATTATTATTATTATTAACACATTTTTGTAAAGTGCCAACATATTCTGTAGCAGTGTAAAATACATTAAACATACAGATTACATACAAACAATACGTTCATGCACACAAACAATAAACTATAATAGAGAGAGCCAATTGCAGTTGTATGGGAACTGCGCTTGCATATAC	22
3	50.886	099G10	00.200648.099G10	ATGCAAACATAAAATTGGGG	GACACTGGTCAGCTAGTATGATG	338	ATGCAAACATAAAATTGGGGTATATATAGATTCTTAATAGGTCAGAGACCCAATGCTATCTATCTATCTATCTATCTATCTANCTATAGTCACTGTAGTGACTGAAACATTGGACTTTGGCAAATAAATAAAAAATATTTATTTACCCATATGTATTTTTTTGCTTATTTTTTTGTAACTTGGCACTGTTTTTTTACATTGGCTATGGATATATATATATATATATATATTTTTTTTTTCCAGGCACTTGTCACATGAGATATTAGCCATATCTAGACATAAAGCTAAAAATAATTTAATTATTTTATACTTTTTCATCATACTAGCTGACCAGTGTC	no close match
3	50.99	102B08	00.201994.102B08	GGGTTTGTCATCAGTTAGCC	GGGTTGGGGAGGCTTAG	385	GGGTTTGTCATCAGTTAGCCNNNNNNNNNNNNNNNNNNNNNNNNNNNNNNNNNNNNNNNNNNNNNNNNNNNNNNNNNNNNNNNNNNNNNNNNNNNNNNNNNNNNNNNNNNNNNNNNNNNNNNNNNNNNNNNNNNNNNNNNNNNNNNNNNNNNNNNNNNNNNNNNNNNNNNNNNNNNNNNNNNNNNNNNNNNNNNNNNNNNNNNNNNNNNNNNNNNNNNNNNNNNNNNNNNNNNNNNNNNNNNNNNNNNNNNNNNNNNNNNNNNNNNNNNNNNNNNNNNNNNNNNNNNNNNNATAATAATAATAATAATAATAATAATAATAATAATAAAATTGTAGCCTAGCAGAGCAATAATTTTTGGCTAGGGGGGCTAAGCCTCCCCAACCC	no close match
3	51.192	071 E08	00.202166.071E08	GTGACAAGCTGCACACTCTG	TGTAAAGGGGTTTAGGGAGG	297	GTGACAAGCTGCACACTCTGGTGCAGGAACTGGACTTTCTTGGCAAGGGAATAGGCACTGTTAAGGAGTCATTTTATANATATATTTATATTTATATATATATTTATATATATATATATATANATATATTTATAATTTATTTATTTCCCTGGGCACAAGTGCTAGAGCACTAAGTGGGTGCAAGATCGGTGTGTCTGTGCCTACCCTCCTTGGAAAGAGCACAGCCTAAAGCAGGCAACATGACAAGTGCAGCGTCAATTTTGTGGCCTTCCTTACACCTCCCTAAACCCCTTTACA	397
3	51.277	051A09	00.200880.051A09	GCAGAAAAGTTGGGTTGTTG	GATATGGAATGACGGCAGAG	221	GCAGAAAAGTTGGGTTGTTGCATCAAAAACTGAACCAAGAAAATATCAAGTTTAGTAAATGCCCCCCCCAATTTCTGAACTATAATAACTATCTATCTATCTATCTATCTATCTATCTATCTATCTATCTATCTATCTATCTTCATTAACACAGCTGAGTAATTACAATTATGAGATGAATATACCTTAAAGTATAAAGTACTCTGCCGTCATTCCATATC	813
3	51.31	041A05	00.205914.041A05	TTAAAATTGGAAGTGCATGG	GCAGGACAGACAAGCAAATG	392	TTAAAATTGGAAGTGCATGGATAGATAGAGGAATAGATAGTTGATGAATAGATGGACAGATGAATAGATATATNGATAGATAGGTAGATAGATATATNGATAGACAGACAGACAGACAAATAGATANATAGAGAGATAGATNTATTGATAAATAGACAAACAGATAAATNGATAGATCGATTTATGGATNGTATAAGATAGATAGATACATAGATAGATAAATAAATNGAATAGANATATANATTANATANAAATGAATAGATGGACAGATAGATAGATNNATACGATACATAGGTAGATAGATATATNGATTGATAGATAGATAGATAGATNGATAGATAGAATTTTTCAGCGTGCAGGATGATCATAAAACATTTGCTTGTCTGTCCTGC	935
3	51.41	042A06	00.200901.042A06	TGTTTTGTGATGTGTCCCAG	ACTGCCATACAGGGTGCTAC	333	TGTTTTGTGATGTGTCCCAGACAGTGCAAGGCACAACTGGCAAGTGGCTTTAGTTTGGAGCTATGGAGGGGCCCGTTGGTTATAAGGTTTAGATGAAAAGACTGCGCCCTACGTTTTTGCCGAATCAGTGAGGCCGTTGCAGAGGACCCTGGGCACCATGGCTGGGCTCATAAAGAAGCAAATACTGAAACATCTCTCCAGGTCTGTATAGCCTACTGAAATCTTTCTGTGTGACTGTACCTATCTATCNATCTATCTATCTATCTATCTATCTATCTATCTATCTATCTGTGATTGCTGTGGCTCACTGGGTGTAGCACCCTGTATGGCAGT	1202
3	51.421	049D03	00.201094.049D03	ACACAAAACGACACTCCTGC	CCATGTCAGCATTCATTCAC	363	ACACAAAACGACACTCCTGCAAGTGGGTGGCTATAGATATACTTTGTATAGATAGATAGATAGATAGATAGATAGATAGATAGATAGATAGATAGATAGTAAGACTAAATTTTGCTATAGTGTGTGTGTATATATATCTTAGATTCANNNNNNNNNNNNNNNNNNNNNNNNNNNNNNNNNNNNNNNNNNNNNNNNNNNNNNNNNNNNNNNNNNNNNNNNNNNNNNNNNNNNNNNNNNNNNNNNNNNNNNNNNNNNNNNNNNNNNNNNNNNNNCAGAATGTTCTGGATAATATGTTTCCAGATTATGGATTCTATACCTATGTATTAAATCAGCTGTCAGGCTAGTGAATGAATGCTGACATGG	278
3	51.501	053G10	00.202704.053G10	TGACTTTGCCTTTCCATGTC	GTGCCTTGATTTTCCTATGG	383	TGACTTTGCCTTTCCATGTCCTTTAAGCCTTTGCTGCAGATAAATGGAACTAAATCCTAAAAATAAATGTTAAAACCTCCACTAAAATGTTCAACATTTTTTTGTAATGTTGTAATAATAATAATAATAATAATAATAAATCCTGAGCATTTTTTTTTAAATCTATTAAATTACAGCAGCTGTTGAATATTTAACCCTTTAAGTGCCACAGAGCATAGATTCTGTTCTGCAGTACTTTCGGGGTTGGGAGCGGAGGACCGGCTTTTAAAGTGGCTCCTTCGCTCCCCACTCATTCCCCGAGCCCCTAGGCAATGAGCAGAGGTGGGAAACGAGTGGCCCCTTGGGTGCAATCGCCCAGGGGCCCCATAGGAAAATCAAGGCAC	576
3	51.604	044H08	00.201287.044H08	GCCTTTTGCTTTTGAACTTG	TGCCCATTTGTGTCTGTTAG	333	GCCTTTTGCTTTTGAACTTGTTTATTAATGTCCCAGAAGTGGATATTAAAAGTACTCTTTCTATATTTGCTGATACTGATATTTGTATGTATGTATGTATGTATGTATATTTTTATTTATAAAGCACTACTTATGTACGCAGCGCTGTACAGTAGAATACATTAATACAAACAGGGGGTTAAAGATAATGGATAAATACAAAGTACAACAATAAATACAAGTAAATACAAGGTACAGTTGCAATAAGAGTCAGAAACACAAGATGAAGGAGGTCCCTGCCCCGTAGAGCTTACAATCTATATGGGAGGGGTAACTAACAGACACAAATGGGCA	65
3	51.652	031C05	00.201684.031C05	GGGACTTGGATGATTTCTTG	CCGCCCCTTTTATATGTTTC	363	GGGACTTGGATGATTTCTTGAACAAGCAGAATATCCAAGGCTATTGTGATACTAATATCTACAGTTAGTATTGATGTTGGTATATATGGTTTATGTATGTGAGTGTATAGATGGGTCAGTATAGGTGTGTGCTAAGTTTAATTGGAAAGATTGAAATTGATACAGGATGGACTCCTTTTTTCAACCCTATCTATCTATCTATCTATCTATCTGTTATATATATATATCTGTCTGTCTTTCATATATACCTGTGTGTCTGTCATTTGTATTTGTCTATTTATCTATATACACTTTCCTTTCTTCTCATTTCTGTACTTATTGCAGAACTGTCAGAGCAGATTAAGAAACATATAAAAGGGGCGG	935 (11914 close match)
3	51.726	026D08	00.202166.026D08	ATAATTTTCGTACCATGCCG	ATGTAATCTCATTGGGGCAG	298	ATAATTTTCGTACCATGCCGATCAGTCATTGATTGTCCAGGTTAGAAAATTTCTGTATGGTAACAATAAAATCTGCACATGTATGTATGTATGTATGTATGTATAACTTTATTTATAAAGCGCCACAAGGGTACGCAGCGCTGTACAGTCTTACAGAATACAAAATTACACACAGGGAGGACAAGTGATATAATAAATAAATACAATAAATACATATATGTATATATATATATATATATAAGTGCCATGTGGTATGAGACACAGTAGGAAGGAGGTCCCTGCCCCAATGAGATTACAT	397
3	51.733	093G01	00.201955.093G01	CCTTAGTCACATTTGGTGCC	GGTCACAATAGACTGGGTGC	390	CCTTAGTCACATTTGGTGCCTGTGCAGAACGTTTCTGAAGAGATCCATACTGTACATGTCTCAAGTCGGAAGAGCTCCAGGGAATGCTGGGAAGATGGCAGCTCACCCTAAAAAACATCCTTTGACTGGTGCACTTTTAAAAAAAGAGGATAGTCAGCCTGTGGTAACAGGTAAATTATTACAGTCGTACTAAATTGGCACCCCCAGTGACTCAAGCTTCTTTGGATACTTTGGTTTTATATATATATATATATATATATATATATATACAGCAGTGAAGAGAAGACTTCTCAATAAACACCAGATTAATTCTATAAGACCTGTGAGTGCGGATCTCTTCGCTGCTGTATCTAATTCTTCACTTGGACCTGCACCCAGTCTATTGTGACC	278
3	51.787	097C04	00.200373.097C04	TGTCTCATACCACATGGCAC	AGGTAAAATGCACGTTGTCC	320	TGTCTCATACCACATGGCACTTATATATATATATATATATATACACATATATGTATTTATTGTATTTATTTATTATATCACTTGTCCTCCCTGTGTGTAATTTTGTATTCTGTAAGATTGTACAGCGCTGCGTACCCTTGTGGCGCTTTATAAATAAAGTTATACATACATACATACATACATACATACTCAGACAGTATACACAGTATATGCTGTGTGCTGTGCTGTGGCCCCGCAGCTTTTGTTTTATTGTTTATTGTAGAGGATGAAGACTCAGCTAGTAAGTTCACATTGAGAACAGGACAACGTGCATTTTACCT	499
3	51.918	120B06	00.200053.120B06	CTAAACATGAACATCTAACCACC	ACAACCAGAAAAGCAGCAAG	357	CTAAACATGAACATCTAACCACCATATAATGTGTCCTCTTTCATGATCCTCAACATGTCTATCTATCTATCTATCTCTCTATCTATCNATCTATCNNTCTATCTATCNATTTATCTATCTATCTATCTATCTATCTATCTATCTATCNATCTATCTATCTATCNATCTATCTANCCATCTATCTATCNATCTATCTATCTATCTATCTATCTATCTATCTATATATCTATCTATCTATCNATCTATCTATCTATCTATCTATCTATCTATCTATCTATCNATCTATCTATCTTCATTCATTCAATTATGTATTGATTCTCATTTATGTCAGTTATCTCTTGCTGCTTTTCTGGTTGT	no close match
3	52.014	118D02	00.200053.118D02	ACAAACAAACCAGGCAATTC	GCCACTGAACAGACAGACAG	374	ACAAACAAACCAGGCAATTCATGGCAAGGTCAGAGCTGCCAAAATATTCATCTGTTAATCATTTAGACTCTTTTTGTTTTAGTATGAAGCACTACACTTAAAGAACTACAGTCTTGCACTAGCTCTGTACAAATAAGATACTTATCCCAAACTAAATAGGAATATATGCACCTAAAATAAGTTATTAAATACTGATTCACCTGCCAGGTAAAAAAGGTGAGTTGTTAATTTAAAGCATAATCCCTAGCGACTTAAGGCTATAGCATTGCTATCTGTCTGTCTATCTATATGTCTGCCTGTCTGTATCTGTCAGTCTATCTATCTATCTATCTATCTATCTATCTATCTTGCTATCTGTCTGTCTGTTCAGTGGC	313
3	52.106	110D12	00.200373.110D12	TGTCTCATACCACATGGCAC	AGGTAAAATGCACGTTGTCC	320	TGTCTCATACCACATGGCACTTATATATATATATATATATATACACATATATGTATTTATTGTATTTATTTATTATATCACTTGTCCTCCCTGTGTGTAATTTTGTATTCTGTAAGATTGTACAGCGCTGCGTACCCTTGTGGCGCTTTATAAATAAAGTTATACATACATACATACATACATACATACTCAGACAGTATACACAGTATATGCTGTGTGCTGTGCTGTGGCCCCGCAGCTTTTGTTTTATTGTTTATTGTAGAGGATGAAGACTCAGCTAGTAAGTTCACATTGAGAACAGGACAACGTGCATTTTACCT	499
3	52.23	121D05	00.200053.121D05	TTACATCACATGGACTTGCC	CCAGGAAACCTACACACTGG	301	TTACATCACATGGACTTGCCTTCCCTATCTATCTATNTATCTATCTATCTATCTATCTATCTATCTATCTATCTATCNATCTATCTATCTATCTATCTATCTATCTATCTATCTATCNATCTATCTATCNATCTATCTATCTATCTATCTATCTATCTATCTATCTATCTATCTATGTATCTATCAATCTATCTATCNATCTATCTAATCCTCAAAGTATTTACCTAACTAATTACTCCTTTTTCCTATCATATTACAAATTTTAGAACAAATGTTTAAAGCCAGTGTGTAGGTTTCCTGG	no close match
3	52.318	111D07	00.200275.111D07	CAGTGTTCTGCTTGCCTC	ACCTGCGTGTTCTCATTACC	364	CAGTGTTCTGCTTGCCTCATTATATAAAGTGCAAGATGCATAGAGACTTGGTTTCTACTTGTAAAATAACACATACATAGAGGCTGAGATATACTTACAGCCATTAACTACATAGTCTTTCTTTTTCTTTATCTATCTATCTATCTATCNATCTATCTATCTATCTATCTATCTATCTATCTATCATCATGTAGCCTCACTTACAGTAGTATGCATTTACTTAAAGGTGCAAATATTAATGTTTATTACACAATTCATTTACATGTATTTTGATTAAATTGACAAGTAAAGTCTAATGGTATGCAGATATATACAGTAAAAATGATATGGTATCTGTCTGTACAGGTAATGAGAACACGCAGGT	5970, 139
3	52.319	065D04	00.215059.065D04	CTTCCTGAACCAACCTTTCC	TGTGACCAGACACGTATTGC	339	CTTCCTGAACCAACCTTTCCCTGCAATACAATTTGAGACTGTTTAACCCTTATTGAATAGCAGAGAACTAAAGTTTGGGTGCCATTCAATAAAATTACTAAACTTTTTTTGAAGTCCAGTGTGTCCGGATTCTGCCCACGGAATATTCTACATTAATACTCTGAACTGCACCCAGTTACAATATCTCCTAGAAATGTGAGTATCCCATCTCAGATTTATATATACATATATATATATATATATATATATATATATATAAATTTGTGTGTTATACTTTTATTTTTGCTACATTTGTGTGTTTTACTTATGTTTCACTTCAGCAATACGTGTCTGGTCACA	no close match
3	52.505	034D05	00.204010.034D05	TGTACCACATTCATCAAGCG	AGCCTATCAAACAAATCCCC	275	TGTACCACATTCATCAAGCGAGGGCAGTGAAAATCCTGCTAAGATGAATGAATGAATGAATGAATGAATGGTTTCTTGCATAAAACCACATAAACCAGAACCATTAAAATCTCATTGAAAACTTAAGATAACTCGCATTTCAAAACCAAGTGGTTGCCAACCCAACCATTAAGCAGAGTCGGTTTACATTAATTTCATAACAATCTTTAGTGATGTAGCAGCATAACTCATCCATATAATGTTACAATGAACTAAGGGGATTTGTTTGATAGGCT	139
3	52.647	104C10	00.209605.104C10	CCCAAAACATTGCTAAATGC	CCTCCAGCAGTATGTATGCC	336	CCCAAAACATTGCTAAATGCATTTGTTGCAGTTACCACGCAACTTATATATATATATATATATATATATATATATATATATATATATATATATATATATTTTACACCTGTGCAACTTTTTTACGCCTGTGTGACTTTTTTCTAACTCCTAATACATTAAAGTCAATAGGCAGTAAACTTTTGCTGCAGTTACGCAAAAAAATCGCCAATGGTGAAATGCAAAATTTTTGTGTCGATCTATGCCTGCCAAAAAAATTTGCTTATCACTGTATGTTATATTTCTAGAAAAAATAAGTGTGGGTACAAATCCATTGCTTGGCATACATACTGCTGGAGG	93
3	52.735	018B04	00.200385.018B04	CCAACATCAAAGGGGAAATC	TGGTTCTTCTGGTATGAGCC	382	CCAACATCAAAGGGGAAATCCCAAGTTTACTGCCAGTTCTGAAGAAAAGAATAAATAAATAAATAAATAAATAAATAAATAAGAGCTCATTTAAAGGTTAATGACCCTTCTAACACATATACCAACAATCTAGAACACGTCTTTCAGAAAAAAAAAAGGTAAGATGGCCATACATGCCAATAACTGTAAAAAACCATGTCATGTATTAGCTGCTGATTAGAAGCACATCATTTGGTTGGATGGCCAAAGTTAATTTATTATATTGCCACCTTTAAATACAACATATATAGGGCTGTATATAACTAACATTTGTAGTGGCAAATGAAGCTATGTTCACAGACAGATGTCTTCTCTGCTCGAGTGGCTCATACCAGAAGAACCA	313
3	53.532	069F11	00.202325.069F11	GGAAAGAATGTAAAAGGGCG	GAGAGCTGCACAGACTAGGG	255	GGAAAGAATGTAAAAGGGCGATATTTACTGATATNTATATATATATATATATATATATATATACATGATCAGTTGAAAGCAGTCACGGCTCCATATACTTCAAAATGTCAAAACAAATGTTATTGCTCCACACTCACATCGACGCGTTTCGATCCACAGGGAATCGTCGTCAGTCCTGCAGTCCTCTATCAAAAGAAACACAGGATTTCTTGTCTATTGGACTTCCTCTTGGGTGCCCTAGTCTGTGCAGCTCTC	341
3	53.68	005B09	00.200011.005B09	GACATCATCACATGGCACTG	CAAGGGTTCGGTTACATTTC	394	GACATCATCACATGGCACTGCAATAGAGAAATTGGGATTTTTAAGCTCAAAGAAAGGACCAGAAGGATACAATGTGAACTATAATGTATACAGAAGATACAACAGATCAGGATAATCATGGATCTTATTCCAGACTTCTAATACAGAGTACAATGGATACCTTTAACAATAAAAATAATGTTGGCGCTTTATAAGTACATGTTAATAATTAATATACTAGATAGATAGATAGATAGATAGATAGATAGATAGATTAGATAGATAGATAGATAGATAGAATACAGATAGATTATATAGGCTAAATAAAAATATCTACTATACTTGATTTTAATATCCAAGCAGCAGGCATGCAATATTTTATAGCTTCATTTACTGAAATGTAACCGAACCCTTG	93
3	53.941	042F07	00.200956.042F07	TCAACAGTCGTTTCCCTTTC	TACTTAACCTCCGGTGCAAG	383	TCAACAGTCGTTTCCCTTTCAGCAAATTCTATTCACAACTTAAGTATTCCACATTATATATATATATACACTGTAGCTACTGTACAGCGCTGCGTACATAAGTAGCGCTTTATAAATAAAGATATACATACATACATACATACATACAGTACATACATACATACATACATACAGTACATACATACATACATACATACTGTATATATGGCATTTACCAGAATTCATAGATTGCCAGTCCAGATGGCCAAACTTGGCTTCAGGCAACTATTATTGGTCGTGCAAGTTAACCCTTCAAGGTACCCAGCACTTCGCATACTGGCCTTTACTCTATTTGCCCCTACACTGTGCTTCCTCCAGTATCACCTTGCACCGGAGGTTAAGTA	93
3	54.158	047 E04	00.200956.047E04	CAACAGTCATTTCCCTTTCAG	TACTTAACCTCCGGTGCAAG	361	CAACAGTCATTTCCCTTTCAGCAAATTCTATTCACAACTTAAGTATTCCACATTATATATATATATACACTGTAGCTACTGTACAGCGCTGCGTACATAAGTAGCGCTTTATAAATAAAGATATACATACATACATACATACATACAGTACATACATACATACATACATACATACTGTATATATGGCATTTACCAGAATTCATAGATTGCCAGTCCAGATGGCCAAACTTGGCTTCAGGCAACTATTATTGGTCGTGCAAGTTAACCCTTCAAGGTACCCAGCACTTCGCATACTGGCCTTTACTCTATTTGCCCCTACACTGTGCTTCCTCCAGTATCACCTTGCACCGGAGGTTAAGTA	93
3	54.289	026F04	00.200879.026F04	TAGCCACCCTTTTATTTCCC	GGAGTGTCCTTTGATTGTGG	303	TAGCCACCCTTTTATTTCCCCTCCGCATTTCTTTTTTTTATTTTTTACTGATCATTTGACATTCGTATTGTTTGTTTGAATGTTCTTTTCTATTTATGTTGCTTTAGCGTAAATCCTTGTTGCTACAACTGATTAGTGTTGGCTGTAACTTGCACATTAGCCAGAAGGCCAATGTGTCCGAAGCTACAAAAGGTATGCAGCTTAATAGCAGAACTCAAGGCCTACCTACCTACCTACCTACCTACCTACCTACAGAAAGCTGAAATGCTACGAAAAGCTCTTGCCACAATCAAAGGACACTCC	139
3	54.454	078 E09	00.200373.078E09	CTTGCCATATCACACACACC	CAAAGCGCAGAAGGTAGAAG	382	CTTGCCATATCACACACACCTTTTTATATATACTGTATATATATATATATATATATATATATATATATATATATATATATATATATATATATATATATATATGCACTCTGTAATTATATAATAATAATATAATATATATTATTTATTCACTAAAACTGGCCTACCTCCTGTAATCTGTATAACAAGATATGATGCAAGAAACAGTATCATAAGAACATGAAAAATGATCCTTCCTGAACAGAAAAATGGACACCACAGTACATCTCCTGCCTTGTATATCTCATCAGCTTTTAAAATGTCTTAAATCCATCCACTTCCTTTCCTTCTCATTTTACTGAGCGGTACCTGGCTAACAGCAATACCTTCTACCTTCTGCGCTTTG	499
3	54.673	105 E02	00.200190.105E02	ATGGAGTGTGTGCTTGGAG	TCAGTAAAATTCCAGCTAAGGAC	400	ATGGAGTGTGTGCTTGGAGGGATTGATAGATNGATAGATAGATAGATAGATAGATAGTAGGGATGCANNNNNNNNNNNNNNNNNNNNNNNNNNNNNNNNNNNNNNNNNNNNNNNNNNNNNNNNNNNNNNNNNNNNNNNNNNNNNNNNNNNNNNNNNNNNNNNNNNNNNNNNNNNNNNNNNNNNNNNNNNNNNNNNNNNNNNNNNNNNNNNNNNNNNNNNNNNNNNNNNNNNNNNNNNNNNNNNNNNNNNNNNNNNNNNNNNNNNNNNNNNNNNNNNNNNNNNNNNNNNNNNNNNNNNNNNNNNNNNNNNNNNNNNNNNNNNNNNNNNNNNNNNNNNNATAGAAAGAAAGGTAGATAGACAGACATCTAAAATCATATGTCCTTAGCTGGAATTTTACTGA	no close match
3	55.069	054 E04	00.201225.054E04	ACCCTTCCAAGTAAACCGAG	TAATGCCGCTGAGAAGAAAG	214	ACCCTTCCAAGTAAACCGAGAACACAATCCTATACTTACCTACCTATACACTCATATACATAACTATATATTCTTATTGTACAGCGCTGCAGAATATGTTGGCGCTTTATAAATAAATGTTAATAATAATAATAATAATAATAATATATATTCAAACATGGTCCAGCATTGTTAAAATACCAAACCATCATTTGCTTTCTTCTCAGCGGCATTA	139
3	55.337	044D02	00.201225.044D02	ACTGGTGGCAAATGAAGAAC	TATGAATGCTTACCGCAGTG	237	ACTGGTGGCAAATGAAGAACCACGATCTATCTATCTATCTATCNATCNATTTATCTATGCNGTCTATTTATGTATCTAATNTATCTATCTAGCTATCNATCTATCTATCTATAAATACAATACAAATATATCTGATCTTTGAGAATTATCTTGTCCAATCTTTTCTGCTCAACTCATGCATACTTGTGTATCATTACACTATGACCACACAGAATTTCACTGCGGTAAGCATTCATA	139
3	55.667	050F08	00.202918.050F08	GATAGATGGATGGAAGGATGG	TTAAGCCCATTGCAGGTATG	378	GATAGATGGATGGAAGGATGGATGGATAGATNGATAGATAGATAGATAGATAGATAGATAGATAGATAGATAGATAGATAGATAGACAGGTACAGTAGATAGATNGATAGATAGATAGATAGATAGATAGATAGATAGATAGATAGACAGGTACAGTAGATAGATNGATAGATAGATAGATAGATAGATAGATAGATAGNTGAGATNGATACATATATATATAGGCAGGCAGACAAGATNGATAAATGGATAGATGGATGGGTNGATAGAGGGATAGATAGATAGATAGATAGAATGATGGATGGATTAAAGGATAGATGATAGATACATTTCAAAATGTTTATTTACAAGAATGTACCATACCTGCAATGGGCTTAA	530
3	56.035	027C02	00.200911.027C02	AAAGGAGGAAGTGTGTGCTC	AGAATATGGTGGTGCCATTC	313	AAAGGAGGAAGTGTGTGCTCGCCGGACATGTTACTCATCAACTGCATGGCTGTCAGCTGTTTATAGAAAAACTTAATTAAAGTAGATAGGTAGATAGATAGATAGATAGATAGATNGATAGATAGATAGATNGATAGATAGATAGATAGATAGATAGATAGATNGATAGATAGATAGATAGATNGATAGATAGATAGATAGATAGATAGATAGATAGATAGATAGATAGATAGATAGATAGATNGATAGATAGATNGATAGGTATATAGATNGATAGCTAGATATCATGCTTTGAATGGCACCACCATATTCT	731
3	56.088	049A09	00.200911.049A09	ATTGTATCCCCTCCCTTCAC	ATCTGCTTGCTTCTCCACAG	227	ATTGTATCCCCTCCCTTCACTGACTGTGGAGCCACCTGTCTTCCCTGGCCTATAAAAACATTCCCAAAAAGGCATACCTAACCAGGAAGCTCTCTAACATTTTAGCACTTATGGGAATTTCCTGAGTAAGGGGAGGACAAACTTGTACATCCAAACAGATAGGTAGATAGATNGATAGATAGATAGATAGATAGATAGGTTCAGTCACTGTGGAGAAGCAAGCAGAT	731
3	56.169	076G11	00.204685.076G11	GAGAGTGCCTGCTGCCTAC	CTATTGTTGCTGCTGGGAAG	390	GAGAGTGCCTGCTGCCTACCAGTGTTTTTTTATATATATATATATATATATATATATATATATATATATATATATATATATATANATATAGTGAATAAGTAATGGACCTTCATTTATTTTAAATTGATATAAATTTTATTTGAAATGATTTTACCTGAAGCATTTTCTCTGTATAATCAGCAGCTTCATATAAGACTGGGCAGAAAATACATTATAAAACATCCATGTGTTTAACAAATACAATTTAATATGCAGAGTTGAACTTTTAACAATGAAACTGTTGAAAGTCACCACATACAGCACATAGTACACAGGAGGGGGGTTTAGTGGGTGCTGCAGTGTCTTATAGAGGGTCTTATACTGTATGCAGCTTCCCAGCAGCAACAATAG	139
3	56.336	046D09	00.201551.046D09	TATGCTTGGTAAGTCTGGGC	CCTTTTGAAGAAAATGCACC	200	TATGCTTGGTAAGTCTGGGCAAATGCTTAAGGACCATGTGTAGAGGTGAAGGTTTGAGCACCCCTAAACACATATCTAATTGATTCCATTTTATTCTGTCTAGTTATACTCAAGAGTGTTCATCATCATCATCATCATCATCATCATCATATTTCATCCCTTTTTTTTTCGACCAAACATGGTGCATTTTCTTCAAAAGG	447
3	56.398	095G02	00.200024.095G02	CCGTCCTAGATGAATGAAAATC	ACCACTTCCAAAATACACGC	354	CCGTCCTAGATGAATGAAAATCTTCATAGACAGCTAGAAACTCTTTACTTAATTCATAGGAGGTTATTTTTATCTGCACTGACAATGTTAGAATACAACTACAATGGAAGCTACAATTTGGACAGTGCTATATATATATATATATGTATATATATATATATATATATATATGTATATATATATATATATATATATATATANATGTATATATATNTATACACACACACATACACTCACCACTCCATGTAATTAAAAAAAATCAAAATATTTTATTGCTCCACACTAACATCGATGCATTTCGGTCCATTAGGGACCGTCGTCCTTAGAGCACCCGGCGTGTATTTTGGAAGTGGT	65
3	56.479	022F11	00.201225.022F11	CCTGCAAGGTACAAGGAATG	GGGGAAAGATATGGGATTTG	189	CCTGCAAGGTACAAGGAATGAAATCTATCTATCNATCTATCTATCTATCTATCNATCTATCTATCTATCTATATCTGTCTGTCTCTGGAATATGATCTAAGAACCTTGATTACAATTCCAGGCCCATCAATTATAGAGGGTTCTTTATAGGGAGTACCTTTTCCCTTCACAAATCCCATATCTTTCCCC	139
3	56.7	063F12	00.201336.063F12	AAATAAACAGGGCAAAATGG	TCATCATCTATCCGTCATCC	223	AAATAAACAGGGCAAAATGGATATAGATAGATAGATGATAGATAAATAGATAAGAGAAAGAAAGAAAGAAAGAAAGAAAGAAAGAAAGAAAGAAAGAAAGAAAGAAAGAAAGAAAGAAANAAANAGAGAAAGAAAGAAAGATGTAAACTGTATAATACGCGCTCATAAAATTTAAAAAGATGAAATAGAAATATGATATATATGGATGACGGATAGATGATGA	230
3	56.764	022C05	00.201336.022C05	TCCGTGGAATATGCTGACTAC	GGACTGGCACACAAGTTCTC	151	TCCGTGGAATATGCTGACTACCTACGGTCAATAGATTACATGTGTACAGAGAAAGAAGGAAAGAAAAGAAAGAAAAGAAAGAAAGAAAGAATGAATGAATAAATATATGATTTGCTCTGGGTTAAAAGTGAGAGAACTTGTGTGCCAGTCC	230
3	56.816	101C07	00.202295.101C07	ACAACAAGCAAGGTCTGAGG	TAGATCATTGGCAGCAGAAG	389	ACAACAAGCAAGGTCTGAGGCCTACCACACTCGCCAACAGTTACCTATTTTGCAGGTACCTTGCCTAAGGTGGCAGTTTGACACAAATCTTTCTATTTATCTATCTATCTCTCTAGCTAGCTAGCTGTCNATCTATGTATCTATGTATCTATCTATCTATCTATCTATCGCATAGCCCAATCCACCTGGGTTTAAGTTATGGCTAAACAGAGGCAGAGGGGCGGGCAGCTCGGGCGAAGGAGTGGGCGGCTCGGGCAGGAGCAGGACAGCGTGGGTGGGCTTTAGGGGCGCTCTCTTTGGCCACAAAAAGTGGCGTGTCCAAAAATTTCGGCAAATCCTCCCTCTCCTGGACCCCTTAACCAAAAACATCTTCTGCTGCCAATGATCTA	259
3	56.883	072H05	00.202221.072H05	GAGTAATCATGTCCCCTTGC	TATGTGGTTGCTTCTCCCTC	357	GAGTAATCATGTCCCCTTGCAAGCAATTACAACATATTCATTAAATAATAAATCCAAAAACTGAATAAAAATGTGCCGNNNNNNNNNNNNNNNNNNNNNNNNNNNNNNNNNNNNNNNNNNNNNNNNNNGTAGGAGCAATAGCTTGCACCGAAAGTACTGCACCAAATCTGTACTGTGTACACATTTCATCATCATAATCATCATCATCATCATCATCATCTATTTACAGTATATAAAGCCAGCAAATTACACAGTGACAGTGTTAATAATTTAACAAATGCAGGATATAGAATAAATATAGGATTGGAGCATCTTGCTCATAAGAGCTTACAATTTAGAGGGAGAAGCAACCACATA	16017
3	56.904	044A06	00.202069.044A06	ATTTCTGCTGCCTTCATTTC	ATCTGCATTTTAGTCGGCTG	293	ATTTCTGCTGCCTTCATTTCTACACATTCACAGGCACATAACAGGGATAAATAGATNGATAGATAGATNGATAGATAGATAGATANTTAGATAGATAGATANTTAGATAGATAGATAGATAGATAGATNGATAGATAGATAGATAGATAGATNGATNGATAGATAGATAGATAGATAGATAGATAGATAGATAGATAGATAGATAGATAGATAGATAGATAGACCGACTGACTAATGGGGATAGAGAGATGGATAATAGATATGGAACGGTGTCAGCCGACTAAAATGCAGAT	247
3	57.147	040D11	00.205429.040D11	CATTGAGGTCACAAGGAAATG	TGGCCTGTTGTAAGGACTTC	388	CATTGAGGTCACAAGGAAATGATGAAACATTATGACATGTGAAAACCATTTGCACATTAAAGGCCAGATTTATGACAATGTGTGTGTGTATGTATGTATCTGTGTGTGTATGTATGTATGTGTGTGTGTATGTATGTATGTATGTGTGTGTGTATGTATGTATGTGTGTGTGTATGTATGTATGTGTGTGTGTATGTATGTGTGTGTGTATGTATGTGTCAGGCGCAGCCACAGGTGGGTGGCTGGCAGGTAGGAGCTTATATGCCGTGTAATATGGGTACAGGGGGTACTGCGCTTGTGGATAGCCAGGAAACAAGTTATGTTGCTGAAACATGATTTATTAATGAAAATTGAGAAATAACAATATGGAAGTCCTTACAACAGGCCA	139
[truncated: 1,914 more rows]
