# Supplementary material for: A genetic map of Xenopus tropicalis
Source: Dev Biol. 2011 Jun 1;354(1-2):1–8. doi: 10.1016/j.ydbio.2011.03.022 (PMC3098391; doi:10.1016/j.ydbio.2011.03.022)
Supplement: Supplementary Table 2 — Probes used for FISH-TSA. The table lists the probes used for cytogenetic mapping of each linkage group. It includes the Assembly 4.1 scaffold assignment, gene, PCR primers, and position on the chromosome for each probe. RCD, relative distance from centromere. [file mmc2.xls]

## Sheet: List1
Chrom. LG	Terminal cM	Terminal markers	Scaffold	Locus	Transcript identification	primers 5´- 3´(F + R)	Ampl. length (bp)	RDC	LG orientation
1	16.74	040F09	217	pias2	ENSXETT00000046519	GTCAAGCTTTCGGGTCTCAG	1352	q 0.95	q - p
	20.64	042H05				TCGTCTCGCCACCTTCTACT
	41.84	097D10	12	cabin1	ENSXETT00000009292	CTGCCCCCTCCTTTTCTAAC	1112	q 0.54
	50.29	047A10				TAGGCCTCCAACAGCAGATT
	47.97	003D01	17	dao	ENSXETT00000048267	ATTGGAGCAGGAGTGATTGG	989	q 0.48
	60.12	003D03				GCAAGGATCTGCCCAAAGAT
	61.48	017B01	229	adh1b	ENSXETT00000022428	CCCTTCAGCATTGAGGACAT	1066	q 0.22
	62.35	085A07				AATACAAAACGGTGCGAAGG
	66.37	015H04	89	camk2d	ENSXETT00000033918	GTTCGACTCCATGACAGCAT	1141	p 0.25
	68.72	015H11				ACACACGGGTCTCCTCTGAC
	78.26	086A04	107	exoc1	ENSXETT00000045537	TCTCCAATGCAGAGGCTTTT	1448	p 0.54
	84.67	056G10				GCCAACTTTGCTTTTCTTCG
	94.70	073B07	237	whsc2	BC158430	ATCATTCAGCTCGCCACTCT	1040	p 0.78
	95.5	007F03				GGCTGCGTTTGAGTGGTTAT
2	7.62	111B05	817	trit1	ENSXETT00000023941	ATTGCCGCTTGTAGTGGTTC	1269	q 0.28	p - q
	7.91	009A08				CGCTTTTTCACTTGGGTGTT
	4.35	118F10	80	uspl1	BC125679	TAAGCACCAACGGACTGTGT	1427	q 0.75
	56.40	089H01				GCTGGAACGTTTGGCTAGAG
	46.35	118F10	80	pan3	ENSXETT00000025796	CCGAACCCTGCAAACTACAT	1118	q 0.76
	56.40	089H01				CGGTTCTGTTCAGTCAGCAA
3	16.30	038B06	809	jhdm1d	ENSXETT00000005738	GCCGCTTTATGATCGAATGT	1020	p 1.00	p - q
						TCAGCCTCTTTTCCATCTCG
	45.85	075B04	177	phf15	ENSXETT00000022864	CCCCCTCTGATTACACCTCA	1066	q 0.10
	49.73	093F01				GCTGAGCCAAATTGTCCACT
	59.69	053G06	251	fgfr4	ENSXETT00000015723	ACAGAATTGGTGGGATCCAG	1459	q 0.26
	79.02	027A02				TCCCATGTCAACACTCCAAA
	7.1	045C01	675	chd3 (CLUSTER 3b)	ENSXETT00000006381	ACGAGGGCAAGAGTGAGAAA	1421	q 1.00
	7.5	052F06				CCGCAGCATCTTGTGTAGAA
4	1.49	032A03	1001	sox6	ENSXETT00000035022	GCGCAGCCTCTGAATTTATC	1133	p 0.96	p - q
						CTAACAGCCTCGTTGGCTTC
	30.63	045H12	281	ext2	ENSXETT00000016439	AGCGACTTCTACACGGAGGA	1368	p 0.83
	39.91	027G10				GGTCAGAACCATCGACACCT
	27.60	030D02	82	acp2	ENSXETT00000008618	TCACTGCTCCTAGGGTTGGT	1207	p 0.68
	42.07	030E12				CGTGCTGGTAACCGTTAGGT
	44.35	018F02	146	rasgrp2	ENSXETT00000018502	AATAGTGGCGAAATGCATCC	1208	p 0.23
	50.29	110D06				GTTGGCACAACAGAGCTTGA
	45.02	017C03	128	adamts18	ENSXETT00000027777	ATCAGCGCGAAGTTCAAAGT	1106	q 0.14
	47.19	123B11				ACGTGGGAGACATGATGTTG
	50.71	020D04	6	e2f4	ENSXETT00000006698	AAAGCCTTGGGCTACTCACC	1016	q 0.32
	61.92	028F09				GTGATCACCAGGAGGAGGAG
	41.81	043D06	1	mast2	ENSXETT00000007070	AACCCATCCTCACGTGACTC	1149	q 0.45
	78.72	018G07				GCCACCAGTGTTCTCACTCA
	41.81	043D06	1	pcsk9	ENSXETT00000043246	TTTCCAGAATGTCCCAGAGG	1315	q 0.47
	78.72	018G07				ATTGGAACTGCGGGAGTATG
	41.81	043D06	1	dmap1	ENSXETT00000002310	AAGGCAAAACTAGGCTGCAA	1110	q 0.48
	78.72	018G07				GGCAGATTCCCTCCTTTTTC
	97.73	029A09	404	rybp	ENSXETT00000034714	TTATGGGCGACAAGAAGAGC	1003	q 0.87
	99.97	117H05				TCGTCATTGACAACAGACAGG
	97.73	029A09	404	ppp4r2	ENSXETT00000034749	GATGATTTCCGCTCTTCTGC	1000	q 0.90
	99.97	117H05				TGGCCTCTTCACTGTTTTCC
	110.36	049G10	126	ptprg	ENSXETT00000022677	TCCTGGATCCCTTCATTCTG	1218	q 0.96
	117.65	069H12				CGGCCTCTGCTACTTTATCG
5	0.00	043G07	63	tram2 (CLUSTER 5b)	ENSXETT00000001456	GCTCTTCAGCCAGGAGTTTG	1035	q 0.88	q - p
	5.40	046D07				TTCACAACTCCGTTTTCGTG
	11.22	047C01	132	ap2m1	ENSXETT00000037610	TGTGGATGCTTTCCGTGTTA	1193	q 0.47
	11.63	023D01				CAATGTATCGCACCCATTTG
	15.8	018B08	193	myo6	ENSXETT00000007788	GGTACCTCAATCGTGGCTGT	1393	q 0.35
	16.91	083H06				GCCTTGCAGAAAAGTCTTGG
	20.58	010G09	250	cdc40	ENSXETT00000046098	AACATGGCGGCTCTTACATC	1280	q 0.25
	21.14	010G10				TCTGAGGTGCTCACAAAACG
	29.57	026H07	206	crim1	ENSXETT00000022789	AGGCTGTTATGCCAATGGAC	1298	p 0.26
	29.97	087E03				TGTCCCATCTCTCCTCATCC
	30.79	044C04	98	ttc27	ENSXETT00000038404	CTGGCCGTTATTCTTGGTGT	1364	p 0.30
	31.28	034F03				ACTTGCTTTGCTTTGGAGGA
	30.85	115F09	74	cyp1b1	ENSXETT00000054079	AGCGCTATGGCAACATCTTT	1035	p 0.41
	33.44	068A08				CTGGGTTGGACCATTTCTGT
	55.00	017G04	25	prepl	ENSXETT00000006000	CCTTGAGGTTTTGCTGTCGT	1179	p 0.77
	60.51	051D09				AGATCTTCCAGGCCATTGTG
	80.07	057D07	372	bre	ENSXETT00000022485	GAAATGGAAACGTGGGTTTG	989	p 0.93
	82.45	086H11				GGGGCTGTAGGGGTAGTTCT
	26.87	023B01	83	atp6v1h	ENSXETT00000017742	AGCAAAAGCTGCAGAGGTTC	1222	q 0.55
	29.81	049B12				CTGTTGCCTCTTTCCTCTGG
	29.30	072E08	84	b4galt6	ENSXETT00000010248	CCCGGCATAGCAAATACCTA	1018	q 0.54
	32.37	059F05				CTGGCACAAGATGCACAGTT
6	42,.0	011D12	57	fignl1	ENSXETT00000034241	GCAGTGGCAGGAAGAAGAAC	1236	p 0.24	q - p
	44.05	012A06				TTGGGGACGGTTAGTAGCAC
	52.26	050D10	104	Xt7.1-THdA017i08.3 (Gurdon Institute X.t. EST Database)	Xt7.1-THdA017i08.3	GATCAACCACAGGAGGGAAA	1050	p 0.65
	53.67	016B11				GGGAAAGTAAGAATGGCATCA
	54.74	046G08	47	mpp7	ENSXETT00000009870	GTAAAGAAGCTGGGCTTTCG	984	p 0.68
	67.49	026H01				AACTGACTGGCACCCAAAAG
	62.18	092D03	28	csrnp1	ENSXETT00000009211	CGAGGACATTGACATGAACG	1193	p 0.85
	79.77	074H12				AGGCATCTTCCAAAAGCTGA
7	0	095F08	827	nop2	ENSXETT00000025185	CAGGCGAAAAGAAAGTCCTG	1338	p 0.92	p - q
						CCAGTCCTGTTGGGACAAGT
	61.75	006E06	266	gpr123	ENSXETT00000032372	AAGCCTTGGTGCGTTTTATG	1039	p 0.59
	63.06	006E11				ATGATGCACCGTGTCAGTGT
	54.36	011E04	271	got1	ENSXETT00000039920	AACCTTGGAGTGGGAGCATA	1138	p 0.46
	68.75	011E03				ACTGGATCTTGGTTGCTGCT
	56.07	098F06	298	mfn2	ENSXETT00000028580	AGCCCTGGCATTGATGTAAC	1476	q 0.14
	91.00	021E11				ACCGGAGAGCTCTTGTTGAA
	73.29	105A05	124	cbl	ENSXETT00000046653	GGTTGTGCCAGAATCAAAGG	1125	q 0.43
	76.96	020H05				CTGCCATACCACCACCTCTT
	73.29	105A05	124	tbcel	ENSXETT00000037162	ACCGGCTCAATCTCCCTAGT	1116	q 0.43
	76.96	020H05				ATTTGTCGCCATCATGAACA
	85.97	049E04	123	fut1	NM_001004772	ATGGAAATGGCGAACAAAAA	1042	q 0.78
	87.53	006C03				CAGGAATCCCTTTCCACTCA
	118.38	085B04	1113	agmat	ENSXETT00000014944	GCCGGACTCACTAGCACTGT	968	q 0.95
						TCCGTCGATGTCAAAACTGA
8	12.36	041E03	667	glipr2 (CLUSTER 8B)	ENSXETT00000050650	CAGGAGCTGGGAGTTTTGAG	1214	p 0.92	p - q
						CAGGGCACGTTTCCCTACTA
	0	079D08	708	ENSXETG00000000667	ENSXETT00000001458	GATGTCGGAAGTGGATCGTT	1481	p 0.83
						GACTGAAGTCCTCCGTGCTC
	12.04	042F11	154	dusp9	ENSXETT00000016768	GTTGGTCTCTGTGTCGCAAA	1038	q 0.04
	12.9	011D01				AAGACCTCGTCACTGGATGG
	12.04	042F11	154	smc1a	ENSXETT00000053274	GATCAGTCGGTCAGGAGAGC	1224	q 0.04
	12.9	011D01				CCACGCTGCTCTTTGATGTA
	12.09	045E03	933	nr6a1	ENSXETT00000018759	CGCGTTGATCAGAGAGCAT	1167	q 0.09
						CATGAGGTCTGGGAACCTGT
	36.03	015F09	384	rps6ka6	ENSXETT00000031774	GGATTTTCTCAGGGGAGGAG	1260	q 0.36
	36.39	015F08				TTGGCAAATCCAAAATCACA
	37.6	093E11	31	f9	ENSXETT00000007509	CAACCTTGAACGGGAATGTC	1206	q 0.40
	39.68	069G05				GTGAATCTGGAGAGCCTGGT
	53.71	010C08	166	zfp36l1	ENSXETT00000037007	CATAATCAACCCATCGACCA	904	q 0.78
	56.65	117A12				GGTGTCAAGGGTAGGGGAGT
	63.11	015D02	427	mef2d	ENSXETT00000043962	ATGGGGATGACTCGATTGAC	1165	q 0.90
						CGCATGCGTTTTACAGATTG
	64.86	018E10	790	rhbg	ENSXETT00000043046	AACGCGGAGAACGACTTCTA	1062	q 0.92
						GATGGCAAATCCCAAAGCTA
	63.11	015D02	427	ubqln4	ENSXETT00000044006	GGAGACACACTGAACCAGCA	1269	q 0.93
						GGAACCAAGGTTGGATAGCA
9	4.61	039G10	893	smarcal1	ENSXETT00000000989	CCGGAAAGCGTTAATGTGAT	1208	q 1.00	q - p
						CAGGCCTCCAGTAACAGAGC
	12.39	021G07	77	znf142	ENSXETT00000030278	TAAAGGGGATGTGGAGAACG	1232	q 0.98
						CGTGGTTATGAAGGGCTTGT
	35.71	011G09	51	tbr1	ENSXETT00000035364	GCAGATGGTTGTGTTGCAGT	1033	q 0.74
	46.93	082F07				CAGGTCCTTGGTGCAGTTTT
	66.39	084B08	27	MGC145260	NM_001079412	CGGAAGGACCACCTACTTCA	1140	p 0.58
	73.11	008D02				GTGGAACAGGAAGCAGCATT
10	8.44	045B08	178	map2k4	ENSXETT00000024139	CTTCCAACCCCAGTAACAGC	1281	q 1.00	q - p
	12.4	033F12				TCTGCTCCAGGATCTTACCC
	12.64	059G05	38	src	ENSXETT00000037723	ATCTCGCACCGAGACAGACT	1150	q 0.68
	16.19	066A09				CTCCACTTGGTCCAACACCT
	46.73	018A06	155	nmt1	ENSXETT00000007036	GCGAAAATGAGGAGAAGCAC	1306	p 0.28
						TTTCCATCCCCAATACCAAA
	50.81	006G11	334	hoxb3	ENSXETT00000047547	CCCACTCTGTTCGGAGGTTA	1088	p 0.51
	51.64	006G10				TGGGCTGAGAGCTCTGTGTA
	50.81	006G11	334	sp2	ENSXETT00000047504	CAGCACGCAAGAGATTGGTA	1048	p 0.53
	51.64	006G10				CCTGGAGTGCTGGTAATGGT
	72.49	052G03	531	taf4	ENSXETT00000004272	CTCAAGCGCCAACAACTGTA	1368	p 0.75
						TGAGGTCCCTGAGATTGACC
