# Supplementary material for: A genetic map of Xenopus tropicalis
Source: Dev Biol. 2011 Jun 1;354(1-2):1–8. doi: 10.1016/j.ydbio.2011.03.022 (PMC3098391; doi:10.1016/j.ydbio.2011.03.022)
Supplement: Supplementary Table 4 — Linkage groups generated in MSTmap. The table shown on the first sheet provides a summary of the linkage groups obtained by analysis using MSTmap, including the number of markers and size for each linkage group, as well as the corresponding JoinMap linkage group in which the MSTmap linkage group is found. The table on the second sheet lists each MSTmap linkage group consecutively, including the markers and map positions. [file mmc4.xls]

## Sheet: Sheet1
MSTmap LG	# markers	length (cM)	JoinMap LG
0	261	278.733	1
1	133	59.903	8
2	111	104.115	6
3	104	24.283	4
4	99	71.829	8
5	95	71.096	6
6	88	33.907	4
7	3	0	7
8	70	83.43	7
9	73	9.738	6
10	71	49.615	9
11	67	16.95	2
12	54	50.376	9
13	52	17.537	3
14	47	13.266	2
15	41	30.533	3
16	34	12.581	1
17	34	28.187	5
18	32	47.293	5
19	29	33.595	3
20	28	43.556	1
21	27	20.189	4
22	27	46.406	7
23	27	5.632	2
24	27	9.161	10
25	25	42.859	4
26	25	22.559	9
27	23	16.93	1
28	23	42.37	10
29	22	31.853	1
30	21	12.063	3
31	21	11.428	4
32	20	32.637	4
33	18	4.685	1
34	18	21.669	2
35	17	2.263	6
36	17	17.53	3
37	16	25.783	2
38	16	14.27	1
39	15	10.743	2
40	15	10.542	5b
41	15	1.211	2
42	15	10.954	6
43	15	11.276	3
44	15	14.952	3
45	14	10.342	1
46	13	21.757	4
47	13	17.515	2
48	12	7.74	8c
49	12	31.27	2
50	11	13.706	10
51	11	5.214	9
52	11	7.318	9
53	11	5.793	1
54	10	12.948	3
55	10	5.685	5b
56	9	7.478	3
57	9	17.169	5
58	9	6.635	4
59	8	7.688	1
60	7	5.827	8
61	5	13.854	10
62	6	19.76	10
63	6	12.704	3
64	6	5.318	10
65	6	7.997	5
66	6	3.948	5
67	5	27.58	2
68	5	16.572	2
69	5	13.086	1
70	5	14.002	5
71	5	8.325	4
72	4	4.058	7
73	4	3.213	3
74	4	2.555	4
75	4	6.38	10
76	4	0.368	1
77	4	2.159	4
78	4	8.49	3
79	4	1.369	2
80	4	17.256	7
81	4	11.411	8b
82	4	0.842	4
83	4	12.27	3
84	4	3.038	2
85	4	7.011	3b
86	4	0	9
87	3	4.863	7
88	3	9.622	4
89	3	4.007	1
90	3	2.054	1
91	3	8.346	1
92	3	12.198	8b
93	3	5.75	3b
94	3	4.224	2
95	3	6.067	8
96	2	6.564	7
97	1	0	1
		1991.83

## Sheet: Sheet2
marker	position
group lg0
;BEGINOFGROUP
070G12_h	0
028H01_h	9.426
049H07_h	9.426
054F03_h	12.007
087F04_h	12.639
092C03_h	16.859
036D11_h	19.282
007F07_h	20.124
007F03_h	20.703
022E02_h	22.494
054C02_h	22.809
073A12_h	23.125
053F01_h	24.073
048G01_h	24.073
116D06_h	24.652
083H04_h	26.336
050D01_h	26.336
120D04_h	28.496
021A05_h	28.812
114F06_h	29.075
035F06_h	29.97
051A11_h	36.032
001F04_h	40.04
113B01_h	40.303
094C12_h	40.303
070G02_h	40.303
113G11_h	40.303
113F12_h	43.096
116G06_h	43.096
115F10_h	43.78
122D02_h	47.048
016C06_h	47.048
027H10_h	48.259
028F01_h	48.522
002G02_h	49.575
015H08_h	53.054
017E08_h	54.633
028F05_h	54.633
006A02_h	54.897
043F02_h	54.897
006A09_h	55.581
120B01_h	55.581
122E07_h	57.108
054A03_h	57.108
070C01_h	57.108
013H09_h	57.423
113G05_h	57.423
095B11_h	57.423
051G07_h	57.739
020A09_h	57.739
099H10_h	57.739
023F08_h	57.739
122B11_h	57.739
024G04_h	57.739
020C03_h	57.739
097D12_h	57.739
059H11_h	57.739
114B10_h	58.108
097H09_h	58.108
123G04_h	58.108
060E02_h	58.529
082E09_h	58.95
060E11_h	59.423
016A12_h	61.477
018C08_h	61.477
021G10_h	61.477
083E08_h	63.636
018G09_h	65.532
044G05_h	66.743
106B07_h	67.059
021H07_h	67.374
013D04_h	69.112
013C12_h	69.112
098A06_h	69.691
108F05_h	69.691
057F09_h	70.691
030F02_e	80.773
043H04_e	80.773
102B03_a	84.993
016E02_a	84.993
073B01_h	84.993
056H05_h	84.993
017B11_e	85.625
067E03_e	85.941
073B08_a	85.941
070C02_a	87.678
003E06_h	117.763
041B03_h	131.711
034G06_h	132.29
085H04_h	133.237
117A11_h	133.237
065H01_h	135.449
033F11_h	139.511
118G05_h	140.88
042C03_h	140.88
097C03_h	142.723
111C05_h	142.723
023B09_h	145.473
103D12_h	151.594
052B03_h	156.93
046F07_h	157.825
029B01_h	158.141
101G12_h	159.141
071G06_h	159.141
048H07_a	166.026
107F06_n	179.955
003D03_n	179.955
107H12_n	179.955
118B08_n	179.955
050H04_n	179.955
003F02_n	179.955
034E04_n	180.323
047H01_a	190.734
023D03_h	202.534
086G09_h	205.422
007F09_h	213.275
077G11_h	215.013
054H07_h	215.697
030D08_h	216.013
104B01_h	216.013
050C03_h	216.013
050H08_h	216.381
036A09_h	218.013
007G04_h	222.05
071D02_h	222.945
073B07_h	222.945
091H02_h	223.26
041C10_h	223.576
090B07_h	224.471
088A02_h	226.578
038A02_h	229
085C11_h	229
098D06_h	229
105G03_h	237.817
110H04_h	237.817
001D12_h	240.292
018F03_h	242.083
070H10_h	243.241
115D08_h	243.241
116F05_h	243.241
116D04_h	243.557
113B02_h	243.557
115G12_h	243.557
116H06_h	243.872
116A10_h	243.872
016F05_h	244.188
117F08_h	244.767
077H12_h	244.767
119D07_h	244.767
021C02_h	245.346
039E04_h	245.978
044B09_h	245.978
025D06_h	245.978
073C03_h	247.821
002F04_h	248.136
048A11_h	248.136
048G04_h	248.452
053D05_h	248.452
015H11_h	251.245
026A04_h	253.351
043B08_h	253.351
077E04_h	253.351
044B07_h	253.351
083D10_h	253.351
006A04_h	253.351
017C02_h	254.509
074C11_h	254.825
025B01_h	255.246
016F08_h	255.246
025D12_h	255.246
037F08_h	255.246
078F09_h	255.246
065E07_h	255.246
086G05_h	256.036
021H03_h	256.036
023G10_h	256.036
053D09_h	256.036
025C06_h	256.036
045F10_h	256.036
026G08_h	256.036
005E03_h	256.036
013H11_h	256.036
019D06_h	256.036
030B01_h	256.036
014A05_h	256.036
079E09_h	256.036
087F02_h	256.036
078F04_h	256.036
116D05_h	256.036
013H12_h	256.036
076E04_h	256.036
049A06_h	256.036
057F11_h	256.036
023B03_h	256.036
031C08_h	256.036
062A08_h	257.194
028D11_h	257.194
065H07_h	257.194
117F01_h	257.194
017B06_h	257.194
087H04_h	257.194
065E11_h	258.247
084H02_h	258.247
071H12_h	258.247
077B04_h	258.615
017B01_h	258.983
072B11_h	259.984
082C11_h	259.984
033E03_h	260.299
109E08_h	260.299
107C09_h	260.299
065A11_h	260.299
046E05_h	260.299
119C11_h	260.878
100E07_h	260.878
113H03_h	262.352
069C11_h	262.352
115D06_h	262.352
121B09_h	262.352
020C05_h	262.352
093F08_h	263.3
111B06_h	264.195
110G02_h	264.511
105B09_h	264.511
111F11_h	264.511
067H06_h	265.195
103D10_h	265.195
083E11_h	265.511
082C12_h	265.774
101C10_h	265.774
007D03_h	267.459
007D02_h	267.459
003H01_h	267.722
099H06_h	267.722
099d08_h	268.88
018E09_h	269.143
089F12_h	269.406
013D01_h	269.406
013D03_h	269.406
062F11_h	269.985
021A09_h	270.248
114F01_h	270.248
020F09_h	270.827
074B09_h	271.143
026G09_h	271.143
042A12_h	271.143
043E08_h	271.143
048B05_h	271.143
098A04_h	271.143
117B02_h	271.143
075D02_h	273.461
005B07_h	274.355
003D01_h	278.417
057D02_a	278.733
084E04_a	278.733
018A03_a	278.733
036B09_a	278.733
017E09_a	278.733
052D12_a	278.733
051G06_h	278.733
007E02_a	278.733
;ENDOFGROUP
group lg1
;BEGINOFGROUP
020D07_h	0
020H01_h	1.948
036E02_h	1.948
115C12_h	2.791
116F04_h	3.949
110h01_h	4.528
114A03_h	4.528
111E05_h	4.528
010D01_h	6.581
019A06_h	8.056
042B09_h	8.056
032F02_h	8.056
069E10_h	8.056
072D11_h	8.056
039D02_h	8.056
080A02_h	8.477
097G07_h	8.477
092A08_h	8.927
015B10_h	9.611
015B07_h	9.611
081A11_h	10.558
110C04_h	10.558
031C01_h	10.558
069F10_h	10.558
056G11_h	10.558
109E09_h	10.558
087C02_h	10.558
109C12_h	10.874
111F07_h	11.19
109F10_h	11.19
090H04_h	11.19
074A11_h	11.769
031E03_h	12.032
027D01_h	12.874
007E08_h	13.19
017A11_h	13.19
106A08_h	13.19
096A08_h	13.19
007E07_h	13.19
110B07_h	13.769
054D01_h	13.769
048C09_h	13.769
032D04_h	13.769
046E02_h	13.769
058F11_h	14.664
025A05_h	15.348
039C11_h	15.348
024B02_h	15.348
067G02_h	15.348
034D07_h	15.348
040E06_h	15.98
020A03_h	16.243
117D05_h	16.243
017A12_h	16.506
006B10_h	16.506
006B08_h	16.506
006B09_h	16.506
044C10_h	17.348
046E01_h	17.348
019B10_h	17.664
058G01_h	17.98
091F10_h	17.98
118G11_h	17.98
005F02_h	17.98
101F11_h	18.296
028B05_h	18.296
059C09_h	18.559
100E08_h	18.559
053C12_h	18.875
089H07_h	18.875
070D07_h	18.875
044A09_h	19.243
087D04_h	19.243
027C03_h	19.559
067E11_h	19.559
078B12_h	19.559
097A11_h	19.559
079C11_h	19.559
063D07_h	20.19
043G12_h	20.506
073A07_h	20.506
033A02_h	20.822
068A12_h	21.138
093E11_h	21.138
068E10_h	21.138
018B01_h	21.454
039E07_h	21.769
114E03_h	22.033
103H11_h	22.769
097H07_h	23.506
034D06_h	23.506
114B05_h	23.506
114E09_h	23.506
015F05_h	23.77
034G04_h	25.771
080G03_h	25.771
042G11_h	27.772
021D12_h	31.674
113E06_h	33.412
119C08_h	33.886
009E07_h	35.676
009E11_h	35.676
009D11_h	36.044
056F04_h	38.731
114A06_h	38.731
059F07_h	39.942
022A07_h	39.942
051D11_h	40.679
024H12_h	43.26
055A04_h	44.576
107D07_h	44.576
087B05_h	44.944
084F06_h	45.418
073C10_h	48.158
077B12_h	48.158
075H09_h	48.158
045E03_h	48.737
024E12_h	49
058E10_h	49.368
058H04_h	49.368
066F02_h	49.368
029H06_h	49.368
095F07_h	49.368
080G04_h	49.368
054B11_h	49.368
069G08_h	50.105
083B09_h	52.581
035H04_h	52.581
074B02_h	54.793
026A03_h	54.793
070G11_h	56.952
029H04_h	59.903
079D08_h	59.903
;ENDOFGROUP
group lg2
;BEGINOFGROUP
074E04_h	0
119D01_h	10.63
060C05_h	14.163
071H07_h	16.585
050B06_h	19.393
027C04_h	20.815
085G03_h	20.815
117H01_h	20.815
068E06_h	20.815
073D11_h	25.546
085E03_h	25.861
056E03_h	32.602
032A05_h	33.655
067C05_h	33.918
044F08_h	34.761
001F12_h	41.164
001A07_h	41.48
001A05_h	41.795
001D11_h	42.111
001E03_h	42.111
049E06_h	45.59
058A11_h	45.906
015D03_h	48.329
031F07_h	49.171
048C01_h	49.171
120C05_h	50.066
025F09_h	50.066
081G10_h	50.961
050D10_h	51.803
043E05_h	51.803
051B09_h	52.382
113F03_h	52.382
093C05_h	54.33
059G09_h	54.699
035F04_h	55.015
072H01_h	56.331
109G12_h	57.068
112G10_h	57.383
053C04_h	57.383
112C07_h	57.383
057C01_h	57.91
086B09_h	57.91
099G01_h	58.489
115D07_h	59.12
113H04_h	59.12
047F12_h	59.12
036G09_h	59.12
101D10_h	59.752
084E08_h	61.648
028F10_h	62.227
011D12_h	62.227
061D05_h	62.227
089E07_h	62.806
043A05_h	66.444
008B04_h	68.181
050C02_h	68.76
051A03_h	68.76
049B11_h	68.76
101H06_h	70.919
024E05_h	70.919
097G08_h	70.919
071B10_h	71.762
061C03_h	72.077
045E12_h	72.077
086D06_h	72.077
018H07_h	72.393
049C05_h	72.393
101E12_h	72.393
053G08_h	73.077
059E09_h	73.077
034F06_h	73.077
086G11_h	73.077
093E08_h	74.078
058A03_h	74.078
052D10_h	74.078
051B04_h	74.078
103H08_h	74.078
017H07_h	74.078
071D07_h	74.078
072E08_h	74.393
084A04_h	76.131
054A09_h	76.447
108B12_h	76.71
023B01_h	76.71
058C02_h	77.289
041H03_h	77.289
120H02_h	79.923
052H08_h	79.923
045G08_h	79.923
055G09_h	82.135
016H08_h	82.135
048E02_h	83.346
033H03_h	85.347
086E08_h	85.347
009H12_h	85.347
010B03_h	85.347
045B01_h	85.347
010A09_h	86.031
009H04_h	87.084
098H11_h	89.19
039H04_h	90.085
010B12_h	91.664
091A02_h	92.138
044F09_h	92.138
122G03_h	96.253
033G06_h	101.589
015B05_h	102.431
015A12_h	103.01
098H07_h	103.852
114E06_h	103.852
105H09_h	104.115
;ENDOFGROUP
group lg3
;BEGINOFGROUP
075C04_n	0
044B10_n	6.296
046D02_n	6.98
051A04_n	6.98
046G03_n	6.98
037B11_n	6.98
022E04_n	6.98
070F07_n	6.98
093D09_n	6.98
105H11_n	6.98
081H12_n	6.98
038H06_n	7.244
103E09_n	7.244
022A12_n	7.244
023E10_n	7.244
013F02_n	7.244
049B01_n	7.244
023B10_n	7.244
013C10_n	7.244
018G07_n	7.244
043C07_n	7.244
043F07_n	7.244
031D01_n	7.244
062H08_n	7.244
037F07_n	7.244
051H11_n	7.244
059D10_n	7.244
052H06_n	7.244
075E08_n	7.244
092F11_n	7.244
114E10_n	7.244
122G11_n	7.244
100C10_n	7.244
023E12_n	7.244
088G12_n	7.244
110D06_n	7.244
053C05_n	7.244
022H02_n	7.244
112H05_n	7.244
097H06_n	7.244
107H02_n	7.244
029B05_n	7.507
046B01_n	7.507
025B06_n	7.507
048E01_n	8.981
021B10_n	8.981
034H11_n	8.981
030C05_n	8.981
078F10_n	8.981
047H09_n	8.981
119F11_n	9.297
022B03_n	9.297
017E05_n	9.297
025G04_n	9.297
040A12_n	9.297
036C01_n	9.297
090E07_n	9.297
100F10_n	9.297
092A09_n	9.297
047A05_n	9.297
107E06_n	9.297
038A11_n	9.297
058C06_n	9.297
028E06_n	9.297
074D11_n	9.297
063B04_n	10.034
014C05_n	10.034
014C07_n	10.034
118G10_n	10.034
099G04_n	10.034
014C06_n	10.034
048B03_n	10.034
049F04_n	10.034
026F06_n	10.034
009F08_n	10.034
009F09_n	10.034
040E05_n	10.034
033C10_n	10.034
080D10_n	10.034
014C10_n	10.034
091D06_n	10.034
087E04_n	10.034
014C09_n	10.034
123E06_n	10.034
099G06_n	10.034
060D11_n	10.034
020D04_n	10.402
067G09_n	10.402
096F03_n	10.402
021F12_n	10.402
107H05_n	10.402
119D02_n	10.402
107G02_n	10.402
008H06_n	10.402
073G06_n	10.402
116A05_n	10.402
107H10_n	10.402
113F07_n	10.402
115B02_n	10.402
115E12_n	10.402
032B02_n	10.718
027G10_n	15.097
075A12_n	19.053
069A08_n	24.283
;ENDOFGROUP
group lg4
;BEGINOFGROUP
058G12_h	0
081D12_h	3.004
053F02_h	4.899
123C06_h	5.847
042F11_h	5.847
049C11_h	5.847
098F04_h	5.847
058D08_h	7.479
110H11_h	7.847
111E11_h	7.847
105G08_h	7.847
057H01_h	10.587
039D06_h	10.587
059F06_h	10.587
042C11_h	10.903
047G10_h	10.903
047D08_h	13.115
081B08_h	13.746
111G02_h	13.746
068G02_h	13.746
097B03_h	13.746
066D11_h	15.589
093D01_h	15.589
114D11_h	15.589
019A07_h	15.589
068G12_h	17.379
099G11_h	17.379
040G05_h	17.695
009F01_h	18.274
009D07_h	18.537
018H09_h	18.537
118C02_h	19.116
114E05_h	19.695
122F01_h	20.906
079D03_h	26.882
067B11_h	29.146
015F12_h	29.146
068E02_h	29.146
015F09_h	29.146
015F06_h	29.146
015F08_h	29.146
107E05_h	31.148
101B02_h	31.569
026G05_h	31.569
044G08_h	31.884
021C06_h	32.148
027F05_h	32.674
037F03_h	32.674
040D03_h	33.095
080B10_h	33.095
048D02_h	33.095
073F01_h	33.095
064D11_h	33.095
074G04_h	42.794
111F12_h	52.612
087H03_h	55.035
090G06_h	55.035
026H08_h	55.035
047B01_h	55.667
085H02_h	55.667
106G02_h	57.035
006B07_h	57.035
034B11_h	57.035
006B04_h	57.035
047A01_h	57.351
017B09_h	57.351
111B12_h	58.457
056E11_h	58.457
031H04_h	58.457
045E02_h	58.457
063H02_h	58.457
026A08_h	58.878
036C03_h	58.878
097F10_h	58.878
110H06_h	58.878
030E07_h	59.194
029G10_h	59.93
007E10_h	60.299
007E06_h	60.299
049D05_h	61.404
100A08_h	63.195
122F04_h	63.195
027F06_h	63.51
069F02_h	63.931
089B11_h	63.931
015C01_h	65.142
010C08_h	66.3
035C06_h	66.3
042D02_h	66.3
099D03_h	66.3
010C07_h	66.616
010C11_h	68.775
076B09_h	69.46
117A12_h	70.144
116F11_h	71.829
115B11_h	71.829
041D03_h	71.829
116H09_h	71.829
092C11_h	71.829
;ENDOFGROUP
group lg5
;BEGINOFGROUP
033B07_h	0
074H08_h	3.747
098F03_h	6.803
050H02_h	9.595
049G06_h	10.859
050F06_h	10.859
073H11_h	10.859
052C03_h	11.175
044G01_h	16.244
093A12_h	16.823
001G02_h	17.718
001H04_h	17.718
001H07_h	17.718
001A04_h	17.718
001C09_h	18.034
082D10_h	18.034
101E09_h	18.034
052B05_h	19.614
053E11_h	22.037
015C08_h	22.879
118H11_h	23.984
086H08_h	25.511
078H11_h	25.511
049F03_h	26.985
050B08_h	27.301
024C10_h	27.301
046G08_h	27.301
016C11_h	28.828
016B11_h	29.828
048B04_h	30.196
070D11_h	30.196
102C03_h	30.196
016H01_h	30.565
110C01_h	31.196
097A05_h	31.196
065F01_h	32.354
090C03_h	33.881
111F09_h	34.355
112H04_h	34.355
047F02_h	34.355
046D06_h	34.355
025B04_h	34.355
112E09_h	34.881
106E07_h	36.039
003G05_h	39.307
027A10_h	39.307
053C02_h	39.939
003A12_h	41.202
017F06_h	45.476
057B05_h	45.476
052H11_h	45.791
046B09_h	46.423
122D07_h	47.055
115E07_h	48.055
042F09_h	48.686
022b09_h	49.318
047E08_h	49.318
089E06_h	49.318
038D01_h	49.634
073C07_h	49.634
076D09_h	49.634
080H08_h	49.634
027H09_h	49.634
097E03_h	50.265
110F11_h	50.265
048B08_h	51.002
043A08_h	51.002
075A11_h	51.002
107B04_h	51.002
049B09_h	51.002
049B12_h	51.687
109F08_h	54.585
092B03_h	55.479
055H01_h	55.9
116C05_h	56.321
106H07_h	56.321
047F09_h	57.164
048F10_h	57.479
058E01_h	57.479
089B01_h	57.795
021E12_h	58.743
094A02_h	59.848
113D01_h	59.848
115F03_h	60.164
121F07_h	61.427
010B02_h	61.848
010B05_h	61.848
010B04_h	61.848
010B01_h	61.848
121G10_h	61.848
009H09_h	62.796
026G12_h	63.375
099E08_h	69.885
119B02_h	70.517
075F09_h	71.096
;ENDOFGROUP
group lg6
;BEGINOFGROUP
088A04_e	0
063H06_e	12.661
086B06_e	12.661
079B11_e	12.661
006B05_e	13.082
042H02_e	13.082
051F05_e	13.082
123B11_e	13.082
024E06_e	13.082
051D05_e	13.082
026C09_e	13.082
062C07_e	13.082
097B10_e	13.082
111C02_e	13.082
047G07_e	13.082
085D02_e	13.082
111G03_e	13.082
068A04_e	13.082
042E09_e	13.082
031C09_e	13.398
054A10_e	13.398
092E03_e	13.398
062C05_e	13.714
075F12_e	15.399
105F10_e	15.399
018B03_e	15.399
052F08_e	15.399
070C03_e	15.399
112D06_e	15.399
054D11_e	15.399
052A12_e	15.399
060C09_e	15.399
042A05_e	15.399
096C03_e	16.662
106C03_e	16.662
106F05_e	16.662
101C02_e	17.083
031B09_e	17.083
048D03_e	17.083
107E04_e	17.083
107G05_e	17.083
106F11_e	17.452
099E09_e	17.767
016A10_e	18.03
115F11_e	19.189
018D04_e	20.083
071F11_e	21.61
109G10_e	21.61
024B06_e	22.505
100G09_e	23.61
005H03_e	25.401
005H01_e	25.401
005H07_e	25.401
005H04_e	25.401
005H05_e	25.401
005H02_e	25.401
001F10_e	25.716
040H11_e	25.716
086H07_e	25.716
094C05_e	25.716
072H02_e	25.716
080H02_e	25.716
022H10_e	26.032
045E07_e	26.032
044E10_e	26.032
059B10_e	26.032
103H09_e	26.032
008G06_e	26.348
008H03_e	26.664
008H07_e	26.664
008H02_e	26.98
019B03_e	27.295
114F04_e	28.875
095B09_e	28.875
048B10_e	28.875
095C11_e	29.296
047B07_e	29.722
098E02_e	30.038
019B11_e	30.038
028B02_e	30.038
033D11_e	30.038
117E12_e	30.038
116G10_e	30.038
043A09_e	31.248
031D02_e	31.248
020A07_e	31.248
051H04_e	31.643
081A06_e	33.907
;ENDOFGROUP
group lg7
;BEGINOFGROUP
028B01_e	0
040B07_e	0
066F04_e	0
;ENDOFGROUP
group lg8
;BEGINOFGROUP
037D12_l	0
115D10_l	3.532
020G06_l	10.149
055D06_l	18.435
028D02_l	24.037
042E08_l	26.302
084G02_l	26.302
033F04_l	26.302
052G11_l	26.302
012A10_l	26.67
025H09_l	26.986
116F08_l	26.986
016A11_l	28.829
090G12_l	28.829
037G05_l	28.829
122G06_l	29.198
017H03_l	29.198
020H08_l	29.198
099A07_l	29.198
016D02_l	29.198
021D06_l	29.882
005A06_l	29.882
005A05_l	29.882
020H05_l	29.882
119G07_e	44.552
010D05_e	44.951
010D03_e	44.951
005A12_e	46.188
060C04_e	46.188
119G03_e	46.188
012B06_e	46.188
039E08_e	46.188
005B01_e	46.188
079E04_e	46.767
097D02_e	46.767
048C08_e	46.767
079E05_e	46.767
110E11_e	46.767
031B01_e	47.346
010E07_e	47.346
071B08_e	47.346
059B11_e	47.346
042C09_e	47.346
078H02_e	47.346
122H06_e	47.346
091A10_e	47.346
025C12_e	47.346
058G05_e	47.662
059F03_e	47.662
026B12_e	47.662
087B02_e	47.662
051D03_e	47.978
096H06_e	47.978
070H08_e	48.504
116H03_e	48.82
078E05_e	50.03
042H01_e	50.662
021E11_e	51.136
021A12_e	52.031
121G07_e	53.031
006E06_e	55.19
115C03_e	56.927
055C09_e	63.277
016C07_e	63.856
076E02_e	70.42
115E09_e	71.841
116C03_e	75.277
115H10_e	75.592
083A03_a	82.588
040F08_e	83.43
;ENDOFGROUP
group lg9
;BEGINOFGROUP
054E06_e	0
049G04_e	2.001
008B08_e	2.001
042C08_e	2.317
018F09_e	2.317
003C02_e	2.317
086C03_e	2.317
003B07_e	3.001
003A08_e	3.001
003A04_e	3.264
003C05_e	3.264
072D05_e	4.106
038B07_e	4.106
046C08_e	4.106
051H01_e	4.106
007H04_e	4.738
003G06_e	4.738
007H02_e	4.738
003G02_e	4.738
008A06_e	4.738
003G07_e	4.738
008A02_e	4.738
003G04_e	4.738
008A11_e	4.738
076F10_e	4.738
054H10_e	5.054
039F12_e	5.054
068B08_e	5.054
073H06_e	5.054
076G07_e	5.054
053B08_e	5.054
123D08_e	5.054
097F06_e	5.054
112H07_e	5.054
016F12_e	5.054
088F12_e	5.054
020C09_e	5.054
025H10_e	5.054
081G08_e	5.054
003H05_e	5.054
008A05_e	5.054
073D02_e	5.37
056H09_e	5.685
094A05_e	5.685
065E09_e	5.685
007A04_e	5.949
015G09_e	5.949
093E05_e	5.949
043E03_e	6.212
015G11_e	6.212
108A04_e	6.528
011D07_e	6.528
011D06_e	6.528
083C03_e	6.843
102C04_e	6.843
086G04_e	6.843
059E12_e	7.686
106H03_e	8.054
104H08_e	8.054
066C11_e	8.054
042G12_e	8.054
106H10_e	8.054
097H10_e	8.791
018A04_e	8.791
046G09_e	8.791
116A06_e	8.791
097E05_e	8.791
110G01_e	8.791
031H12_e	8.791
113B04_e	9.107
072D01_e	9.107
076A06_e	9.107
053B02_e	9.738
;ENDOFGROUP
group lg10
;BEGINOFGROUP
002G06_h	0
002H07_h	3.943
002H02_h	4.259
017H08_h	4.575
030E09_h	4.575
051A07_h	5.154
049A01_h	5.154
053B04_h	7.366
069A11_h	7.366
060B05_h	7.366
112E11_h	7.84
094D11_h	7.84
114B04_h	7.84
047B03_h	7.84
104H07_h	7.84
018F04_h	7.84
012F09_h	7.84
044C07_h	7.84
026D11_h	7.84
044G10_h	7.84
046D10_h	7.84
043A11_h	7.84
074G03_h	7.84
070A12_h	7.84
058F01_h	7.84
087E07_h	7.84
102F10_h	7.84
114G08_h	7.84
055C07_h	7.84
030B02_h	7.84
040F07_h	7.84
090B06_h	7.84
062F05_h	7.84
024A12_h	7.84
088F03_h	7.84
023G03_h	7.84
076G12_h	7.84
030G05_h	7.84
110E09_h	8.313
099D04_h	8.313
039C07_h	8.313
118B10_h	8.313
067D12_h	8.313
053A07_h	8.313
106A06_h	8.734
013A07_h	9.366
076D10_h	11.262
086D07_h	11.262
083E04_h	12.683
054A04_h	12.683
015E10_h	13.683
097A09_h	16.951
008D09_h	17.688
073D05_h	22.12
082A04_h	22.12
084D11_h	25.335
071H08_h	26.494
106F01_h	26.915
104F02_h	26.915
081D08_h	26.915
101H05_h	29.707
076B03_h	31.339
038B05_h	35.242
039B04_h	43.771
029G01_h	44.982
050D09_h	47.194
035B12_h	48.299
034E09_h	48.299
021B07_h	48.878
090C12_h	48.878
086D05_h	49.615
;ENDOFGROUP
group lg11
;BEGINOFGROUP
020E05_l	0
068C04_l	0.526
106G10_l	1.105
067C11_l	1.105
096G03_l	1.105
042D11_l	1.421
030A05_l	1.737
093F03_l	2.053
112F03_l	2.053
043G01_l	2.948
042G09_l	2.948
086A02_l	2.948
017A08_l	2.948
037A07_l	3.211
013B07_l	3.474
013B09_l	3.474
013B03_l	3.474
013B05_l	3.474
013B10_l	3.474
013B08_l	3.474
044H05_l	3.737
101F01_l	3.737
053C11_l	4
093H04_l	4
057B11_l	4.263
024B10_l	4.263
030G11_l	4.263
049F05_l	4.263
048D05_l	4.895
101C04_l	4.895
046C11_l	4.895
073F06_l	4.895
057B10_l	4.895
033B04_l	5.211
025E02_l	5.211
047A03_l	5.211
121E12_l	6.053
104F06_l	6.948
051G12_l	7.843
112H08_l	7.843
037C08_l	7.843
114F03_l	7.843
072E06_l	8.158
063G02_l	8.158
019A04_l	8.474
107E03_l	8.474
087C04_l	8.474
008B02_l	9.369
024F10_l	9.369
053A11_l	9.369
029D07_l	10.001
122E10_l	10.632
026B04_l	12.264
042H09_l	12.528
020A12_l	12.528
114D05_l	12.528
025H08_l	12.791
065D01_l	12.791
048C11_l	12.791
073E10_l	12.791
024H04_l	13.317
054A08_l	13.843
013D09_l	13.843
013D08_l	14.107
020G03_l	14.107
095E12_l	14.896
113E08_l	16.95
;ENDOFGROUP
group lg12
;BEGINOFGROUP
065H03_h	0
111C07_h	7.422
044H03_h	9.371
028A04_h	9.371
018H03_h	11.319
026C06_h	11.582
094B10_h	11.582
111E07_h	11.582
009A10_h	11.582
105A09_h	11.898
116A03_h	11.898
105H07_h	11.898
111F06_h	11.898
022H03_h	12.214
030H09_h	12.214
055G02_h	12.214
029F11_h	12.214
067H11_h	12.214
063D12_h	12.214
095H11_h	12.214
053F12_h	12.214
087H02_h	12.214
074A03_h	12.214
023C07_h	12.214
017G12_h	12.214
048A01_h	12.214
112C06_h	12.214
018A10_h	12.53
093D12_h	12.53
113D02_h	12.793
114D07_h	12.793
013B12_h	14.741
013C02_h	15.004
047B02_h	17.269
015D05_h	17.585
031H07_h	17.585
015E11_h	18.901
015E07_h	19.48
015D10_h	19.743
017D02_h	20.743
054C08_h	21.164
078D03_h	21.954
008E04_h	23.165
008D10_h	23.533
008D07_h	23.533
008D02_h	24.428
098A09_h	31.45
096G11_h	33.715
025B07_h	38.675
081C03_h	40.729
086F11_h	44.367
031E06_h	48.376
022B11_h	50.113
046C07_h	50.376
;ENDOFGROUP
group lg13
;BEGINOFGROUP
049A09_e	0
027C02_e	0
046D09_e	0
076G11_e	0
044D02_e	0.842
022F11_h	1.158
054E04_h	1.474
026F04_e	2.527
078E09_e	2.527
042F07_e	3.106
047E04_e	3.106
005B09_e	3.632
005C02_e	4
018B04_e	6.845
120B06_e	6.845
076F02_e	6.845
024C03_e	7.109
042C12_e	7.688
042B06_e	7.688
078C02_e	7.688
096G12_e	8.003
112B03_e	8.003
042D04_e	8.003
042E12_e	8.003
053C06_e	8.003
105D03_e	8.003
107C02_e	8.003
090H01_e	8.003
030G07_e	8.319
035A11_e	8.319
036C12_e	8.319
093F01_e	8.319
052D08_e	8.319
042D10_e	8.635
054B06_e	8.635
047E05_e	8.635
075B04_e	8.635
029D12_e	8.951
089G07_e	8.951
069C09_e	9.214
063D03_e	9.214
051H02_e	9.214
050A04_e	9.214
053A06_e	9.214
053F09_e	9.214
071E11_e	9.214
031G03_e	9.214
065D08_e	9.214
112D01_e	9.214
057G11_e	9.214
064C06_e	16.906
017G05_e	17.537
;ENDOFGROUP
group lg14
;BEGINOFGROUP
045D09_e	0
113H11_e	2.159
056F07_e	2.159
017E04_e	2.58
115H09_e	2.58
055B07_e	2.58
038F11_e	2.949
081B06_e	3.844
123H01_e	4.475
098D03_e	4.475
062E09_e	4.791
095F12_e	5.054
080E10_e	5.896
113G10_e	6.317
023E03_e	6.317
016C12_e	7.212
025E03_e	7.212
008C03_e	8.16
008C08_e	8.16
008C11_e	8.16
037H07_e	8.16
096H02_e	8.16
122C04_e	8.16
008C07_e	8.16
008C04_e	8.16
052B02_e	8.16
107C04_e	8.16
063B01_e	8.475
032G08_e	8.475
046B12_e	8.475
053G01_e	8.475
060H10_e	9.054
026G03_e	9.633
020D02_e	10.423
042F04_e	10.423
054F05_e	10.423
030C10_e	10.844
069E05_e	10.844
087E10_e	10.844
103H10_e	11.318
017E12_e	11.318
025E08_e	11.634
047A02_e	11.634
043C05_e	11.634
043G03_e	11.634
018A07_e	11.634
074F08_e	13.266
;ENDOFGROUP
group lg15
;BEGINOFGROUP
019C02_h	0
064D10_h	3.426
054A07_h	4.005
011C07_h	4.848
051E09_h	5.427
104H05_h	6.006
031C10_h	6.006
047G06_h	6.006
058E03_h	6.006
022F01_h	6.006
045G05_h	6.006
061D02_h	6.321
007B08_h	6.321
007B04_h	6.321
051H09_h	6.321
007B06_h	6.321
007B11_h	6.9
051D04_h	7.795
005D08_h	8.058
005D10_h	8.058
019C12_h	8.058
072G07_h	8.321
029B06_h	8.321
047F10_h	8.9
112A11_h	10.901
008F12_h	12.639
017D12_h	15.326
079H08_a	16.221
044A12_h	16.8
115H06_h	19.698
081G07_h	19.698
019D08_h	19.698
017D08_h	19.698
063F12_h	20.277
118D02_h	27.269
028G12_h	28.48
051F04_h	28.743
047H12_h	30.217
079F07_h	30.217
074G10_h	30.533
105E09_h	30.533
;ENDOFGROUP
group lg16
;BEGINOFGROUP
065C09_e	0
038D08_e	1.158
032G11_e	1.158
041G12_e	1.421
114H01_e	1.421
080F08_e	1.737
116A11_e	1.737
114D08_e	2.105
061G12_e	3.58
041G08_e	3.58
040C11_e	3.58
048F09_e	3.58
083G04_e	3.58
007C04_e	3.843
086A04_e	3.843
007C10_e	4.369
007C08_e	4.369
007C07_e	4.369
007B12_e	4.685
086D04_e	4.685
007C01_e	4.685
100B08_e	5.948
044F02_e	5.948
034F04_e	5.948
045F04_e	5.948
031A02_e	5.948
063B10_e	6.738
091G09_e	7.738
044F07_e	8.738
034C11_e	9.58
117D04_e	10.686
105D12_e	10.686
111C12_e	10.686
078G01_e	12.581
;ENDOFGROUP
group lg17
;BEGINOFGROUP
009H02_h	0
009G06_h	2.634
009G12_h	2.634
009G10_h	2.634
089H08_h	2.897
080G07_h	4.161
062G10_h	4.476
043B12_h	4.476
044A11_h	4.476
118E04_h	4.476
042G02_h	4.74
063E05_h	5.055
017D03_h	5.055
038H03_h	5.055
042C02_h	6.582
043C04_h	7.319
017C05_h	7.319
017A02_h	7.635
020G01_h	8.266
044G06_h	10.26
098G08_h	10.576
075F04_h	12.999
120B03_h	13.683
120H04_h	14.262
017D07_h	14.947
074D09_h	14.947
050B03_h	15.894
030E10_h	16.473
107E02_h	22.182
017G04_h	23.656
071G11_h	23.972
068E03_h	24.288
020C11_h	24.919
051D09_h	28.187
;ENDOFGROUP
group lg18
;BEGINOFGROUP
023D06_h	0
115F09_h	1.369
034F03_h	1.369
113C06_h	1.369
021B06_h	1.369
009G07_h	1.79
009G11_h	1.79
009H03_h	2.053
033B01_h	3.422
068A08_h	3.422
117B10_h	4.001
025E06_h	4.58
058G09_h	4.58
028A06_h	4.843
055A03_h	5.159
096D07_h	5.159
080H07_h	5.79
096E11_h	6.948
100D07_h	6.948
112G11_h	7.212
052A04_h	8.58
048E09_h	8.58
121A08_h	8.58
038H04_h	12.218
055D03_h	12.218
101E10_h	20.126
024D01_h	20.56
024D10_h	20.56
112F07_h	21.771
044F10_h	34.27
057D07_a	41.37
071B06_h	47.293
;ENDOFGROUP
group lg19
;BEGINOFGROUP
056E05_h	0
032F10_h	0.263
070D04_h	0.263
121H12_h	0.789
121G11_h	1.632
121E11_h	1.632
047C06_h	1.895
011C10_h	2.158
011C03_h	2.158
082G08_h	2.948
111C09_h	3.369
049A02_h	3.684
105D07_h	3.684
067C07_h	3.684
007B05_h	4
007B07_h	4.263
112H10_h	4.263
029E04_h	4.579
007B10_h	4.895
017B07_h	4.895
100B04_h	4.895
049A04_h	6
112C08_h	8.582
022C05_h	17.246
102G09_a	19.037
110E02_h	25.172
051F10_h	26.173
030B11_a	26.173
023B12_h	33.595
;ENDOFGROUP
group lg20
;BEGINOFGROUP
061A09_e	0
106B10_a	11.183
096B10_a	11.183
024A06_e	12.762
057A09_a	12.762
005D01_a	13.394
073C02_e	16.556
029D10_e	16.556
098A08_e	16.872
111H07_e	16.872
097E12_e	16.872
101B11_e	16.872
110G08_e	16.872
041F08_e	16.872
070E07_e	17.609
123B12_e	17.609
108B05_e	17.609
016B08_e	17.609
021H05_e	17.609
075G04_e	18.135
017F04_e	18.135
119H08_e	18.135
039G06_e	18.661
040D08_e	19.03
031G07_e	19.03
099A06_e	19.03
054B07_e	26.991
074F09_e	43.556
;ENDOFGROUP
group lg21
;BEGINOFGROUP
118B07_l	0
110F04_l	2.107
097D07_l	2.633
018F02_l	2.633
106B11_l	2.633
110B11_l	2.633
010B07_l	2.633
029D08_l	2.633
047F06_l	2.633
097A03_l	2.633
117E10_l	2.633
096C01_l	2.633
111D03_l	2.633
038G08_l	2.633
105B05_l	3.528
110B09_l	3.528
046C06_l	5.634
107A09_l	5.634
028F09_l	11.077
097H12_l	11.392
114F09_l	11.392
005G12_l	14.343
008G05_l	15.712
040C08_l	15.712
019A05_l	18.61
043D06_l	20.189
045E01_l	20.189
;ENDOFGROUP
group lg22
;BEGINOFGROUP
068G01_a	0
118E07_a	0
064D09_h	15.295
028C01_h	15.927
008F06_h	16.769
008F05_h	16.769
077H07_h	16.769
029A04_h	16.769
020G12_h	16.769
033B10_h	18.243
011B09_h	18.822
026F10_h	18.822
011B07_h	18.822
011B05_h	18.822
011B01_h	18.822
011B06_h	18.822
053F10_h	19.085
112C03_h	19.717
020D05_l	23.302
011E03_h	26.253
121B07_h	29.415
006G07_h	29.73
060F10_h	30.046
006E04_h	41.913
099C11_h	41.913
011E04_h	43.878
058E05_h	46.406
;ENDOFGROUP
group lg23
;BEGINOFGROUP
112E02_l	0
023F05_l	0.842
097A02_l	0.842
008B01_l	1.158
093G12_l	1.158
022D04_l	1.421
117B12_l	1.684
067C01_l	2.263
069F06_l	2.263
018B07_l	3.369
087C11_l	3.369
009A08_l	3.369
113C12_l	3.632
111B05_l	3.632
035G08_l	3.948
070C10_l	3.948
114C04_l	3.948
017G09_l	3.948
034F09_l	3.948
043H07_l	4.474
097G12_l	4.737
042F05_l	5.264
016H09_l	5.264
108H03_l	5.264
090B01_l	5.264
108B06_l	5.264
054G02_l	5.632
;ENDOFGROUP
group lg24
;BEGINOFGROUP
033F10_h	0
006G10_h	2.37
006G12_h	2.37
006H04_h	2.739
044G07_h	4.16
023H11_h	4.581
084A05_h	5.002
096A03_h	5.002
024G05_h	5.95
089G03_h	6.371
018A06_h	6.371
059C12_h	6.792
071F10_h	6.792
039H01_h	6.792
090F10_h	6.792
111G05_h	6.792
118D06_h	6.792
017H12_h	6.792
120H07_h	6.792
028C03_h	6.792
057H10_h	6.792
106E03_h	6.792
045F05_h	6.792
096E03_h	6.792
057F07_h	6.792
018D03_h	7.423
029C01_h	9.161
;ENDOFGROUP
group lg25
;BEGINOFGROUP
061C12_h	0
041C05_h	4.486
045A02_h	4.486
075D10_h	5.012
077G01_h	5.012
104E09_h	5.012
059B04_h	5.38
037E07_h	5.38
062B10_h	5.38
075B05_h	5.38
092A12_h	5.38
052F05_h	6.275
101C09_h	11.345
057G05_h	13.821
039A03_h	13.821
074G11_h	13.821
082D02_h	13.821
046D03_h	25.836
003F05_h	27.363
112B11_h	27.679
116H02_h	33.388
104F12_h	36.709
042B01_h	37.024
054E10_h	40.239
032E07_h	42.859
;ENDOFGROUP
group lg26
;BEGINOFGROUP
075D12_l	0
020H07_l	13.136
018H12_l	14.926
082F07_l	14.926
032G06_l	14.926
029C03_l	14.926
029G03_l	15.716
043E07_l	15.716
046A08_l	15.716
027A08_l	15.716
043B05_l	15.716
092B12_l	15.716
045B12_l	16.663
061B08_l	17.032
086H09_l	17.032
090D04_l	17.821
011G05_l	17.821
011G09_l	18.98
011G10_l	18.98
107D11_l	19.295
048A07_l	20.032
022E11_l	20.401
062D07_l	20.664
079A05_l	20.664
076D02_l	22.559
;ENDOFGROUP
group lg27
;BEGINOFGROUP
051D02_a	0
031F12_h	0.368
107C07_a	0.368
007E04_e	1.895
005C11_a	1.895
003D02_e	4.793
003E08_e	5.899
003F01_e	6.162
067A02_e	6.53
102A08_e	6.53
097C10_e	8.531
026B07_e	8.531
005B05_e	9.11
040E09_e	9.11
005B03_e	9.426
067D08_e	9.742
081F12_e	9.742
018B10_e	9.742
067E07_e	9.742
103E06_e	9.742
036G06_e	9.742
107C05_e	10.637
021H10_e	16.93
;ENDOFGROUP
group lg28
;BEGINOFGROUP
074E09_h	0
023G12_h	17.684
036H11_h	17.684
047B06_h	17.684
088C02_h	17.684
085D04_h	17.684
049E07_h	17.684
024B09_h	17.684
093C04_h	17.684
080A07_h	17.684
063D04_h	17.684
033F02_h	17.684
073B05_h	17.684
103B09_h	17.684
034H04_h	17.947
045G06_h	17.947
058E12_h	18.262
093G08_h	19.157
006H03_h	21.58
006G11_h	22.844
030B09_h	24.107
119B01_h	28.116
052G03_e	42.37
;ENDOFGROUP
group lg29
;BEGINOFGROUP
032D02_h	0
032G03_h	2.265
040D09_h	2.265
074A05_h	2.265
085B01_h	2.265
047F08_h	2.265
058B10_h	2.58
052C10_h	2.896
081D10_h	2.896
072B02_h	3.528
101H03_h	4.107
100E10_h	11.723
057A03_h	13.602
042H05_h	14.444
057A08_h	19.727
026D09_h	22.433
057B08_h	23.275
050B05_h	27.39
074H09_h	28.284
102D07_h	28.6
049H04_h	28.863
108C05_h	31.853
;ENDOFGROUP
group lg30
;BEGINOFGROUP
020D12_n	0
057A11_n	0.263
042B07_n	1.737
044A06_n	3.738
111D07_n	5.792
034D05_n	5.792
026D08_n	6.108
042A06_n	6.108
051A09_n	6.108
041A05_n	6.108
071E08_n	6.108
031C05_n	6.108
097C04_n	6.108
110D12_n	6.108
102B08_n	6.108
017G07_n	6.108
049D03_n	6.108
044H08_n	6.108
047D10_n	10.011
090A09_n	11.169
077F05_n	12.063
;ENDOFGROUP
group lg31
;BEGINOFGROUP
049G07_l	0
024E10_l	3.479
096E12_l	4.479
043H08_l	4.795
049H08_l	5.901
051F11_l	5.901
089G12_l	6.164
021F05_l	6.848
050E04_l	8.217
117H05_l	8.533
049A12_l	9.375
084F08_l	9.375
029A09_l	9.638
036H01_l	9.638
024D08_l	10.217
119G05_l	10.48
044G12_l	10.743
051H12_l	10.743
043H01_l	10.743
060G08_l	10.743
106A09_l	11.428
;ENDOFGROUP
group lg32
;BEGINOFGROUP
008H04_h	0
116D11_h	3.319
094D01_h	4.267
104H01_h	10.51
107G11_h	10.51
003G01_h	11.194
111E03_h	11.825
037B02_h	12.141
057F02_h	12.141
122D09_h	13.036
023A08_h	13.615
111F04_h	25.519
112F04_h	25.888
106C04_h	25.888
022C04_h	27.836
084H08_h	32.322
105D06_h	32.322
020E10_h	32.322
111C08_h	32.322
047F05_h	32.637
;ENDOFGROUP
group lg33
;BEGINOFGROUP
025G09_e	0
073A11_e	0.263
122G04_e	0.579
037G09_e	1.737
082A10_e	1.737
055C05_e	1.737
015H12_e	2.842
015H07_e	2.842
085A03_e	3.632
017E02_e	3.632
114D02_e	3.632
086F12_e	3.632
005A03_e	3.632
113D09_e	3.632
114B09_e	3.632
112A12_e	3.632
015H04_e	3.632
015H05_e	4.685
;ENDOFGROUP
group lg34
;BEGINOFGROUP
070C06_h	0
046H03_h	3.532
017H10_h	3.532
025F08_h	3.532
047E12_h	3.532
043D10_h	4.111
099C04_h	6.27
083C06_h	6.27
087E09_h	6.639
022G11_h	7.797
100G12_h	8.113
087E05_h	10.272
024F01_h	10.64
089B03_h	12.747
078A06_h	13.063
043H03_h	13.905
019D05_h	15.853
046E07_h	21.669
;ENDOFGROUP
group lg35
;BEGINOFGROUP
088F10_n	0
096D09_n	0.632
020C04_n	0.947
003C06_n	0.947
026F07_n	0.947
003C04_n	0.947
003G03_n	0.947
003A09_n	0.947
025E12_n	0.947
028D09_n	0.947
015G07_n	0.947
021B02_n	0.947
022H08_n	0.947
106D09_n	0.947
007A07_n	0.947
008B05_n	1.579
008B06_n	2.263
;ENDOFGROUP
group lg36
;BEGINOFGROUP
061B12_e	0
113C09_e	1.053
086D12_e	1.053
112F10_e	1.053
018B11_e	1.053
122D12_e	1.369
062A06_e	1.737
101D12_e	1.737
008G03_e	1.737
046C09_e	1.737
089B04_e	2.053
031F04_e	2.053
083C09_e	4.951
109E10_e	5.267
053G06_e	6.161
040D11_h	10.912
095G02_e	17.53
;ENDOFGROUP
group lg37
;BEGINOFGROUP
027D07_e	0
041D10_e	0.947
[truncated: 621 more rows]
